# Supplementary material for: Biophysical and proteomic analyses of Pseudomonas syringae pv. tomato DC3000 extracellular vesicles suggest adaptive functions during plant infection
Source: mBio. 2023 Jun 27;14(4):e03589-22. doi: 10.1128/mbio.03589-22 (PMC10470744; doi:10.1128/mbio.03589-22)
Supplement: Table S1 — Proteomics data. [file mbio.03589-22-s0009.xlsx]

## Sheet: Index
Supplementary Table S1 of Janda et al.
Supplementary Table S1.A. Raw data of proteomic analysis
Supplementary Table S1.B. Subcellular localizations
Supplementary Table S1.C. Flagella associated proteins
Supplementary Table S1.D. Expression patterns of genes coding for EV-enriched proteins in planta.
Supplementary Table S1.E. Pseudomonas EV "core"
Supplementary Table S1.F. Expression patterns of genes coding for EV-core proteins in planta.

## Sheet: Table S1A
Table S1 Raw proteomics data					Comparison between EV vs WC (t-test)														LFQ intensity (log10)
Majority protein IDs	Locus tags	Fasta headers	iBAQ	N measured OM	N measured EV	N measured WC	Mean EV	Mean WC	Mean quantile EV	Mean quantile WC	Fold change (log10 EV/WC)	P-value	BH corrected p-value	volcano_x	volcano_y	Significant category I (EV/WC>2)	Significant category II (EV unique)	EV protein	OM_1	OM_2	OM_3	OM_4	EV_1	EV_2	EV_3	EV_4	WC_1	WC_2	WC_3	WC_4
Q88BE6	PSPTO_0071	tr|Q88BE6|Q88BE6_PSESM Lipoprotein, putative OS=Pseudomonas syringae pv. tomato (strain ATCC BAA-871 / DC3000) OX=223283 GN=PSPTO_0071 PE=4 SV=1	535620000	3	4	4	8.55506	7.19447	0.953469	0.648928	1.36059	7.63801e-09	5.13274e-06	1.36059	5.28965	+		+	7.26002	7.83835	8.13969		8.5212	8.53768	8.58735	8.57402	7.24991	7.16605	7.19819	7.16376
Q87YI9	PSPTO_3807	tr|Q87YI9|Q87YI9_PSESM Lipoprotein, putative OS=Pseudomonas syringae pv. tomato (strain ATCC BAA-871 / DC3000) OX=223283 GN=PSPTO_3807 PE=4 SV=1	504180000	2	4	2	8.7907	6.24279	0.973061	0.202145	2.54791	7.95814e-08	1.3017e-05	2.54791	4.88549	+		+		6.44159	6.74992		8.80591	8.72807	8.81146	8.81736	6.23393	6.25164
Q87UH9	PSPTO_5318	tr|Q87UH9|Q87UH9_PSESM Outer membrane porin, OprD family OS=Pseudomonas syringae pv. tomato (strain ATCC BAA-871 / DC3000) OX=223283 GN=PSPTO_5318 PE=4 SV=1	2197400000	4	4	4	8.88836	7.95016	0.985306	0.879269	0.938198	8.99409e-08	1.3017e-05	0.938198	4.88549	+		+	9.34223	9.65861	9.5114	8.68854	8.91381	8.82686	8.88913	8.92363	7.9686	7.93114	7.98766	7.91323
Q87VG3	PSPTO_4974	tr|Q87VG3|Q87VG3_PSESM Lipoprotein, putative OS=Pseudomonas syringae pv. tomato (strain ATCC BAA-871 / DC3000) OX=223283 GN=PSPTO_4974 PE=4 SV=1	981210000	4	4	4	8.84527	7.60306	0.982041	0.794281	1.24221	1.59862e-06	8.26366e-05	1.24221	4.08283	+		+	7.37811	8.35795	8.80171	7.43929	8.89855	8.76969	8.8423	8.87054	7.64029	7.68274	7.60481	7.48439
Q87VW8	PSPTO_4817	tr|Q87VW8|Q87VW8_PSESM HopAJ2 protein OS=Pseudomonas syringae pv. tomato (strain ATCC BAA-871 / DC3000) OX=223283 GN=PSPTO_4817 PE=4 SV=1	118090000	2	4	4	7.82589	6.89698	0.813878	0.516283	0.928912	3.2589e-06	0.000136874	0.928912	3.86368	+		+		6.47144	6.57658		7.89832	7.71299	7.8275	7.86477	6.97267	6.86184	6.95127	6.80215
Q87Y25	PSPTO_3987	tr|Q87Y25|Q87Y25_PSESM Porin D OS=Pseudomonas syringae pv. tomato (strain ATCC BAA-871 / DC3000) OX=223283 GN=oprD PE=4 SV=1	1515600000	4	4	4	8.53747	7.60615	0.950204	0.796267	0.931319	3.89304e-06	0.000137691	0.931319	3.8611	+		+	9.11807	9.40582	9.31842	8.54187	8.48096	8.45404	8.63492	8.57995	7.68973	7.56438	7.62827	7.54222
Q87UM7	PSPTO_5269	tr|Q87UM7|Q87UM7_PSESM Choline transporter OS=Pseudomonas syringae pv. tomato (strain ATCC BAA-871 / DC3000) OX=223283 GN=betT PE=3 SV=1	58073000	3	4	3	7.62265	6.57664	0.750204	0.343924	1.04601	4.54199e-06	0.000152611	1.04601	3.81641	+		+	7.50235	7.65001	6.99302		7.6419	7.52898	7.62148	7.69824	6.642	6.55022	6.53769
Q87VW2	PSPTO_4823	tr|Q87VW2|Q87VW2_PSESM Membrane-bound lytic murein transglycosylase B OS=Pseudomonas syringae pv. tomato (strain ATCC BAA-871 / DC3000) OX=223283 GN=mltB PE=4 SV=1	155290000	0	4	4	7.473	7.00218	0.702857	0.5695	0.470825	6.09328e-06	0.000192198	0.470825	3.71625	+		+					7.49386	7.4507	7.44874	7.49872	7.06183	6.96826	6.99953	6.9791
Q883V1	PSPTO_2247	tr|Q883V1|Q883V1_PSESM Lipoprotein, putative OS=Pseudomonas syringae pv. tomato (strain ATCC BAA-871 / DC3000) OX=223283 GN=PSPTO_2247 PE=4 SV=1	433420000	2	4	3	7.77284	6.97974	0.794286	0.558777	0.793106	6.75766e-06	0.000192198	0.793106	3.71625	+		+		7.32174	7.58237		7.75946	7.7034	7.80266	7.82585	6.98959		6.92905	7.02057
Q87U86	PSPTO_5421	tr|Q87U86|Q87U86_PSESM Lipoprotein, putative OS=Pseudomonas syringae pv. tomato (strain ATCC BAA-871 / DC3000) OX=223283 GN=PSPTO_5421 PE=4 SV=1	287730000	3	4	4	7.93576	6.78285	0.844082	0.449563	1.15291	7.0158e-06	0.000192198	1.15291	3.71625	+		+	6.23917	7.53663	7.93526		7.99278	7.79228	7.95366	8.00432	6.94143	6.80241	6.69214	6.69542
Q888C3	PSPTO_1107	tr|Q888C3|Q888C3_PSESM TPR domain protein OS=Pseudomonas syringae pv. tomato (strain ATCC BAA-871 / DC3000) OX=223283 GN=PSPTO_1107 PE=4 SV=1	54530000	2	4	4	7.9819	6.59155	0.853878	0.352661	1.39036	7.43622e-06	0.000192198	1.39036	3.71625	+		+		7.08853	7.58391		8.05702	7.78818	7.9782	8.10421	6.60036	6.57597	6.76143	6.42843
Q887Y6	PSPTO_1144	tr|Q887Y6|Q887Y6_PSESM Lipoprotein, putative OS=Pseudomonas syringae pv. tomato (strain ATCC BAA-871 / DC3000) OX=223283 GN=PSPTO_1144 PE=3 SV=1	1098100000	2	4	4	8.62405	7.77392	0.963265	0.839952	0.850124	8.53223e-06	0.000201852	0.850124	3.69497	+		+		7.6231	7.1946		8.63931	8.56171	8.64203	8.65314	7.82876	7.79196	7.80888	7.66608
Q87WI6	PSPTO_4560	tr|Q87WI6|Q87WI6_PSESM Outer membrane porin, OprD family OS=Pseudomonas syringae pv. tomato (strain ATCC BAA-871 / DC3000) OX=223283 GN=PSPTO_4560 PE=4 SV=1	1241200000	4	4	4	8.31039	7.52074	0.924898	0.772836	0.789656	9.68679e-06	0.000209985	0.789656	3.67781	+		+	9.04976	9.37853	9.49523	8.52838	8.34486	8.24952	8.32054	8.32664	7.5591	7.4492	7.60135	7.47328
Q87YC9	PSPTO_3871	tr|Q87YC9|Q87YC9_PSESM Lipid A biosynthesis lauroyltransferase OS=Pseudomonas syringae pv. tomato (strain ATCC BAA-871 / DC3000) OX=223283 GN=htrB PE=3 SV=1	42262000	1	4	2	7.61868	6.17389	0.749388	0.179508	1.44479	1.70224e-05	0.000317751	1.44479	3.49791	+		+		6.28841			7.62644	7.49378	7.62411	7.7304	6.15397	6.19382
Q87WX1	PSPTO_4422	tr|Q87WX1|Q87WX1_PSESM Lipoprotein, putative OS=Pseudomonas syringae pv. tomato (strain ATCC BAA-871 / DC3000) OX=223283 GN=PSPTO_4422 PE=4 SV=1	2799100000	4	4	4	9.20024	7.74673	0.991837	0.832804	1.45351	1.78747e-05	0.000320304	1.45351	3.49444	+		+	7.82088	8.5504	8.77632	7.97787	9.22456	9.18298	9.15782	9.23558	7.83543	7.72752	7.81056	7.6134
Q880N9	PSPTO_3115	tr|Q880N9|Q880N9_PSESM Uncharacterized protein OS=Pseudomonas syringae pv. tomato (strain ATCC BAA-871 / DC3000) OX=223283 GN=PSPTO_3115 PE=4 SV=1	244560000	2	4	4	7.6725	6.83727	0.767347	0.485306	0.835236	1.87888e-05	0.000320304	0.835236	3.49444	+		+		7.6259	8.00471		7.75249	7.60073	7.57203	7.76474	6.8434	6.90125	6.87776	6.72665
Q883Q3	PSPTO_2297	tr|Q883Q3|Q883Q3_PSESM Membrane protein, putative OS=Pseudomonas syringae pv. tomato (strain ATCC BAA-871 / DC3000) OX=223283 GN=PSPTO_2297 PE=4 SV=1	112820000	1	4	4	7.69652	6.69624	0.773878	0.411438	1.00028	2.10954e-05	0.000328609	1.00028	3.48332	+		+		7.06971			7.68381	7.52758	7.80116	7.77355	6.84086	6.60606	6.72197	6.61608
Q87ZU1	PSPTO_3333	tr|Q87ZU1|Q87ZU1_PSESM Membrane protein, putative OS=Pseudomonas syringae pv. tomato (strain ATCC BAA-871 / DC3000) OX=223283 GN=PSPTO_3333 PE=3 SV=1	583890000	3	4	4	7.81829	7.05952	0.810612	0.591342	0.758771	2.42001e-05	0.000361388	0.758771	3.44203	+		+	7.78148	7.91556	7.35166		7.85385	7.72052	7.76648	7.93232	7.1303	7.02776	7.13338	6.94665
Q888X0	PSPTO_0894	tr|Q888X0|Q888X0_PSESM Lipoprotein, putative OS=Pseudomonas syringae pv. tomato (strain ATCC BAA-871 / DC3000) OX=223283 GN=PSPTO_0894 PE=4 SV=1	305130000	1	4	2	8.02046	6.58047	0.866939	0.346307	1.44	2.72981e-05	0.000382174	1.44	3.41774	+		+		6.01414			8.05934	7.95042	7.972	8.10009	6.58443	6.5765
Q87ZL7	PSPTO_3407	tr|Q87ZL7|Q87ZL7_PSESM Uncharacterized protein OS=Pseudomonas syringae pv. tomato (strain ATCC BAA-871 / DC3000) OX=223283 GN=PSPTO_3407 PE=4 SV=1	26453000000	4	4	4	10.6715	6.3775	1	0.250596	4.29404	3.72705e-05	0.000471997	4.29404	3.32606	+		+	6.87734	7.55001	7.37337	8.27175	10.5755	10.7328	10.7407	10.6372	6.81885	6.29144	6.17011	6.22961
Q887A6	PSPTO_1417	tr|Q887A6|Q887A6_PSESM Rick_17kDa_Anti domain-containing protein OS=Pseudomonas syringae pv. tomato (strain ATCC BAA-871 / DC3000) OX=223283 GN=PSPTO_1417 PE=4 SV=1	451200000	3	4	4	7.82795	7.25736	0.816327	0.674742	0.57059	3.85661e-05	0.000471997	0.57059	3.32606	+		+	7.52987	8.02865	7.83887		7.86232	7.82663	7.77815	7.84469	7.26259	7.33357	7.17228	7.26098
Q87UY0	PSPTO_5162	sp|Q87UY0|OPGG_PSESM Glucans biosynthesis protein G OS=Pseudomonas syringae pv. tomato (strain ATCC BAA-871 / DC3000) OX=223283 GN=opgG PE=3 SV=1	2279700000	0	4	4	8.81618	8.40304	0.977143	0.952343	0.413137	3.90737e-05	0.000471997	0.413137	3.32606	+		+					8.87554	8.75015	8.79248	8.84655	8.36397	8.35274	8.43562	8.45984
Q87ZA7	PSPTO_3522	tr|Q87ZA7|Q87ZA7_PSESM Soluble lytic murein transglycosylase, putative OS=Pseudomonas syringae pv. tomato (strain ATCC BAA-871 / DC3000) OX=223283 GN=PSPTO_3522 PE=4 SV=1	131800000	2	4	4	7.90245	7.24597	0.833469	0.67077	0.656489	3.93331e-05	0.000471997	0.656489	3.32606	+		+		6.86596	7.37468		7.97965	7.77455	7.91159	7.94403	7.32525	7.27836	7.19598	7.18427
Q87Y21	PSPTO_3991	tr|Q87Y21|Q87Y21_PSESM Membrane protein, putative OS=Pseudomonas syringae pv. tomato (strain ATCC BAA-871 / DC3000) OX=223283 GN=PSPTO_3991 PE=4 SV=1	27592000	0	4	2	7.58715	6.74531	0.73551	0.431295	0.841847	4.51132e-05	0.000513832	0.841847	3.28918	+		+					7.58203	7.5175	7.59839	7.65071	6.75089	6.73973
Q885Q3	PSPTO_1778	sp|Q885Q3|HTPX_PSESM Protease HtpX OS=Pseudomonas syringae pv. tomato (strain ATCC BAA-871 / DC3000) OX=223283 GN=htpX PE=3 SV=1	374300000	2	4	4	8.09118	7.08056	0.893878	0.602462	1.01062	5.75762e-05	0.000619498	1.01062	3.20796	+		+		7.03643	6.9963		8.16965	7.99414	8.04708	8.15385	7.19388	7.15854	7.08282	6.88699
Q87Y42	PSPTO_3970	tr|Q87Y42|Q87Y42_PSESM Cell division coordinator CpoB OS=Pseudomonas syringae pv. tomato (strain ATCC BAA-871 / DC3000) OX=223283 GN=cpoB PE=3 SV=1	874470000	0	4	4	8.79897	6.94197	0.974694	0.538125	1.857	5.8078e-05	0.000619498	1.857	3.20796	+		+					8.77853	8.8688	8.79472	8.7538	6.9382	6.76501	7.1518	6.91286
Q883M3	PSPTO_2333	tr|Q883M3|Q883M3_PSESM Uncharacterized protein OS=Pseudomonas syringae pv. tomato (strain ATCC BAA-871 / DC3000) OX=223283 GN=PSPTO_2333 PE=4 SV=1	221790000	0	3	4	6.9405	6.59956	0.449796	0.355838	0.340937	6.58804e-05	0.000660771	0.340937	3.17995	+		+					6.955	6.91072		6.95578	6.58815	6.56028	6.58645	6.66337
Q887Z2	PSPTO_1138	tr|Q887Z2|Q887Z2_PSESM Lipoprotein, putative OS=Pseudomonas syringae pv. tomato (strain ATCC BAA-871 / DC3000) OX=223283 GN=PSPTO_1138 PE=4 SV=1	2684900000	4	4	4	8.97621	7.94792	0.987755	0.878475	1.0283	7.14834e-05	0.000696186	1.0283	3.15727	+		+	7.80831	8.32191	8.61341	7.75602	9.00017	8.92658	8.94737	9.03072	8.01536	8.03894	7.95009	7.78728
Q87X98	PSPTO_4290	tr|Q87X98|Q87X98_PSESM Beta-glucosidase OS=Pseudomonas syringae pv. tomato (strain ATCC BAA-871 / DC3000) OX=223283 GN=bglX PE=3 SV=1	707390000	0	4	4	8.52268	8.0927	0.949388	0.904289	0.429973	7.78228e-05	0.000747099	0.429973	3.12662	+		+					8.53618	8.43395	8.56646	8.55413	8.16221	8.10636	8.09978	8.00247
Q87V02	PSPTO_5139	tr|Q87V02|Q87V02_PSESM SPOR domain-containing protein OS=Pseudomonas syringae pv. tomato (strain ATCC BAA-871 / DC3000) OX=223283 GN=PSPTO_5139 PE=4 SV=1	170230000	3	4	2	7.78891	7.1003	0.797551	0.612788	0.688614	8.90078e-05	0.000808287	0.688614	3.09243	+		+	7.29955	7.55602	7.11611		7.82291	7.68974	7.81596	7.82703	7.1114	7.0892
Q87ZZ0	PSPTO_3282	tr|Q87ZZ0|Q87ZZ0_PSESM Lipoprotein, putative OS=Pseudomonas syringae pv. tomato (strain ATCC BAA-871 / DC3000) OX=223283 GN=PSPTO_3282 PE=4 SV=1	71367000	1	4	4	7.53028	6.85023	0.718367	0.492851	0.68005	9.13712e-05	0.000808521	0.68005	3.09231	+		+			7.23228		7.65441	7.4655	7.44581	7.5554	6.79407	6.81655	6.8998	6.89049
Q87WI4	PSPTO_4562	tr|Q87WI4|Q87WI4_PSESM Dipeptide ABC transporter, permease protein OS=Pseudomonas syringae pv. tomato (strain ATCC BAA-871 / DC3000) OX=223283 GN=PSPTO_4562 PE=3 SV=1	186830000	2	4	4	7.38552	6.70183	0.672653	0.414218	0.683683	9.38086e-05	0.000808521	0.683683	3.09231	+		+		6.65688	6.32199		7.457	7.28556	7.35929	7.44022	6.59289	6.85303	6.67494	6.68647
Q883Z8	PSPTO_2198	tr|Q883Z8|Q883Z8_PSESM Succinate dehydrogenase, iron-sulfur protein OS=Pseudomonas syringae pv. tomato (strain ATCC BAA-871 / DC3000) OX=223283 GN=sdhB PE=4 SV=1	4611400000	4	4	4	9.21069	8.28019	0.993469	0.936458	0.930498	9.42118e-05	0.000808521	0.930498	3.09231	+		+	7.54569	7.9153	7.6147	7.17374	9.26482	9.12297	9.17857	9.27639	8.39335	8.37422	8.24348	8.10971
Q87XT5	PSPTO_4091	tr|Q87XT5|Q87XT5_PSESM ABC transporter, ATP-binding/permease protein OS=Pseudomonas syringae pv. tomato (strain ATCC BAA-871 / DC3000) OX=223283 GN=PSPTO_4091 PE=4 SV=1	67975000	1	4	4	7.69972	6.78935	0.776327	0.454726	0.910369	0.000108282	0.000877377	0.910369	3.05681	+		+		6.58871			7.7604	7.55363	7.69188	7.79298	6.87355	6.9534	6.69268	6.63778
Q87UN2	PSPTO_5264	tr|Q87UN2|Q87UN2_PSESM Lipoprotein, putative OS=Pseudomonas syringae pv. tomato (strain ATCC BAA-871 / DC3000) OX=223283 GN=PSPTO_5264 PE=4 SV=1	241810000	1	4	4	7.81612	6.84906	0.80898	0.492057	0.967059	0.000135805	0.00100287	0.967059	2.99876	+		+			6.33714		7.87102	7.65047	7.79606	7.94693	6.92009	6.96818	6.906	6.60197
Q882A1	PSPTO_2728	tr|Q882A1|Q882A1_PSESM Peptidase, U7 family OS=Pseudomonas syringae pv. tomato (strain ATCC BAA-871 / DC3000) OX=223283 GN=PSPTO_2728 PE=4 SV=1	66766000	1	4	3	7.66203	6.77063	0.763265	0.44162	0.891399	0.000138526	0.00101184	0.891399	2.99489	+		+		6.32027			7.75654	7.46611	7.67352	7.75196	6.86174	6.7171	6.73305
Q87VN2	PSPTO_4903	tr|Q87VN2|Q87VN2_PSESM Osmotically-inducible lipoprotein OsmE, putative OS=Pseudomonas syringae pv. tomato (strain ATCC BAA-871 / DC3000) OX=223283 GN=PSPTO_4903 PE=4 SV=1	424860000	3	4	4	7.80044	6.9918	0.802449	0.564337	0.808646	0.000162769	0.00115137	0.808646	2.93878	+		+		7.47761	8.14752	6.68317	7.83381	7.75935	7.7559	7.85271	6.83836	7.04135	7.10305	6.98442
Q87UL7	PSPTO_5279	tr|Q87UL7|Q87UL7_PSESM Cadmium-translocating P-type ATPase OS=Pseudomonas syringae pv. tomato (strain ATCC BAA-871 / DC3000) OX=223283 GN=cadA-1 PE=3 SV=1	73679000	1	4	4	7.93332	6.79666	0.843265	0.459095	1.13666	0.000186379	0.0012418	1.13666	2.90595	+		+		6.30343			8.06885	7.64767	8.03125	7.98551	6.89262	6.91163	6.88749	6.49491
Q88BW0	PSPTO_B0010	tr|Q88BW0|Q88BW0_PSESM Major facilitator family transporter OS=Pseudomonas syringae pv. tomato (strain ATCC BAA-871 / DC3000) OX=223283 GN=PSPTO_B0010 PE=4 SV=1	1024200000	4	4	4	8.45606	7.45026	0.938776	0.747816	1.0058	0.000198326	0.00128149	1.0058	2.89228	+		+	8.74335	9.05119	8.3498	7.2966	8.51939	8.37643	8.43624	8.49219	7.53503	7.43607	7.57958	7.25037
Q888U9	PSPTO_0917	tr|Q888U9|Q888U9_PSESM NADH dehydrogenase OS=Pseudomonas syringae pv. tomato (strain ATCC BAA-871 / DC3000) OX=223283 GN=ndH PE=4 SV=1	134660000	1	4	4	7.64147	7.00851	0.756735	0.57228	0.632953	0.000224734	0.00138361	0.632953	2.85899	+		+		6.66948			7.69081	7.59817	7.61613	7.66076	7.06681	7.05744	7.04415	6.86565
Q887N5	PSPTO_1256	tr|Q887N5|Q887N5_PSESM Amino acid ABC transporter, permease protein OS=Pseudomonas syringae pv. tomato (strain ATCC BAA-871 / DC3000) OX=223283 GN=PSPTO_1256 PE=3 SV=1	57981000	1	4	2	7.12732	6.5874	0.556735	0.351072	0.53992	0.000226779	0.00138361	0.53992	2.85899	+		+		6.55073			7.16495	7.0202	7.13856	7.1856	6.56592	6.60889
Q884Z2	PSPTO_1944	tr|Q884Z2|Q884Z2_PSESM Flagellar hook-associated protein FlgK OS=Pseudomonas syringae pv. tomato (strain ATCC BAA-871 / DC3000) OX=223283 GN=flgK PE=3 SV=1	375290000	1	4	4	8.91447	6.74558	0.986939	0.431692	2.16889	0.000244459	0.00146675	2.16889	2.83364	+		+			6.34836		9.01787	8.80521	8.96154	8.87325	6.66355	6.39236	7.06371	6.86269
Q885S1	PSPTO_1760	tr|Q885S1|Q885S1_PSESM Threonine/serine transporter OS=Pseudomonas syringae pv. tomato (strain ATCC BAA-871 / DC3000) OX=223283 GN=PSPTO_1760 PE=4 SV=1	250620000	2	4	2	7.58508	7.07297	0.734694	0.598094	0.512113	0.000273771	0.001546	0.512113	2.81079	+		+		7.16289	6.60431		7.63458	7.50981	7.59561	7.60033	7.09517	7.05077
Q87ZK0	PSPTO_3424	tr|Q87ZK0|Q87ZK0_PSESM Uncharacterized protein OS=Pseudomonas syringae pv. tomato (strain ATCC BAA-871 / DC3000) OX=223283 GN=PSPTO_3424 PE=4 SV=1	226220000	0	4	2	8.06404	6.39308	0.886531	0.25695	1.67096	0.000307902	0.00172425	1.67096	2.7634	+		+					8.0739	8.01557	8.16343	8.00325			6.43654	6.34961
Q888N9	PSPTO_0978	tr|Q888N9|Q888N9_PSESM TPR_REGION domain-containing protein OS=Pseudomonas syringae pv. tomato (strain ATCC BAA-871 / DC3000) OX=223283 GN=PSPTO_0978 PE=4 SV=1	897890000	1	4	4	8.54944	7.32422	0.951837	0.70413	1.22522	0.000332662	0.00183237	1.22522	2.73699	+		+		7.43236			8.56239	8.5965	8.47072	8.56817	7.45219	7.49003	7.13846	7.21622
Q87VQ2	PSPTO_4883	tr|Q87VQ2|Q87VQ2_PSESM Membrane protein, putative OS=Pseudomonas syringae pv. tomato (strain ATCC BAA-871 / DC3000) OX=223283 GN=PSPTO_4883 PE=4 SV=1	343330000	1	4	4	8.04751	7.28453	0.878367	0.686259	0.762976	0.000343895	0.00187884	0.762976	2.72611	+		+		6.66787			8.225	8.12966	7.91487	7.92051	7.17014	7.2305	7.41093	7.32656
Q87WX4	PSPTO_4419	tr|Q87WX4|Q87WX4_PSESM Lipoprotein, putative OS=Pseudomonas syringae pv. tomato (strain ATCC BAA-871 / DC3000) OX=223283 GN=PSPTO_4419 PE=4 SV=1	749970000	4	4	4	8.83032	7.71872	0.978776	0.825258	1.1116	0.000419383	0.00215134	1.1116	2.66729	+		+	7.76181	8.25501	8.57096	7.40588	8.84442	8.80189	8.80705	8.86793	7.80308	7.85112	7.70299	7.5177
Q883Z9	PSPTO_2197	tr|Q883Z9|Q883Z9_PSESM Succinate dehydrogenase flavoprotein subunit OS=Pseudomonas syringae pv. tomato (strain ATCC BAA-871 / DC3000) OX=223283 GN=sdhA PE=3 SV=1	4154700000	4	4	4	9.52151	8.53487	0.995102	0.96386	0.986643	0.000456937	0.00225781	0.986643	2.64631	+		+	7.80284	8.2538	8.01741	7.75703	9.55555	9.47338	9.48663	9.57047	8.65208	8.67171	8.46084	8.35484
Q87YE5	PSPTO_3855	tr|Q87YE5|Q87YE5_PSESM ABC transporter, ATP-binding protein OS=Pseudomonas syringae pv. tomato (strain ATCC BAA-871 / DC3000) OX=223283 GN=PSPTO_3855 PE=4 SV=1	31884000	0	4	2	7.4178	6.17005	0.683265	0.178713	1.24776	0.000484893	0.00236122	1.24776	2.62686	+		+					7.64628	7.16253	7.34195	7.52046	6.11528	6.22482
Q87U00	PSPTO_5517	tr|Q87U00|Q87U00_PSESM Tim44 domain-containing protein OS=Pseudomonas syringae pv. tomato (strain ATCC BAA-871 / DC3000) OX=223283 GN=PSPTO_5517 PE=4 SV=1	624590000	3	4	4	8.04847	7.42703	0.879184	0.74305	0.621442	0.00054428	0.00257575	0.621442	2.5891	+		+	7.74283	7.77971	7.46747		8.13082	7.85541	8.0381	8.16956	7.49468	7.50371	7.4361	7.27363
Q886F5	PSPTO_1624	tr|Q886F5|Q886F5_PSESM Sodium:solute symporter family protein OS=Pseudomonas syringae pv. tomato (strain ATCC BAA-871 / DC3000) OX=223283 GN=PSPTO_1624 PE=3 SV=1	33638000	0	4	3	7.1022	6.37232	0.543673	0.247816	0.729882	0.000550877	0.00258874	0.729882	2.58691	+		+					7.04301	7.03611	7.1939	7.13577	6.28632	6.3549	6.47573
Q87XG7	PSPTO_4211	tr|Q87XG7|Q87XG7_PSESM Lipoprotein, putative OS=Pseudomonas syringae pv. tomato (strain ATCC BAA-871 / DC3000) OX=223283 GN=PSPTO_4211 PE=4 SV=1	327160000	4	4	4	7.91949	6.96367	0.84	0.551231	0.955814	0.000563801	0.00259503	0.955814	2.58586	+		+	7.27052	7.79907	7.94771	7.16319	7.94875	7.86095	7.9	7.96825	7.15134	6.99216	6.93838	6.77281
Q87UN7	PSPTO_5259	tr|Q87UN7|Q87UN7_PSESM Sco1/SenC family protein OS=Pseudomonas syringae pv. tomato (strain ATCC BAA-871 / DC3000) OX=223283 GN=PSPTO_5259 PE=4 SV=1	31325000	0	4	2	7.1538	6.55118	0.568163	0.331215	0.602627	0.000658809	0.00289519	0.602627	2.53832	+		+					7.23353	7.02559	7.10195	7.25414	6.58248	6.51987
Q87VH7	PSPTO_4959	tr|Q87VH7|Q87VH7_PSESM Lipoprotein, putative OS=Pseudomonas syringae pv. tomato (strain ATCC BAA-871 / DC3000) OX=223283 GN=PSPTO_4959 PE=4 SV=1	290540000	3	4	4	7.9478	7.08885	0.846531	0.606434	0.858955	0.00067634	0.00289519	0.858955	2.53832	+		+	7.1233	7.87102	8.08853		7.9953	7.89426	7.89896	8.00268	7.15945	7.27996	6.96305	6.95293
Q87ZQ2	PSPTO_3372	sp|Q87ZQ2|NUOI_PSESM NADH-quinone oxidoreductase subunit I OS=Pseudomonas syringae pv. tomato (strain ATCC BAA-871 / DC3000) OX=223283 GN=nuoI PE=3 SV=1	504220000	1	4	4	7.96577	7.38435	0.851429	0.72915	0.581415	0.000678074	0.00289519	0.581415	2.53832	+		+		7.05277			8.02674	7.85493	7.95976	8.02164	7.45664	7.52351	7.32901	7.22825
Q87VW3	PSPTO_4822	tr|Q87VW3|Q87VW3_PSESM Endolytic peptidoglycan transglycosylase RlpA OS=Pseudomonas syringae pv. tomato (strain ATCC BAA-871 / DC3000) OX=223283 GN=rlpA PE=3 SV=1	177400000	2	4	2	8.51727	6.49053	0.947755	0.301033	2.02674	0.000681062	0.00289519	2.02674	2.53832	+		+		7.32701	7.24564		8.52268	8.47542	8.52376	8.54722	6.46407	6.517
Q87YH7	PSPTO_3821	tr|Q87YH7|Q87YH7_PSESM Lipoprotein, putative OS=Pseudomonas syringae pv. tomato (strain ATCC BAA-871 / DC3000) OX=223283 GN=PSPTO_3821 PE=4 SV=1	47442000	2	4	4	7.2317	6.45955	0.610612	0.283956	0.772154	0.000681358	0.00289519	0.772154	2.53832	+		+		6.70962	6.80849		7.34567	6.9764	7.24541	7.35932	6.33355	6.4417	6.45341	6.60953
Q884I2	PSPTO_2111	tr|Q884I2|Q884I2_PSESM Lipoprotein releasing system transmembrane protein LolE OS=Pseudomonas syringae pv. tomato (strain ATCC BAA-871 / DC3000) OX=223283 GN=lolE PE=4 SV=1	43855000	0	4	2	7.29477	6.81267	0.636735	0.470612	0.482102	0.000685023	0.00289519	0.482102	2.53832	+		+					7.3516	7.17444	7.28158	7.37146	6.83656	6.78877
Q884A1	PSPTO_2195	tr|Q884A1|Q884A1_PSESM Succinate dehydrogenase, cytochrome b556 subunit OS=Pseudomonas syringae pv. tomato (strain ATCC BAA-871 / DC3000) OX=223283 GN=sdhC PE=4 SV=1	3210400000	4	4	4	8.832	7.79795	0.980408	0.847498	1.03404	0.000701999	0.00293008	1.03404	2.53312	+		+	8.03882	7.95618	7.66598	7.27777	8.87802	8.72396	8.84816	8.87784	8.02804	7.88496	7.60353	7.67526
Q87Y40	PSPTO_3972	sp|Q87Y40|TOLB_PSESM Tol-Pal system protein TolB OS=Pseudomonas syringae pv. tomato (strain ATCC BAA-871 / DC3000) OX=223283 GN=tolB PE=3 SV=1	1675800000	1	4	4	9.07382	8.18664	0.989388	0.918586	0.887179	0.000792874	0.00315273	0.887179	2.50131	+		+			7.17837		9.07332	9.01208	9.11939	9.0905	8.33736	8.28217	8.13764	7.9894
Q880E0	PSPTO_3230	tr|Q880E0|Q880E0_PSESM Hemolysin activator protein, HlyB family OS=Pseudomonas syringae pv. tomato (strain ATCC BAA-871 / DC3000) OX=223283 GN=PSPTO_3230 PE=4 SV=1	105600000	3	4	3	8.00285	6.2085	0.863673	0.188245	1.79435	0.000880762	0.00328818	1.79435	2.48304	+		+	8.18489	8.57728	8.37612		8.00325	7.78329	8.17152	8.05335	5.93865		6.29594	6.39092
Q887H0	PSPTO_1326	tr|Q887H0|Q887H0_PSESM Cytochrome o ubiquinol oxidase, subunit I OS=Pseudomonas syringae pv. tomato (strain ATCC BAA-871 / DC3000) OX=223283 GN=cyoB PE=3 SV=1	2699600000	4	4	4	8.7926	7.79629	0.973878	0.846307	0.996307	0.000981814	0.00358576	0.996307	2.44542	+		+	8.436	8.60881	8.0472	7.87784	8.80308	8.70259	8.79523	8.86951	8.00372	7.8679	7.7811	7.53245
Q88A20	PSPTO_0577	tr|Q88A20|Q88A20_PSESM Tail sheath protein, putative OS=Pseudomonas syringae pv. tomato (strain ATCC BAA-871 / DC3000) OX=223283 GN=PSPTO_0577 PE=4 SV=1	330850000	2	4	4	8.49416	7.47023	0.94449	0.756156	1.02393	0.00101368	0.00362336	1.02393	2.44089	+		+		7.37987	7.53782		8.5824	8.48362	8.47809	8.43252	7.65684	7.62158	7.25496	7.34753
Q885L5	PSPTO_1817	tr|Q885L5|Q885L5_PSESM Aromatic amino acid permease OS=Pseudomonas syringae pv. tomato (strain ATCC BAA-871 / DC3000) OX=223283 GN=PSPTO_1817 PE=4 SV=1	53455000	3	4	2	6.85992	6.26891	0.403265	0.212073	0.591011	0.00104768	0.00368606	0.591011	2.43344	+		+	7.39088	7.85818	6.86121		6.90111	6.75248	6.8163	6.96977	6.26439	6.27342
Q883J1	PSPTO_2366	tr|Q883J1|Q883J1_PSESM Lipoprotein, putative OS=Pseudomonas syringae pv. tomato (strain ATCC BAA-871 / DC3000) OX=223283 GN=PSPTO_2366 PE=4 SV=1	2601300000	1	4	4	8.04946	7.14246	0.88	0.630659	0.906998	0.00109346	0.00382711	0.906998	2.41713	+		+		6.56989			7.91293	8.08264	8.07441	8.12785	7.0477	6.9109	7.22706	7.38417
Q87YF3	PSPTO_3847	tr|Q87YF3|Q87YF3_PSESM MotA/TolQ/ExbB proton channel family protein OS=Pseudomonas syringae pv. tomato (strain ATCC BAA-871 / DC3000) OX=223283 GN=PSPTO_3847 PE=3 SV=1	183040000	0	4	3	7.4608	6.83243	0.698776	0.482526	0.628377	0.00109916	0.00382712	0.628377	2.41713	+		+					7.55728	7.27958	7.44922	7.55715	6.91182	6.87814	6.70731
Q87TS8	PSPTO_5605	sp|Q87TS8|ATP6_PSESM ATP synthase subunit a OS=Pseudomonas syringae pv. tomato (strain ATCC BAA-871 / DC3000) OX=223283 GN=atpB PE=3 SV=1	1199400000	1	4	4	8.32017	7.17819	0.925714	0.642573	1.14198	0.00115591	0.00397113	1.14198	2.40109	+		+		7.03443			8.48903	7.93128	8.33288	8.5275	7.47344	7.36788	6.96036	6.91108
Q87YY5	PSPTO_3657	sp|Q87YY5|ZIPA_PSESM Cell division protein ZipA OS=Pseudomonas syringae pv. tomato (strain ATCC BAA-871 / DC3000) OX=223283 GN=zipA PE=3 SV=1	424790000	2	4	4	7.96849	7.28867	0.853061	0.687847	0.679822	0.00118573	0.00403318	0.679822	2.39435	+		+		6.88406	6.41537		8.00325	7.87378	7.96748	8.02946	7.38003	7.44063	7.24356	7.09047
Q87VU6	PSPTO_4839	tr|Q87VU6|Q87VU6_PSESM Uncharacterized protein OS=Pseudomonas syringae pv. tomato (strain ATCC BAA-871 / DC3000) OX=223283 GN=PSPTO_4839 PE=4 SV=1	114890000	0	4	4	7.59558	7.14438	0.738776	0.631851	0.451202	0.00124823	0.00411182	0.451202	2.38597	+		+					7.64279	7.55517	7.55807	7.62629	7.01561	7.1447	7.27173	7.14548
Q87XR3	PSPTO_4113	tr|Q87XR3|Q87XR3_PSESM Lipoprotein, putative OS=Pseudomonas syringae pv. tomato (strain ATCC BAA-871 / DC3000) OX=223283 GN=PSPTO_4113 PE=4 SV=1	213150000	3	4	4	8.07757	6.85681	0.891429	0.496823	1.22076	0.00127486	0.00415877	1.22076	2.38104	+		+	7.15951	7.86643	8.12775		8.12714	7.96255	8.05858	8.16203	7.13868	6.92651	6.84817	6.51388
Q88A25	PSPTO_0572	tr|Q88A25|Q88A25_PSESM Bacteriocin, putative OS=Pseudomonas syringae pv. tomato (strain ATCC BAA-871 / DC3000) OX=223283 GN=PSPTO_0572 PE=1 SV=1	66921000	0	3	4	7.15948	6.50913	0.570612	0.30977	0.650348	0.00140895	0.00450863	0.650348	2.34596	+		+					7.20726		7.15646	7.11471	6.70808	6.43712	6.51702	6.37429
Q883S8	PSPTO_2272	tr|Q883S8|Q883S8_PSESM Outer membrane lipoprotein OprI OS=Pseudomonas syringae pv. tomato (strain ATCC BAA-871 / DC3000) OX=223283 GN=oprI PE=4 SV=1	58792000000	4	4	4	9.6118	8.44483	0.996735	0.95552	1.16697	0.00146811	0.00467567	1.16697	2.33016	+		+	10.2356	10.5442	10.2079	9.96331	9.65193	9.48606	9.70618	9.60303	8.56746	8.71621	8.105	8.39065
Q880E1	PSPTO_3229	tr|Q880E1|Q880E1_PSESM Filamentous hemagglutinin, intein-containing, putative OS=Pseudomonas syringae pv. tomato (strain ATCC BAA-871 / DC3000) OX=223283 GN=PSPTO_3229 PE=4 SV=1	338450000	2	4	2	9.8748	4.93306	0.997551	0.00714853	4.94174	0.00155094	0.00482513	4.94174	2.31649	+		+		4.96947		6.15761	9.95095	9.84014	9.85742	9.85068			4.87508	4.99104
Q888T4	PSPTO_0932	tr|Q888T4|Q888T4_PSESM Uncharacterized protein OS=Pseudomonas syringae pv. tomato (strain ATCC BAA-871 / DC3000) OX=223283 GN=PSPTO_0932 PE=4 SV=1	109150000	1	4	3	7.55772	6.64709	0.726531	0.383241	0.910624	0.00157208	0.00486838	0.910624	2.31262	+		+		6.59771			7.75798	7.29835	7.7066	7.46793	6.84235	6.54104	6.55788
Q887H1	PSPTO_1325	tr|Q887H1|Q887H1_PSESM Ubiquinol oxidase subunit 2 OS=Pseudomonas syringae pv. tomato (strain ATCC BAA-871 / DC3000) OX=223283 GN=cyoA PE=3 SV=1	2527800000	3	4	4	8.86516	8.05138	0.98449	0.896346	0.813782	0.00162721	0.0049825	0.813782	2.30255	+		+	8.57719	8.64423	8.22717		8.85805	8.78187	8.89486	8.92587	8.22464	8.14876	8.03084	7.80129
Q888R5	PSPTO_0951	tr|Q888R5|Q888R5_PSESM AmpE protein OS=Pseudomonas syringae pv. tomato (strain ATCC BAA-871 / DC3000) OX=223283 GN=PSPTO_0951 PE=4 SV=1	54328000	0	4	3	6.94648	6.5368	0.456327	0.323272	0.409675	0.00163118	0.0049825	0.409675	2.30255	+		+					7.09774	6.84753	6.90733	6.93331	6.49971	6.51064	6.60006
Q87WN8	PSPTO_4507	tr|Q87WN8|Q87WN8_PSESM DNA repair protein RecN OS=Pseudomonas syringae pv. tomato (strain ATCC BAA-871 / DC3000) OX=223283 GN=recN PE=3 SV=1	38673000	0	4	4	7.42854	6.53771	0.689796	0.324067	0.890835	0.00176624	0.0053225	0.890835	2.27388	+		+					7.5392	7.25314	7.4712	7.45062	6.51536	6.33001	6.42817	6.8773
Q87VJ7	PSPTO_4939	tr|Q87VJ7|Q87VJ7_PSESM Protein HflC OS=Pseudomonas syringae pv. tomato (strain ATCC BAA-871 / DC3000) OX=223283 GN=hflC PE=3 SV=1	1527900000	3	4	4	8.73368	7.84562	0.969796	0.856632	0.888059	0.00181324	0.00541556	0.888059	2.26636	+		+	6.83537	7.60377	7.37394		8.79128	8.62412	8.69039	8.82892	8.05046	7.99356	7.77872	7.55974
Q87YR3	PSPTO_3729	tr|Q87YR3|Q87YR3_PSESM Lipoprotein, putative OS=Pseudomonas syringae pv. tomato (strain ATCC BAA-871 / DC3000) OX=223283 GN=PSPTO_3729 PE=4 SV=1	687660000	3	4	4	7.99973	7.19397	0.862857	0.648133	0.805752	0.00191448	0.0056926	0.805752	2.24469	+		+	7.80428	7.93946	7.70862		8.03898	7.97084	7.99651	7.99258	7.29431	7.36992	7.09896	7.01271
Q887J6	PSPTO_1296	tr|Q887J6|Q887J6_PSESM Porin OS=Pseudomonas syringae pv. tomato (strain ATCC BAA-871 / DC3000) OX=223283 GN=oprB PE=3 SV=1	2406200000	4	4	4	8.59793	7.89679	0.959184	0.866958	0.701141	0.0019325	0.00572088	0.701141	2.24254	+		+	9.41452	9.77957	9.56864	8.80008	8.57343	8.54827	8.63789	8.63215	8.07871	7.94736	7.86061	7.7005
Q886L3	PSPTO_1564	tr|Q886L3|Q886L3_PSESM Lipoprotein NlpD, putative OS=Pseudomonas syringae pv. tomato (strain ATCC BAA-871 / DC3000) OX=223283 GN=PSPTO_1564 PE=4 SV=1	182370000	0	4	2	8.38849	6.47067	0.93551	0.289913	1.91782	0.00195743	0.00574408	1.91782	2.24078	+		+					8.43791	8.35317	8.35633	8.40654	6.43167	6.50967
Q87VJ6	PSPTO_4940	tr|Q87VJ6|Q87VJ6_PSESM Protein HflK OS=Pseudomonas syringae pv. tomato (strain ATCC BAA-871 / DC3000) OX=223283 GN=hflK PE=3 SV=1	877270000	3	4	4	8.58396	7.67909	0.955918	0.81533	0.904868	0.00199873	0.00578942	0.904868	2.23737	+		+	6.43511	7.18438	7.01745		8.62144	8.49432	8.59016	8.62991	7.77526	7.91139	7.6024	7.42731
Q886Z2	PSPTO_1432	tr|Q886Z2|Q886Z2_PSESM Type IV pilus biogenesis protein PilF OS=Pseudomonas syringae pv. tomato (strain ATCC BAA-871 / DC3000) OX=223283 GN=pilF PE=4 SV=1	127040000	0	4	3	7.74719	6.7095	0.79102	0.418983	1.03769	0.0020348	0.00586861	1.03769	2.23146	+		+					7.78995	7.61151	7.77359	7.81369	6.70127	6.87216	6.55507
Q87V91	PSPTO_5048	tr|Q87V91|Q87V91_PSESM YGGT family protein OS=Pseudomonas syringae pv. tomato (strain ATCC BAA-871 / DC3000) OX=223283 GN=PSPTO_5048 PE=4 SV=1	752200000	3	4	4	7.98621	6.86887	0.85551	0.504369	1.11734	0.00208032	0.00594882	1.11734	2.22557	+		+	8.31708	8.51207	7.74177		8.02485	7.86103	8.02424	8.03471	7.04297	7.14638	6.68889	6.59726
Q87Y57	PSPTO_3952	tr|Q87Y57|Q87Y57_PSESM Lipoprotein, putative OS=Pseudomonas syringae pv. tomato (strain ATCC BAA-871 / DC3000) OX=223283 GN=PSPTO_3952 PE=4 SV=1	774590000	4	4	4	8.59095	7.78535	0.958367	0.842335	0.805597	0.00217333	0.00617745	0.805597	2.20919	+		+	7.8458	8.43152	8.70269	7.45407	8.60241	8.51041	8.61444	8.63654	7.98514	7.90191	7.68126	7.5731
Q87ZQ7	PSPTO_3367	sp|Q87ZQ7|NUOCD_PSESM NADH-quinone oxidoreductase subunit C/D OS=Pseudomonas syringae pv. tomato (strain ATCC BAA-871 / DC3000) OX=223283 GN=nuoC PE=3 SV=1	880130000	3	4	4	8.54939	7.96769	0.95102	0.883638	0.581695	0.00217865	0.00617745	0.581695	2.20919	+		+	6.7186	7.87413	7.49103		8.60396	8.50829	8.48243	8.60287	8.1179	8.07199	7.88812	7.79275
Q87X01	PSPTO_4392	tr|Q87X01|Q87X01_PSESM Mechanosensitive ion channel family protein OS=Pseudomonas syringae pv. tomato (strain ATCC BAA-871 / DC3000) OX=223283 GN=PSPTO_4392 PE=4 SV=1	723600000	3	4	4	8.36102	7.31378	0.933061	0.69857	1.04724	0.00220835	0.00623535	1.04724	2.20514	+		+	6.68665	7.15818	7.04112		8.39879	8.2652	8.36154	8.41857	7.49872	7.5403	7.185	7.03109
Q87UY1	PSPTO_5161	sp|Q87UY1|OPGH_PSESM Glucans biosynthesis glucosyltransferase H OS=Pseudomonas syringae pv. tomato (strain ATCC BAA-871 / DC3000) OX=223283 GN=opgH PE=3 SV=1	344950000	3	4	4	8.4755	7.56624	0.940408	0.785147	0.909262	0.00227467	0.00633417	0.909262	2.19831	+		+	6.67215	7.52532	7.07133		8.51753	8.34347	8.45873	8.58229	7.72796	7.79352	7.48058	7.2629
Q884Y5	PSPTO_1951	tr|Q884Y5|Q884Y5_PSESM Flagellar hook-associated protein 2 OS=Pseudomonas syringae pv. tomato (strain ATCC BAA-871 / DC3000) OX=223283 GN=fliD PE=3 SV=1	1041600000	0	4	3	9.43257	6.68435	0.994286	0.405878	2.74822	0.00228106	0.00633417	2.74822	2.19831	+		+					9.45732	9.38844	9.50147	9.38306		6.38166	6.84096	6.83044
Q887P1	PSPTO_1250	tr|Q887P1|Q887P1_PSESM CsgG family protein OS=Pseudomonas syringae pv. tomato (strain ATCC BAA-871 / DC3000) OX=223283 GN=PSPTO_1250 PE=4 SV=1	789440000	4	4	4	8.63001	7.31763	0.964082	0.70135	1.31238	0.00242906	0.00666258	1.31238	2.17636	+		+	7.80743	8.39561	8.58512	7.46501	8.64601	8.55408	8.63833	8.68161	7.62726	7.48439	7.18839	6.97046
Q888F5	PSPTO_1071	tr|Q888F5|Q888F5_PSESM Glycosyl transferase, group 2 family protein OS=Pseudomonas syringae pv. tomato (strain ATCC BAA-871 / DC3000) OX=223283 GN=PSPTO_1071 PE=4 SV=1	187270000	1	4	4	8.07015	6.98168	0.88898	0.560763	1.08847	0.0024528	0.00668849	1.08847	2.17467	+		+		6.57031			8.13332	7.88268	8.04961	8.21498	7.25254	7.16979	6.93623	6.56814
D3NQ28	PSPTO_5645	tr|D3NQ28|D3NQ28_PSESM Uncharacterized protein OS=Pseudomonas syringae pv. tomato (strain ATCC BAA-871 / DC3000) OX=223283 GN=PSPTO_5645 PE=4 SV=1	348630000	0	4	4	7.99715	7.36435	0.858776	0.721604	0.632802	0.00246091	0.00668849	0.632802	2.17467	+		+					8.0585	7.96028	8.00056	7.96927	7.46322	7.52762	7.25924	7.20734
Q887H2	PSPTO_1324	sp|Q887H2|DSBB_PSESM Disulfide bond formation protein B OS=Pseudomonas syringae pv. tomato (strain ATCC BAA-871 / DC3000) OX=223283 GN=dsbB PE=3 SV=1	510240000	3	4	2	7.41381	6.78662	0.681633	0.45274	0.627188	0.00249351	0.00670256	0.627188	2.17376	+		+	7.26257	7.63769	6.73044		7.45343	7.32917	7.38627	7.48637	6.74651	6.82674
Q87YA0	PSPTO_3901	tr|Q87YA0|Q87YA0_PSESM Asp_Arg_Hydrox domain-containing protein OS=Pseudomonas syringae pv. tomato (strain ATCC BAA-871 / DC3000) OX=223283 GN=PSPTO_3901 PE=4 SV=1	275580000	3	4	4	8.33043	7.15863	0.92898	0.635822	1.17181	0.00251838	0.00674243	1.17181	2.17118	+		+	6.71504	7.44454	6.83447		8.35673	8.22645	8.33933	8.39922	7.40511	7.33594	7.11734	6.77612
Q888G3	PSPTO_1061	tr|Q888G3|Q888G3_PSESM Methyl-accepting chemotaxis protein OS=Pseudomonas syringae pv. tomato (strain ATCC BAA-871 / DC3000) OX=223283 GN=PSPTO_1061 PE=4 SV=1	12309000	0	4	2	6.93178	6.36587	0.445714	0.244639	0.565907	0.00266595	0.00705322	0.565907	2.15161	+		+					7.08422	6.76666	6.84696	7.02926	6.40589	6.32584
Q887A3	PSPTO_1421	tr|Q887A3|Q887A3_PSESM Serine O-acetyltransferase OS=Pseudomonas syringae pv. tomato (strain ATCC BAA-871 / DC3000) OX=223283 GN=cysE PE=4 SV=1	181430000	1	4	2	7.95749	7.27361	0.848163	0.682288	0.683881	0.00272641	0.00715683	0.683881	2.14528	+		+		6.45083			7.992	7.86001	7.93528	8.04269	7.31865	7.22858
Q87VG0	PSPTO_4977	tr|Q87VG0|Q87VG0_PSESM Outer membrane efflux protein TolC, putative OS=Pseudomonas syringae pv. tomato (strain ATCC BAA-871 / DC3000) OX=223283 GN=PSPTO_4977 PE=4 SV=1	78444000	3	4	2	7.03741	6.0415	0.510204	0.141382	0.995912	0.0028259	0.00738913	0.995912	2.13141	+		+	8.18147	8.61822	8.29592		7.22899	6.72712	7.19681	6.99672	6.02313	6.05987
Q87XR1	PSPTO_4115	tr|Q87XR1|Q87XR1_PSESM Lipoprotein SlyB, putative OS=Pseudomonas syringae pv. tomato (strain ATCC BAA-871 / DC3000) OX=223283 GN=PSPTO_4115 PE=4 SV=1	3522800000	4	4	4	8.59898	7.5515	0.960816	0.780778	1.04748	0.00286402	0.00745976	1.04748	2.12728	+		+	9.20257	9.55477	8.93905	7.93461	8.64851	8.56577	8.57166	8.60999	7.79679	7.69454	7.46407	7.25059
Q87VJ1	PSPTO_4945	tr|Q87VJ1|Q87VJ1_PSESM N-acetylmuramoyl-L-alanine amidase, family 3 OS=Pseudomonas syringae pv. tomato (strain ATCC BAA-871 / DC3000) OX=223283 GN=PSPTO_4945 PE=4 SV=1	112370000	0	4	4	8.06438	6.67951	0.887347	0.403495	1.38487	0.00298843	0.00769795	1.38487	2.11362	+		+					8.08232	7.99323	8.1067	8.07525	7.08214	6.63866	6.71061	6.28664
Q883Q1	PSPTO_2299	tr|Q883Q1|Q883Q1_PSESM Outer membrane porin OprF OS=Pseudomonas syringae pv. tomato (strain ATCC BAA-871 / DC3000) OX=223283 GN=oprF PE=4 SV=1	45251000000	4	4	4	9.9187	9.06193	0.998367	0.994837	0.856767	0.00300947	0.00769795	0.856767	2.11362	+		+	10.6365	10.7161	10.5662	9.94074	9.90764	9.87876	9.95184	9.93656	9.20833	9.26413	8.90741	8.86786
Q87WX9	PSPTO_4414	tr|Q87WX9|Q87WX9_PSESM Peptidoglycan D,D-transpeptidase FtsI OS=Pseudomonas syringae pv. tomato (strain ATCC BAA-871 / DC3000) OX=223283 GN=ftsI PE=3 SV=1	82859000	0	4	4	7.80449	6.91919	0.804082	0.5278	0.885301	0.00314998	0.00794002	0.885301	2.10018	+		+					7.88558	7.70767	7.73749	7.88723	7.07	7.174	6.81503	6.61773
Q888B1	PSPTO_1119	tr|Q888B1|Q888B1_PSESM Oxidoreductase, short chain dehydrogenase/reductase family OS=Pseudomonas syringae pv. tomato (strain ATCC BAA-871 / DC3000) OX=223283 GN=PSPTO_1119 PE=4 SV=1	20350000	0	4	2	6.88468	6.42929	0.420408	0.272438	0.455387	0.00318044	0.00794002	0.455387	2.10018	+		+					6.92736	6.74638	6.84611	7.01887			6.46892	6.38966
Q883M2	PSPTO_2334	tr|Q883M2|Q883M2_PSESM Uncharacterized protein OS=Pseudomonas syringae pv. tomato (strain ATCC BAA-871 / DC3000) OX=223283 GN=PSPTO_2334 PE=4 SV=1	991520000	1	4	4	7.58787	7.2475	0.736327	0.671168	0.340365	0.00318706	0.00794002	0.340365	2.10018	+		+		6.74028			7.63979	7.42956	7.65584	7.62629	7.18133	7.21376	7.38878	7.20615
Q87TT0	PSPTO_5603	sp|Q87TT0|ATPF_PSESM ATP synthase subunit b OS=Pseudomonas syringae pv. tomato (strain ATCC BAA-871 / DC3000) OX=223283 GN=atpF PE=3 SV=1	7376800000	4	4	4	9.15472	8.29883	0.990204	0.941223	0.855889	0.00327111	0.0081114	0.855889	2.0909	+		+	7.81118	8.16607	7.88572	7.65346	9.18738	9.04052	9.16903	9.22194	8.47883	8.52025	8.15631	8.03993
Q87U94	PSPTO_5413	tr|Q87U94|Q87U94_PSESM EF hand domain protein OS=Pseudomonas syringae pv. tomato (strain ATCC BAA-871 / DC3000) OX=223283 GN=PSPTO_5413 PE=4 SV=1	37337000	0	4	4	7.90571	6.17804	0.835918	0.18189	1.72766	0.00368483	0.00878086	1.72766	2.05646	+		+					8.40285	7.22108	7.76346	8.23545	6.47738	6.53277	5.39429	6.30773
Q884Y7	PSPTO_1949	tr|Q884Y7|Q884Y7_PSESM Flagellin OS=Pseudomonas syringae pv. tomato (strain ATCC BAA-871 / DC3000) OX=223283 GN=fliC PE=3 SV=1	12675000000	4	4	4	10.1058	8.07688	0.999184	0.901509	2.0289	0.00387579	0.00913871	2.0289	2.03912	+		+	8.45963	8.75285	9.3112	8.53102	10.0482	10.1897	10.1611	10.0242	7.67824	7.57717	8.46969	8.58244
Q885G9	PSPTO_1864	tr|Q885G9|Q885G9_PSESM Oxidoreductase, short chain dehydrogenase/reductase family OS=Pseudomonas syringae pv. tomato (strain ATCC BAA-871 / DC3000) OX=223283 GN=PSPTO_1864 PE=3 SV=1	290020000	0	4	4	7.80457	7.09076	0.804898	0.608022	0.713803	0.0039881	0.00937064	0.713803	2.02823	+		+					7.88064	7.71584	7.85142	7.77036	6.93787	6.88061	7.23902	7.30554
Q87WY5	PSPTO_4408	sp|Q87WY5|MURG_PSESM UDP-N-acetylglucosamine--N-acetylmuramyl-(pentapeptide) pyrophosphoryl-undecaprenol N-acetylglucosamine transferase OS=Pseudomonas syringae pv. tomato (strain ATCC BAA-871 / DC3000) OX=223283 GN=murG PE=3 SV=1	156130000	0	4	4	7.58978	7.02256	0.737959	0.576648	0.567218	0.00404794	0.00944519	0.567218	2.02479	+		+					7.61113	7.56025	7.56693	7.62081	7.12753	7.17222	6.93794	6.85257
Q87ZQ8	PSPTO_3366	sp|Q87ZQ8|NUOB_PSESM NADH-quinone oxidoreductase subunit B OS=Pseudomonas syringae pv. tomato (strain ATCC BAA-871 / DC3000) OX=223283 GN=nuoB PE=3 SV=1	778850000	2	4	4	8.02091	7.55958	0.867755	0.783558	0.461328	0.00446669	0.0102444	0.461328	1.98951	+		+		7.1035	6.57663		8.07007	7.94583	7.98468	8.08304	7.69794	7.67116	7.48329	7.38593
Q88BD9	PSPTO_0078	tr|Q88BD9|Q88BD9_PSESM Uncharacterized protein OS=Pseudomonas syringae pv. tomato (strain ATCC BAA-871 / DC3000) OX=223283 GN=PSPTO_0078 PE=4 SV=1	343590000	3	4	2	7.5473	6.37674	0.723265	0.249801	1.17056	0.00462309	0.0105312	1.17056	1.97752	+		+	7.77852	7.97076	7.12398		7.61182	7.50581	7.40111	7.67045	6.45526	6.29822
Q884A0	PSPTO_2196	tr|Q884A0|Q884A0_PSESM Succinate dehydrogenase hydrophobic membrane anchor subunit OS=Pseudomonas syringae pv. tomato (strain ATCC BAA-871 / DC3000) OX=223283 GN=PSPTO_2196 PE=4 SV=1	4699200000	4	4	3	8.55301	7.5953	0.952653	0.791898	0.957706	0.00472902	0.0106943	0.957706	1.97085	+		+	7.97285	8.10728	7.38892	7.03177	8.57009	8.48017	8.50644	8.65535	7.75836	7.6098	7.41775
Q880I2	PSPTO_3175	tr|Q880I2|Q880I2_PSESM Uncharacterized protein OS=Pseudomonas syringae pv. tomato (strain ATCC BAA-871 / DC3000) OX=223283 GN=PSPTO_3175 PE=4 SV=1	239320000	1	4	3	7.55332	6.75557	0.725714	0.434472	0.797753	0.00510485	0.0114349	0.797753	1.94177	+		+		6.92666			7.58566	7.53288	7.4955	7.59925		6.67206	6.90695	6.6877
Q886D3	PSPTO_1646	tr|Q886D3|Q886D3_PSESM LysM domain protein OS=Pseudomonas syringae pv. tomato (strain ATCC BAA-871 / DC3000) OX=223283 GN=PSPTO_1646 PE=4 SV=1	67434000	1	4	3	7.71748	6.89096	0.781224	0.513503	0.826521	0.0051638	0.0114426	0.826521	1.94148	+		+		5.8745			7.71336	7.60222	7.76216	7.79217	7.07386	6.83617	6.76284
Q87UF7	PSPTO_5341	tr|Q87UF7|Q87UF7_PSESM AsmA domain-containing protein OS=Pseudomonas syringae pv. tomato (strain ATCC BAA-871 / DC3000) OX=223283 GN=PSPTO_5341 PE=4 SV=1	88412000	1	4	4	8.07643	6.98123	0.890612	0.560365	1.09519	0.00517922	0.0114426	1.09519	1.94148	+		+		6.96452			8.12476	7.88466	8.093	8.20328	7.2854	7.2752	6.79631	6.56803
Q87U12	PSPTO_5503	tr|Q87U12|Q87U12_PSESM YeeE/YedE family protein OS=Pseudomonas syringae pv. tomato (strain ATCC BAA-871 / DC3000) OX=223283 GN=PSPTO_5503 PE=4 SV=1	31353000	3	4	2	7.00634	6.38498	0.492245	0.253376	0.621365	0.00548122	0.011998	0.621365	1.92089	+		+	6.58217	7.16581	6.69202		7.17041	6.74479	6.95511	7.15506	6.43867	6.33129
Q88B33	PSPTO_0187	tr|Q88B33|Q88B33_PSESM HdtS protein OS=Pseudomonas syringae pv. tomato (strain ATCC BAA-871 / DC3000) OX=223283 GN=PSPTO_0187 PE=4 SV=1	374890000	1	4	4	8.13201	7.19494	0.900408	0.649325	0.937066	0.00625219	0.0133805	0.937066	1.87353	+		+		7.25266			8.16524	7.99802	8.15797	8.2068	7.508	7.39461	7.02268	6.85448
Q87Y41	PSPTO_3971	tr|Q87Y41|Q87Y41_PSESM Peptidoglycan-associated protein OS=Pseudomonas syringae pv. tomato (strain ATCC BAA-871 / DC3000) OX=223283 GN=pal PE=3 SV=1	29936000000	4	4	4	9.52819	8.48582	0.995918	0.960286	1.04237	0.00647505	0.0138134	1.04237	1.8597	+		+	9.91823	10.1913	9.98853	9.24324	9.54025	9.52839	9.47312	9.57101	8.73726	8.75025	8.35243	8.10332
Q887W8	PSPTO_1164	tr|Q887W8|Q887W8_PSESM OmpA family protein OS=Pseudomonas syringae pv. tomato (strain ATCC BAA-871 / DC3000) OX=223283 GN=PSPTO_1164 PE=4 SV=1	5728400000	4	4	4	8.61582	8.00387	0.962449	0.888006	0.611952	0.0066351	0.014043	0.611952	1.85254	+		+	9.27944	9.63105	9.21775	8.64213	8.63034	8.61475	8.60214	8.61608	8.18814	8.12163	7.9098	7.79593
Q87VE6	PSPTO_4991	tr|Q87VE6|Q87VE6_PSESM Glycosyl transferase, group 1 family protein OS=Pseudomonas syringae pv. tomato (strain ATCC BAA-871 / DC3000) OX=223283 GN=PSPTO_4991 PE=4 SV=1	82666000	0	4	2	7.24594	6.87417	0.617143	0.507149	0.371768	0.0066354	0.014043	0.371768	1.85254	+		+					7.33244	7.0645	7.24961	7.33722	6.846	6.90235
Q87VI1	PSPTO_4955	tr|Q87VI1|Q87VI1_PSESM Phosphatidylserine decarboxylase proenzyme OS=Pseudomonas syringae pv. tomato (strain ATCC BAA-871 / DC3000) OX=223283 GN=psd PE=3 SV=1	1088900000	3	4	4	8.73788	7.96261	0.971429	0.881652	0.775275	0.00664536	0.014043	0.775275	1.85254	+		+	7.3386	7.79074	7.33459		8.79544	8.61984	8.72314	8.81309	8.19609	8.17557	7.81087	7.66789
Q87YB1	PSPTO_3890	tr|Q87YB1|Q87YB1_PSESM Peptidyl-prolyl cis-trans isomerase OS=Pseudomonas syringae pv. tomato (strain ATCC BAA-871 / DC3000) OX=223283 GN=PSPTO_3890 PE=3 SV=1	1764500000	4	4	4	8.61337	7.87329	0.961633	0.861001	0.740072	0.00696487	0.0146721	0.740072	1.83351	+		+	7.78334	8.03222	8.17415	7.43283	8.58787	8.53342	8.66899	8.66319	8.10144	8.03647	7.79146	7.56381
Q87VE5	PSPTO_4992	tr|Q87VE5|Q87VE5_PSESM Carbamoyltransferase family protein OS=Pseudomonas syringae pv. tomato (strain ATCC BAA-871 / DC3000) OX=223283 GN=PSPTO_4992 PE=4 SV=1	749290000	3	4	4	8.68447	7.90106	0.966531	0.867752	0.783407	0.00700948	0.0147199	0.783407	1.83209	+		+	7.11361	7.73233	7.45615		8.69939	8.60721	8.6758	8.75549	8.11657	8.10752	7.78964	7.59053
Q882B7	PSPTO_2712	tr|Q882B7|Q882B7_PSESM Sensor histidine kinase/response regulator OS=Pseudomonas syringae pv. tomato (strain ATCC BAA-871 / DC3000) OX=223283 GN=PSPTO_2712 PE=4 SV=1	18364000	0	4	2	7.53127	6.72924	0.719184	0.426926	0.802033	0.00712831	0.0148385	0.802033	1.82861	+		+					7.69031	7.21341	7.56055	7.6608	6.82049	6.63798
Q883K7	PSPTO_2350	tr|Q883K7|Q883K7_PSESM Lipoprotein, putative OS=Pseudomonas syringae pv. tomato (strain ATCC BAA-871 / DC3000) OX=223283 GN=PSPTO_2350 PE=4 SV=1	6216400000	3	4	4	8.47829	7.7299	0.942041	0.829627	0.748388	0.00713221	0.0148385	0.748388	1.82861	+		+	8.06172	8.40507	8.08554		8.41394	8.49074	8.47164	8.53682	7.58479	7.48436	7.82765	8.0228
Q886Y7	PSPTO_1437	tr|Q886Y7|Q886Y7_PSESM Outer membrane protein assembly factor BamB OS=Pseudomonas syringae pv. tomato (strain ATCC BAA-871 / DC3000) OX=223283 GN=bamB PE=3 SV=1	702570000	4	4	4	8.49365	7.65562	0.943673	0.810564	0.838029	0.00732749	0.0151978	0.838029	1.81822	+		+	7.70436	8.31057	8.60927	7.82262	8.5414	8.42266	8.47439	8.53615	7.90019	7.83964	7.58105	7.30162
Q87Y20	PSPTO_3992	tr|Q87Y20|Q87Y20_PSESM VirJ domain-containing protein OS=Pseudomonas syringae pv. tomato (strain ATCC BAA-871 / DC3000) OX=223283 GN=PSPTO_3992 PE=4 SV=1	94359000	0	4	3	7.63263	7.19814	0.753469	0.650516	0.434487	0.00755449	0.0155812	0.434487	1.8074	+		+					7.68421	7.48804	7.66085	7.69741	7.10428	7.15709	7.33304
Q87UF8	PSPTO_5340	tr|Q87UF8|Q87UF8_PSESM MFS permease-like protein OS=Pseudomonas syringae pv. tomato (strain ATCC BAA-871 / DC3000) OX=223283 GN=PSPTO_5340 PE=4 SV=1	323830000	3	4	4	8.24046	6.96071	0.920816	0.549245	1.27976	0.00755875	0.0155812	1.27976	1.8074	+		+	6.68608	7.60732	6.99172		8.28147	8.12633	8.25993	8.29414	7.32356	7.31069	6.69138	6.5172
Q885P6	PSPTO_1785	tr|Q885P6|Q885P6_PSESM Uncharacterized protein OS=Pseudomonas syringae pv. tomato (strain ATCC BAA-871 / DC3000) OX=223283 GN=PSPTO_1785 PE=4 SV=1	195640000	2	4	4	7.59764	6.76144	0.742041	0.437649	0.8362	0.00783658	0.0159581	0.8362	1.79702	+		+		6.82995	6.59771		7.59293	7.55155	7.60562	7.64046	7.00139	6.96915	6.63269	6.44253
Q87X24	PSPTO_4366	tr|Q87X24|Q87X24_PSESM Iron-regulated protein A, putative OS=Pseudomonas syringae pv. tomato (strain ATCC BAA-871 / DC3000) OX=223283 GN=PSPTO_4366 PE=4 SV=1	752740000	4	4	4	8.74062	7.51683	0.972245	0.771247	1.22379	0.00799813	0.0162379	1.22379	1.78947	+		+	8.10326	8.36152	8.47816	7.9208	8.70121	8.63662	8.78472	8.83994	7.84754	7.89491	7.23302	7.09184
Q885Y0	PSPTO_1701	tr|Q885Y0|Q885Y0_PSESM Uncharacterized protein OS=Pseudomonas syringae pv. tomato (strain ATCC BAA-871 / DC3000) OX=223283 GN=PSPTO_1701 PE=4 SV=1	34138000	0	4	4	7.28841	6.36242	0.634286	0.241064	0.925985	0.00804583	0.0162855	0.925985	1.7882	+		+					7.6274	6.95691	6.98035	7.58897	6.47362	6.6259	6.3408	6.00937
Q88B88	PSPTO_0131	tr|Q88B88|Q88B88_PSESM HemY protein, putative OS=Pseudomonas syringae pv. tomato (strain ATCC BAA-871 / DC3000) OX=223283 GN=PSPTO_0131 PE=4 SV=1	60219000	0	4	3	7.49837	6.87938	0.711837	0.507943	0.61899	0.00832241	0.0167948	0.61899	1.77483	+		+					7.61077	7.30698	7.48878	7.58695	7.00191	6.95636	6.67987
Q885K2	PSPTO_1830	tr|Q885K2|Q885K2_PSESM Histidine ABC transporter, ATP-binding protein OS=Pseudomonas syringae pv. tomato (strain ATCC BAA-871 / DC3000) OX=223283 GN=hisP PE=4 SV=1	175690000	1	4	4	7.71446	6.77222	0.778776	0.443209	0.942241	0.00849693	0.0170956	0.942241	1.76712	+		+		6.04143			7.67493	7.60896	7.71607	7.85789	7.01953	7.01212	6.766	6.29124
Q88AQ1	PSPTO_0335	tr|Q88AQ1|Q88AQ1_PSESM Sensory box histidine kinase OS=Pseudomonas syringae pv. tomato (strain ATCC BAA-871 / DC3000) OX=223283 GN=PSPTO_0335 PE=4 SV=1	15751000	0	3	3	6.91139	6.49861	0.436735	0.30421	0.412778	0.00900368	0.0180611	0.412778	1.74326	+		+					6.99593		6.82715	6.91108	6.52272	6.50063	6.47248
Q87ZP9	PSPTO_3375	tr|Q87ZP9|Q87ZP9_PSESM NADH dehydrogenase I, L subunit OS=Pseudomonas syringae pv. tomato (strain ATCC BAA-871 / DC3000) OX=223283 GN=nuoL PE=4 SV=1	190700000	3	4	4	7.76085	6.94647	0.793469	0.540508	0.814373	0.0094434	0.0188308	0.814373	1.72513	+		+	7.27894	7.84915	7.12339		7.80078	7.60814	7.78996	7.8445	7.22879	7.13783	6.882	6.53728
Q888S3	PSPTO_0943	tr|Q888S3|Q888S3_PSESM Tellurium resistance protein TerC OS=Pseudomonas syringae pv. tomato (strain ATCC BAA-871 / DC3000) OX=223283 GN=terC PE=4 SV=1	522850000	3	4	4	8.1953	7.21885	0.911837	0.659651	0.976448	0.00954673	0.0189805	0.976448	1.72169	+		+	7.54274	7.98154	7.4516		8.24082	8.07515	8.23165	8.23358	7.43157	7.53437	7.16346	6.746
Q87ZQ3	PSPTO_3371	sp|Q87ZQ3|NUOH_PSESM NADH-quinone oxidoreductase subunit H OS=Pseudomonas syringae pv. tomato (strain ATCC BAA-871 / DC3000) OX=223283 GN=nuoH PE=3 SV=1	280950000	2	4	4	7.78054	7.02207	0.795918	0.576251	0.758467	0.0096965	0.0191087	0.758467	1.71877	+		+		7.00753	6.63913		7.84452	7.61111	7.83639	7.83015	7.23467	7.29992	6.88231	6.6714
Q87ZX8	PSPTO_3294	tr|Q87ZX8|Q87ZX8_PSESM TonB-dependent siderophore receptor, putative OS=Pseudomonas syringae pv. tomato (strain ATCC BAA-871 / DC3000) OX=223283 GN=PSPTO_3294 PE=3 SV=1	206340000	4	4	2	7.55138	6.90324	0.724898	0.521048	0.648144	0.00978426	0.0192252	0.648144	1.71613	+		+	8.74658	9.14264	8.72131	6.77817	7.52556	7.24027	7.68732	7.75237	6.92198	6.8845
Q87UV0	PSPTO_5192	tr|Q87UV0|Q87UV0_PSESM Efflux transporter, RND family, MFP subunit OS=Pseudomonas syringae pv. tomato (strain ATCC BAA-871 / DC3000) OX=223283 GN=PSPTO_5192 PE=3 SV=1	43236000	0	4	3	7.30775	6.72612	0.642449	0.426132	0.581633	0.0100048	0.0195442	0.581633	1.70898	+		+					7.37455	7.21484	7.21851	7.4231	6.91197	6.65782	6.60856
Q87U63	PSPTO_5451	tr|Q87U63|Q87U63_PSESM Uncharacterized protein OS=Pseudomonas syringae pv. tomato (strain ATCC BAA-871 / DC3000) OX=223283 GN=PSPTO_5451 PE=4 SV=1	285030000	1	4	4	8.18139	7.53988	0.909388	0.778396	0.641509	0.010116	0.0196473	0.641509	1.7067	+		+		6.79673			8.18273	8.09538	8.19487	8.25259	7.76332	7.71991	7.40917	7.26712
Q887A9	PSPTO_1414	tr|Q887A9|Q887A9_PSESM Sec translocon accessory complex subunit YajC OS=Pseudomonas syringae pv. tomato (strain ATCC BAA-871 / DC3000) OX=223283 GN=yajC PE=3 SV=1	4563800000	4	4	4	8.47656	7.604	0.941224	0.795075	0.872559	0.0102209	0.0197938	0.872559	1.70347	+		+	8.76943	9.07335	8.04127	7.70028	8.45211	8.39704	8.53069	8.52639	7.88398	7.86261	7.41308	7.25631
Q87VX2	PSPTO_4813	tr|Q87VX2|Q87VX2_PSESM LPS-assembly lipoprotein LptE OS=Pseudomonas syringae pv. tomato (strain ATCC BAA-871 / DC3000) OX=223283 GN=lptE PE=3 SV=1	2595600000	4	4	4	8.79998	7.80337	0.97551	0.848292	0.996608	0.0102526	0.0197982	0.996608	1.70337	+		+	9.24366	9.59615	9.19103	8.11012	8.80324	8.74581	8.81204	8.83881	8.09304	8.11281	7.57202	7.43561
Q885W1	PSPTO_1720	tr|Q885W1|Q885W1_PSESM Outer membrane protein OS=Pseudomonas syringae pv. tomato (strain ATCC BAA-871 / DC3000) OX=223283 GN=PSPTO_1720 PE=4 SV=1	2440100000	4	4	4	8.65033	7.95401	0.965714	0.880064	0.69632	0.0104617	0.0201439	0.69632	1.69586	+		+	9.02678	9.41454	9.38643	8.66844	8.66862	8.60484	8.65492	8.67294	7.88737	7.63171	8.15749	8.13947
Q87X92	PSPTO_4296	tr|Q87X92|Q87X92_PSESM Metabolite-proton symporter, putative OS=Pseudomonas syringae pv. tomato (strain ATCC BAA-871 / DC3000) OX=223283 GN=PSPTO_4296 PE=4 SV=1	70608000	3	4	2	6.97572	6.63359	0.475102	0.375298	0.342136	0.0108418	0.0206558	0.342136	1.68496	+		+	7.44829	7.82031	6.72585		7.04226	6.84009	6.93443	7.08611	6.67785	6.58932
Q87TS1	PSPTO_5612	sp|Q87TS1|YIDC_PSESM Membrane protein insertase YidC OS=Pseudomonas syringae pv. tomato (strain ATCC BAA-871 / DC3000) OX=223283 GN=yidC PE=3 SV=1	723750000	3	4	4	8.515	7.43188	0.946939	0.744241	1.08312	0.0108504	0.0206558	1.08312	1.68496	+		+	7.00766	7.79626	7.45122		8.54663	8.43505	8.47109	8.60722	7.75335	7.78236	7.21706	6.97475
Q887A8	PSPTO_1415	tr|Q887A8|Q887A8_PSESM Protein translocase subunit SecD OS=Pseudomonas syringae pv. tomato (strain ATCC BAA-871 / DC3000) OX=223283 GN=secD PE=3 SV=1	901540000	3	4	4	8.82764	7.9273	0.977959	0.876886	0.900337	0.0108812	0.0206558	0.900337	1.68496	+		+	7.76854	8.11783	7.77485		8.86248	8.75503	8.79684	8.8962	8.20382	8.21882	7.71388	7.57267
Q889C4	PSPTO_0826	tr|Q889C4|Q889C4_PSESM Outer membrane protein assembly factor BamD OS=Pseudomonas syringae pv. tomato (strain ATCC BAA-871 / DC3000) OX=223283 GN=bamD PE=3 SV=1	638400000	4	4	4	8.5033	7.36812	0.945306	0.722796	1.13517	0.0110438	0.0208892	1.13517	1.68008	+		+	7.61523	8.24716	8.52394	6.89372	8.5777	8.45764	8.44202	8.53583	7.79042	7.51767	7.36008	6.80432
Q884I4	PSPTO_2109	tr|Q884I4|Q884I4_PSESM Lipoprotein releasing system transmembrane protein LolC OS=Pseudomonas syringae pv. tomato (strain ATCC BAA-871 / DC3000) OX=223283 GN=lolC PE=4 SV=1	62117000	1	4	2	7.45436	6.80388	0.697143	0.465846	0.650477	0.0110663	0.0208892	0.650477	1.68008	+		+		6.32476			7.52376	7.33419	7.39067	7.5688	6.73496	6.8728
Q886V5	PSPTO_1470	tr|Q886V5|Q886V5_PSESM CBS domain protein OS=Pseudomonas syringae pv. tomato (strain ATCC BAA-871 / DC3000) OX=223283 GN=PSPTO_1470 PE=4 SV=1	41702000	0	4	3	7.30394	6.58359	0.640816	0.349087	0.720343	0.0113449	0.0212362	0.720343	1.67292	+		+					7.47937	6.94968	7.39443	7.39226	6.67616	6.74799	6.32662
Q87VW4	PSPTO_4821	tr|Q87VW4|Q87VW4_PSESM D-alanyl-D-alanine carboxypeptidase OS=Pseudomonas syringae pv. tomato (strain ATCC BAA-871 / DC3000) OX=223283 GN=PSPTO_4821 PE=3 SV=1	1664600000	2	4	4	8.81327	7.89522	0.976327	0.866561	0.918051	0.0116973	0.0216918	0.918051	1.6637	+		+		7.82111	7.45358		8.87245	8.73179	8.784	8.86484	8.21503	8.16453	7.6898	7.51151
Q885S5	PSPTO_1756	tr|Q885S5|Q885S5_PSESM Nucleotide sugar epimerase/dehydratase WbpM OS=Pseudomonas syringae pv. tomato (strain ATCC BAA-871 / DC3000) OX=223283 GN=wbpM PE=4 SV=1	22825000	0	4	2	7.31947	6.79206	0.650612	0.456315	0.527405	0.0119419	0.0218562	0.527405	1.66042	+		+					7.31929	7.2267	7.37736	7.35451	6.84046	6.74367
Q87V16	PSPTO_5125	tr|Q87V16|Q87V16_PSESM SPOR domain-containing protein OS=Pseudomonas syringae pv. tomato (strain ATCC BAA-871 / DC3000) OX=223283 GN=PSPTO_5125 PE=4 SV=1	469290000	3	4	4	8.21483	7.51282	0.915918	0.770453	0.702013	0.0119496	0.0218562	0.702013	1.66042	+		+	8.06948	8.08368	7.51162		8.2611	8.15549	8.156	8.28673	7.73147	7.76709	7.23573	7.31698
Q88AK1	PSPTO_0389	tr|Q88AK1|Q88AK1_PSESM Lipoprotein, putative OS=Pseudomonas syringae pv. tomato (strain ATCC BAA-871 / DC3000) OX=223283 GN=PSPTO_0389 PE=4 SV=1	328230000	3	4	3	7.75524	6.78536	0.792653	0.451549	0.969876	0.0119689	0.0218562	0.969876	1.66042	+		+	6.875	7.42776	7.84782		7.80883	7.71324	7.73519	7.76368	6.68397	7.01657		6.65553
Q886W9	PSPTO_1456	tr|Q886W9|Q886W9_PSESM Multicopper oxidase OS=Pseudomonas syringae pv. tomato (strain ATCC BAA-871 / DC3000) OX=223283 GN=cumA PE=4 SV=1	23962000	0	4	2	7.18352	6.54806	0.585306	0.32923	0.635465	0.0124731	0.0225928	0.635465	1.64603	+		+					7.27483	7.00962	7.14987	7.29977	6.62457	6.47154
Q889V1	PSPTO_0646	tr|Q889V1|Q889V1_PSESM Protein translocase subunit SecY OS=Pseudomonas syringae pv. tomato (strain ATCC BAA-871 / DC3000) OX=223283 GN=secY PE=3 SV=1	1078500000	3	4	4	8.58586	7.6427	0.957551	0.807387	0.943161	0.0125117	0.0226018	0.943161	1.64586	+		+	7.16897	7.79546	7.39863		8.61917	8.45756	8.60901	8.6577	7.98664	7.92488	7.4388	7.22047
Q87X84	PSPTO_4304	tr|Q87X84|Q87X84_PSESM Efflux pump membrane transporter OS=Pseudomonas syringae pv. tomato (strain ATCC BAA-871 / DC3000) OX=223283 GN=saxB PE=3 SV=1	883320000	4	4	4	8.35487	7.73377	0.932245	0.830421	0.621101	0.0125802	0.0226647	0.621101	1.64465	+		+	9.34877	9.69597	9.09587	8.62358	8.40688	8.21021	8.37197	8.43041	7.95648	7.92916	7.651	7.39844
Q87YS0	PSPTO_3722	tr|Q87YS0|Q87YS0_PSESM Peptidylprolyl isomerase OS=Pseudomonas syringae pv. tomato (strain ATCC BAA-871 / DC3000) OX=223283 GN=PSPTO_3722 PE=4 SV=1	573360000	3	4	4	8.59794	7.79046	0.96	0.843924	0.807486	0.0126836	0.0227898	0.807486	1.64226	+		+	6.97056	7.8245	7.45583		8.6879	8.41905	8.62179	8.66304	8.07569	8.05115	7.67241	7.36258
Q87X09	PSPTO_4381	tr|Q87X09|Q87X09_PSESM Uncharacterized protein OS=Pseudomonas syringae pv. tomato (strain ATCC BAA-871 / DC3000) OX=223283 GN=PSPTO_4381 PE=4 SV=1	532880000	4	4	4	8.18208	7.16866	0.910204	0.638999	1.01341	0.0127665	0.0228776	1.01341	1.64059	+		+	8.61238	8.91756	8.52978	6.91183	8.15149	8.06651	8.25324	8.25705	7.49531	7.53584	6.78517	6.85833
Q87XR6	PSPTO_4110	tr|Q87XR6|Q87XR6_PSESM High-affinity branched-chain amino acid ABC transporter, permease protein OS=Pseudomonas syringae pv. tomato (strain ATCC BAA-871 / DC3000) OX=223283 GN=PSPTO_4110 PE=3 SV=1	61873000	2	4	3	7.07497	6.71449	0.52898	0.421763	0.360474	0.0129009	0.0229958	0.360474	1.63835	+		+		6.65671	6.35664		7.14389	6.89337	7.06547	7.19714	6.8458	6.66103	6.63666
Q87WU8	PSPTO_4445	tr|Q87WU8|Q87WU8_PSESM Mce-related protein OS=Pseudomonas syringae pv. tomato (strain ATCC BAA-871 / DC3000) OX=223283 GN=PSPTO_4445 PE=4 SV=1	609700000	3	4	4	8.10334	7.2415	0.896327	0.669182	0.861847	0.0129697	0.0230573	0.861847	1.63719	+		+	6.55102	6.7165	6.59993		8.11214	7.92767	8.18792	8.18566	7.56861	7.41972	7.23975	6.7379
Q87XF9	PSPTO_4219	tr|Q87XF9|Q87XF9_PSESM Signal peptidase I OS=Pseudomonas syringae pv. tomato (strain ATCC BAA-871 / DC3000) OX=223283 GN=lepB PE=3 SV=1	300920000	1	4	4	8.07082	7.12628	0.889796	0.623114	0.944543	0.0132125	0.0233866	0.944543	1.63103	+		+		7.17029			8.16008	7.86935	8.07533	8.17852	7.49248	7.45449	6.78254	6.77559
Q888F0	PSPTO_1076	tr|Q888F0|Q888F0_PSESM Transport permease protein OS=Pseudomonas syringae pv. tomato (strain ATCC BAA-871 / DC3000) OX=223283 GN=PSPTO_1076 PE=3 SV=1	107100000	1	4	3	7.3797	6.49292	0.67102	0.302621	0.886778	0.0132597	0.0233866	0.886778	1.63103	+		+		6.44256			7.37758	7.32785	7.35616	7.45722	6.5732	6.6435	6.26207
Q887S9	PSPTO_1207	tr|Q887S9|Q887S9_PSESM Iron(III) dicitrate transport protein fecA OS=Pseudomonas syringae pv. tomato (strain ATCC BAA-871 / DC3000) OX=223283 GN=PSPTO_1207 PE=3 SV=1	2822500000	4	4	4	9.02187	7.77075	0.988571	0.838761	1.25113	0.0132797	0.0233866	1.25113	1.63103	+		+	9.84128	10.1016	9.80338	8.78343	8.94777	8.82393	9.14999	9.16581	8.24425	8.20175	7.35894	7.27804
Q87VF9	PSPTO_4978	tr|Q87VF9|Q87VF9_PSESM 3-deoxy-D-manno-octulosonic acid transferase OS=Pseudomonas syringae pv. tomato (strain ATCC BAA-871 / DC3000) OX=223283 GN=kdtA PE=3 SV=1	64641000	0	4	3	7.59629	6.83728	0.740408	0.485703	0.759008	0.0132942	0.0233866	0.759008	1.63103	+		+					7.64301	7.49759	7.57165	7.6729	6.96128	6.93731	6.61325
Q887Y1	PSPTO_1149	tr|Q887Y1|Q887Y1_PSESM Uncharacterized protein OS=Pseudomonas syringae pv. tomato (strain ATCC BAA-871 / DC3000) OX=223283 GN=PSPTO_1149 PE=4 SV=1	158710000	4	4	3	7.69306	6.70555	0.773061	0.416203	0.98751	0.0134511	0.0236009	0.98751	1.62707	+		+	8.34959	8.77065	8.76793	7.15409	7.70291	7.56658	7.72316	7.77959	6.60165		6.98678	6.52822
Q87VF0	PSPTO_4987	tr|Q87VF0|Q87VF0_PSESM Uncharacterized protein OS=Pseudomonas syringae pv. tomato (strain ATCC BAA-871 / DC3000) OX=223283 GN=PSPTO_4987 PE=4 SV=1	176700000	1	4	4	7.84143	6.77661	0.817959	0.445592	1.06482	0.0137178	0.0239439	1.06482	1.62081	+		+		6.65443			7.89612	7.7338	7.72674	8.00907	7.15039	7.17278	6.45902	6.32424
Q88B89	PSPTO_0130	tr|Q88B89|Q88B89_PSESM Uroporphyrin-III C-methyltransferase, putative OS=Pseudomonas syringae pv. tomato (strain ATCC BAA-871 / DC3000) OX=223283 GN=PSPTO_0130 PE=4 SV=1	221890000	1	4	4	7.69786	7.28223	0.774694	0.685465	0.415631	0.0142563	0.0247551	0.415631	1.60633	+		+		6.45182			7.7493	7.61059	7.68101	7.75056	7.41621	7.39166	7.3012	7.01986
Q87WU7	PSPTO_4446	tr|Q87WU7|Q87WU7_PSESM Membrane protein, putative OS=Pseudomonas syringae pv. tomato (strain ATCC BAA-871 / DC3000) OX=223283 GN=PSPTO_4446 PE=3 SV=1	129920000	1	4	3	7.59627	6.54451	0.739592	0.328038	1.05175	0.0144223	0.0249788	1.05175	1.60243	+		+		6.53179			7.67168	7.43404	7.56707	7.71228	6.70715	6.71226	6.21413
Q87XK6	PSPTO_4172	tr|Q87XK6|Q87XK6_PSESM Amino acid ABC transporter, permease protein OS=Pseudomonas syringae pv. tomato (strain ATCC BAA-871 / DC3000) OX=223283 GN=PSPTO_4172 PE=3 SV=1	73575000	0	4	2	7.12523	6.6273	0.553469	0.370135	0.497937	0.0145973	0.0252169	0.497937	1.59831	+		+					7.04571	6.87833	7.23065	7.34624	6.69015		6.56444
Q87Z86	PSPTO_3544	tr|Q87Z86|Q87Z86_PSESM Uncharacterized protein OS=Pseudomonas syringae pv. tomato (strain ATCC BAA-871 / DC3000) OX=223283 GN=PSPTO_3544 PE=4 SV=1	2055400000	0	4	4	8.70064	8.18911	0.967347	0.918983	0.511529	0.0146582	0.0252571	0.511529	1.59762	+		+					8.66654	8.69867	8.71138	8.72596	8.39922	8.32586	8.05285	7.97849
Q889R1	PSPTO_0688	tr|Q889R1|Q889R1_PSESM Lipoprotein, putative OS=Pseudomonas syringae pv. tomato (strain ATCC BAA-871 / DC3000) OX=223283 GN=PSPTO_0688 PE=4 SV=1	229420000	3	4	2	7.89124	7.00164	0.830204	0.568705	0.889592	0.0150605	0.0258841	0.889592	1.58697	+		+	7.28106	7.80847	7.92606		7.91447	7.84295	7.89206	7.91547	6.95738	7.04591
Q87X82	PSPTO_4306	tr|Q87X82|Q87X82_PSESM Dicarboxylic acid transport protein OS=Pseudomonas syringae pv. tomato (strain ATCC BAA-871 / DC3000) OX=223283 GN=pcaT PE=4 SV=1	34959000	0	4	3	7.05873	6.38748	0.523265	0.254567	0.671245	0.0151341	0.0259441	0.671245	1.58596	+		+					7.23502	6.64915	7.11634	7.23439	6.44298		6.35949	6.35997
Q886N6	PSPTO_1541	tr|Q886N6|Q886N6_PSESM Zinc metalloprotease OS=Pseudomonas syringae pv. tomato (strain ATCC BAA-871 / DC3000) OX=223283 GN=PSPTO_1541 PE=3 SV=1	143670000	2	4	4	7.71528	6.90235	0.779592	0.520651	0.812932	0.0159363	0.0271695	0.812932	1.56592	+		+		6.80666	6.25105		7.75072	7.63365	7.65546	7.82128	7.22422	7.07416	6.89408	6.41692
Q883I2	PSPTO_2375	tr|Q883I2|Q883I2_PSESM Lipoprotein, putative OS=Pseudomonas syringae pv. tomato (strain ATCC BAA-871 / DC3000) OX=223283 GN=PSPTO_2375 PE=4 SV=1	457440000	4	4	4	7.87752	6.85753	0.828571	0.498014	1.01999	0.0159702	0.0271695	1.01999	1.56592	+		+	7.16554	7.85797	8.22389	7.66152	7.90523	7.81801	7.86444	7.9224	7.18949	7.05065	6.94336	6.24662
Q87VH8	PSPTO_4958	tr|Q87VH8|Q87VH8_PSESM HAMP domain protein OS=Pseudomonas syringae pv. tomato (strain ATCC BAA-871 / DC3000) OX=223283 GN=PSPTO_4958 PE=4 SV=1	117780000	1	4	4	7.64332	6.72	0.758367	0.424543	0.923316	0.0162982	0.0275879	0.923316	1.55928	+		+		6.14582			7.71818	7.52563	7.59984	7.72963	7.12284	6.88374	6.6936	6.17984
Q87WB5	PSPTO_4638	tr|Q87WB5|Q87WB5_PSESM Carbon starvation protein CstA OS=Pseudomonas syringae pv. tomato (strain ATCC BAA-871 / DC3000) OX=223283 GN=cstA PE=4 SV=1	214980000	3	4	4	7.85927	6.98875	0.825306	0.563542	0.870512	0.0166932	0.0280446	0.870512	1.55215	+		+	7.94501	8.40715	7.22776		7.96161	7.64153	7.87181	7.9621	7.32267	7.29015	6.86965	6.47254
Q87WP8	PSPTO_4497	tr|Q87WP8|Q87WP8_PSESM ATP-dependent zinc metalloprotease FtsH OS=Pseudomonas syringae pv. tomato (strain ATCC BAA-871 / DC3000) OX=223283 GN=ftsH PE=3 SV=1	826640000	3	4	4	8.57465	7.96647	0.954286	0.882844	0.608174	0.0167725	0.0281075	0.608174	1.55118	+		+	7.36758	7.93631	7.74768		8.65026	8.39754	8.58561	8.66519	8.22305	8.18845	7.81441	7.63998
Q88B38	PSPTO_0182	tr|Q88B38|Q88B38_PSESM Lipid A biosynthesis lauroyl acyltransferase, putative OS=Pseudomonas syringae pv. tomato (strain ATCC BAA-871 / DC3000) OX=223283 GN=PSPTO_0182 PE=4 SV=1	158210000	1	4	4	7.71285	6.78031	0.777959	0.44718	0.932539	0.0170149	0.0284428	0.932539	1.54603	+		+		6.64507			7.81817	7.57359	7.67639	7.78323	7.06179	7.15008	6.66325	6.2461
Q87X31	PSPTO_4359	tr|Q87X31|Q87X31_PSESM Conserved domain protein OS=Pseudomonas syringae pv. tomato (strain ATCC BAA-871 / DC3000) OX=223283 GN=PSPTO_4359 PE=4 SV=1	258280000	0	4	4	7.7224	7.14573	0.782857	0.632248	0.576669	0.0171309	0.0285657	0.576669	1.54416	+		+					7.70334	7.66337	7.78705	7.73584	7.36271	7.34871	7.01465	6.85686
Q87VB5	PSPTO_5024	tr|Q87VB5|Q87VB5_PSESM Potassium efflux system protein KefA, putative OS=Pseudomonas syringae pv. tomato (strain ATCC BAA-871 / DC3000) OX=223283 GN=PSPTO_5024 PE=4 SV=1	85420000	2	4	4	8.11831	7.02322	0.897959	0.577442	1.09509	0.0171887	0.0285911	1.09509	1.54377	+		+		6.9825	6.21603		8.20224	7.93954	8.10397	8.22748	7.38798	7.4486	6.83916	6.41716
Q885C5	PSPTO_1910	tr|Q885C5|Q885C5_PSESM SH3b domain-containing protein OS=Pseudomonas syringae pv. tomato (strain ATCC BAA-871 / DC3000) OX=223283 GN=PSPTO_1910 PE=4 SV=1	53171000	0	4	3	7.20709	6.62513	0.596735	0.368546	0.581952	0.0176067	0.0290705	0.581952	1.53655	+		+					7.20674	7.10735	7.19877	7.31549	6.80253	6.44711	6.62577
Q884H8	PSPTO_2115	tr|Q884H8|Q884H8_PSESM VacJ lipoprotein, putative OS=Pseudomonas syringae pv. tomato (strain ATCC BAA-871 / DC3000) OX=223283 GN=PSPTO_2115 PE=4 SV=1	451380000	3	4	4	7.96043	6.81987	0.849796	0.474583	1.14055	0.017987	0.0295344	1.14055	1.52967	+		+	8.32023	8.87849	8.30499		7.95753	7.94256	7.94432	7.99728	7.12001	7.21843	6.79563	6.14541
Q87ZQ9	PSPTO_3365	sp|Q87ZQ9|NUOA_PSESM NADH-quinone oxidoreductase subunit A OS=Pseudomonas syringae pv. tomato (strain ATCC BAA-871 / DC3000) OX=223283 GN=nuoA PE=3 SV=1	445350000	2	4	3	7.64277	6.81311	0.757551	0.471406	0.829663	0.0180107	0.0295344	0.829663	1.52967	+		+	6.40742	6.96628			7.66109	7.56451	7.64793	7.69756	7.04072	6.78957	6.60904
Q88BE9	PSPTO_0068	tr|Q88BE9|Q88BE9_PSESM TonB system transport protein ExbD OS=Pseudomonas syringae pv. tomato (strain ATCC BAA-871 / DC3000) OX=223283 GN=exbD-1 PE=3 SV=1	280060000	1	4	2	7.42275	7.11699	0.685714	0.618348	0.30576	0.0189417	0.0304518	0.30576	1.51639	+		+		6.40744			7.33369	7.27619	7.51513	7.56599	7.1352	7.09878
Q88BR7	PSPTO_B0071	tr|Q88BR7|Q88BR7_PSESM Surface exclusion protein, putative OS=Pseudomonas syringae pv. tomato (strain ATCC BAA-871 / DC3000) OX=223283 GN=PSPTO_B0071 PE=4 SV=1	93558000	0	4	2	7.1265	6.77619	0.555918	0.445195	0.35031	0.0193515	0.0308889	0.35031	1.5102	+		+					7.2112	6.89704	7.19072	7.20704	6.77087	6.78151
Q87Z49	PSPTO_3582	tr|Q87Z49|Q87Z49_PSESM Catalase OS=Pseudomonas syringae pv. tomato (strain ATCC BAA-871 / DC3000) OX=223283 GN=katB PE=3 SV=1	17028000	0	4	2	7.16085	6.46993	0.571429	0.289118	0.690915	0.0203255	0.0321382	0.690915	1.49298	+		+					7.565	7.28003	6.82896	6.9694			6.55274	6.38712
Q887A7	PSPTO_1416	tr|Q887A7|Q887A7_PSESM Protein-export membrane protein SecF OS=Pseudomonas syringae pv. tomato (strain ATCC BAA-871 / DC3000) OX=223283 GN=secF PE=3 SV=1	488970000	2	4	4	8.02281	7.07213	0.869388	0.597299	0.950687	0.0212927	0.0335098	0.950687	1.47483	+		+		7.38698	7.05331		8.08966	7.91531	7.97011	8.11618	7.44259	7.45211	6.83236	6.56145
Q87V08	PSPTO_5133	tr|Q87V08|Q87V08_PSESM Penicillin-binding protein OS=Pseudomonas syringae pv. tomato (strain ATCC BAA-871 / DC3000) OX=223283 GN=PSPTO_5133 PE=4 SV=1	54121000	1	4	3	7.77298	6.77325	0.795102	0.443606	0.999729	0.0218849	0.0342015	0.999729	1.46595	+		+		6.48782			7.87854	7.57215	7.68214	7.95908	6.94656	6.99337	6.37981
Q883Z0	PSPTO_2207	tr|Q883Z0|Q883Z0_PSESM Lipoprotein, putative OS=Pseudomonas syringae pv. tomato (strain ATCC BAA-871 / DC3000) OX=223283 GN=PSPTO_2207 PE=4 SV=1	4471800000	4	4	4	8.39718	7.99067	0.937143	0.885624	0.406512	0.0221788	0.0345003	0.406512	1.46218	+		+	8.70322	8.89673	8.79454	8.20583	8.3082	8.52543	8.31748	8.43762	7.68502	8.01961	8.12064	8.13742
Q887N3	PSPTO_1258	tr|Q887N3|Q887N3_PSESM Amino acid ABC transporter, ATP-binding protein OS=Pseudomonas syringae pv. tomato (strain ATCC BAA-871 / DC3000) OX=223283 GN=PSPTO_1258 PE=4 SV=1	241560000	1	4	4	7.60599	7.07394	0.746122	0.598491	0.53205	0.0222903	0.0345938	0.53205	1.461	+		+		6.94854			7.64851	7.49297	7.54043	7.74205	7.34372	7.26975	6.86411	6.81817
Q87WQ2	PSPTO_4493	tr|Q87WQ2|Q87WQ2_PSESM Protein-export membrane protein SecG OS=Pseudomonas syringae pv. tomato (strain ATCC BAA-871 / DC3000) OX=223283 GN=secG PE=3 SV=1	369480000	1	4	4	7.64488	6.68145	0.759184	0.405083	0.963423	0.0229753	0.0354929	0.963423	1.44986	+		+		6.90519			7.70469	7.61169	7.56	7.70312	7.04143	7.10599	6.35978	6.21861
Q87UB4	PSPTO_5391	tr|Q87UB4|Q87UB4_PSESM Outer membrane porin, OprD family OS=Pseudomonas syringae pv. tomato (strain ATCC BAA-871 / DC3000) OX=223283 GN=PSPTO_5391 PE=4 SV=1	539070000	4	4	4	8.13458	6.97402	0.902041	0.5556	1.16056	0.0232987	0.03591	1.16056	1.44478	+		+	8.79915	9.06006	8.49679	7.37912	8.15299	7.9703	8.20831	8.20672	7.41877	7.48078	6.36218	6.63434
Q87VU0	PSPTO_4845	tr|Q87VU0|Q87VU0_PSESM Alpha-2-macroglobulin OS=Pseudomonas syringae pv. tomato (strain ATCC BAA-871 / DC3000) OX=223283 GN=PSPTO_4845 PE=3 SV=1	32987000	3	4	3	8.01654	6.92808	0.866122	0.532566	1.08845	0.0239612	0.0368465	1.08845	1.4336	+		+	6.43069	7.24272	7.09022		8.11714	7.82338	8.00204	8.12359	7.20306	7.05538	6.52581
Q888P0	PSPTO_0977	tr|Q888P0|Q888P0_PSESM Penicillin-binding protein 1B OS=Pseudomonas syringae pv. tomato (strain ATCC BAA-871 / DC3000) OX=223283 GN=PSPTO_0977 PE=3 SV=1	97213000	2	4	4	7.8578	6.90706	0.823673	0.52224	0.950743	0.0242461	0.0371995	0.950743	1.42946	+		+		6.99549	6.23651		7.93177	7.674	7.86519	7.96026	7.25452	7.37842	6.54255	6.45275
Q87XF7	PSPTO_4221	tr|Q87XF7|Q87XF7_PSESM Periplasmic serine endoprotease DegP-like OS=Pseudomonas syringae pv. tomato (strain ATCC BAA-871 / DC3000) OX=223283 GN=PSPTO_4221 PE=3 SV=1	1939800000	0	4	4	8.3962	7.99685	0.936327	0.887212	0.399359	0.0245463	0.0375742	0.399359	1.42511	+		+					8.37407	8.35776	8.43051	8.42247	7.80259	7.85786	8.19709	8.12985
Q889Z5	PSPTO_0602	tr|Q889Z5|Q889Z5_PSESM Uncharacterized protein OS=Pseudomonas syringae pv. tomato (strain ATCC BAA-871 / DC3000) OX=223283 GN=PSPTO_0602 PE=4 SV=1	30924000	0	4	3	6.96782	6.49172	0.468571	0.30143	0.476092	0.0251511	0.0384126	0.476092	1.41553	+		+					7.17108	6.76488	6.85277	7.08253	6.70834		6.38851	6.37833
Q87UH1	PSPTO_5326	tr|Q87UH1|Q87UH1_PSESM Rhodanese-like domain protein OS=Pseudomonas syringae pv. tomato (strain ATCC BAA-871 / DC3000) OX=223283 GN=PSPTO_5326 PE=4 SV=1	806620000	2	4	4	7.94631	7.16467	0.845714	0.637808	0.781639	0.0256066	0.0390196	0.781639	1.40872	+		+	7.28065	7.36957			7.9765	7.85663	7.93695	8.01515	7.55776	7.41184	6.96899	6.72008
Q87Z57	PSPTO_3574	tr|Q87Z57|Q87Z57_PSESM TonB-dependent siderophore receptor, putative OS=Pseudomonas syringae pv. tomato (strain ATCC BAA-871 / DC3000) OX=223283 GN=PSPTO_3574 PE=3 SV=1	357230000	4	4	4	7.96304	6.76958	0.850612	0.440826	1.19346	0.027431	0.0416109	1.19346	1.38079	+		+	8.90041	9.41944	8.88317	7.00629	8.05618	7.52453	8.01102	8.26043	7.43669	7.22853	6.24976	6.16334
Q87UJ9	PSPTO_5297	tr|Q87UJ9|Q87UJ9_PSESM DUF2059 domain-containing protein OS=Pseudomonas syringae pv. tomato (strain ATCC BAA-871 / DC3000) OX=223283 GN=PSPTO_5297 PE=4 SV=1	88251000	0	4	4	7.09906	6.66713	0.541224	0.399126	0.431935	0.0276849	0.0419014	0.431935	1.37777	+		+					7.34223	7.02506	6.88418	7.14479	6.34292	6.81149	6.68794	6.82617
Q87YS2	PSPTO_3720	tr|Q87YS2|Q87YS2_PSESM ABC transporter, ATP-binding protein OS=Pseudomonas syringae pv. tomato (strain ATCC BAA-871 / DC3000) OX=223283 GN=PSPTO_3720 PE=3 SV=1	22753000	0	4	3	7.10252	6.34098	0.54449	0.23471	0.761539	0.0280529	0.0423631	0.761539	1.37301	+		+					7.29068	6.93664	6.87272	7.31006	6.56602	6.47048	5.98644
Q87YI0	PSPTO_3818	tr|Q87YI0|Q87YI0_PSESM LysM domain-containing protein OS=Pseudomonas syringae pv. tomato (strain ATCC BAA-871 / DC3000) OX=223283 GN=PSPTO_3818 PE=4 SV=1	44406000	1	4	3	7.50555	6.40839	0.713469	0.264496	1.09716	0.0282336	0.0425403	1.09716	1.3712	+		+		6.43842			7.80002	7.26409	7.30092	7.65716	6.63978	6.6758	5.90959
Q886N5	PSPTO_1542	tr|Q886N5|Q886N5_PSESM Outer membrane protein assembly factor BamA OS=Pseudomonas syringae pv. tomato (strain ATCC BAA-871 / DC3000) OX=223283 GN=bamA PE=3 SV=1	1002100000	4	4	4	8.58004	7.77866	0.955102	0.841144	0.801376	0.0283484	0.0426178	0.801376	1.37041	+		+	8.65682	9.15643	9.05553	7.75859	8.58741	8.45382	8.60693	8.672	8.13216	8.11614	7.58568	7.28067
Q884E1	PSPTO_2152	tr|Q884E1|Q884E1_PSESM TonB-dependent siderophore receptor, putative OS=Pseudomonas syringae pv. tomato (strain ATCC BAA-871 / DC3000) OX=223283 GN=PSPTO_2152 PE=3 SV=1	86170000	4	4	2	7.0076	5.91451	0.493061	0.114376	1.09309	0.028805	0.0431899	1.09309	1.36462	+		+	8.1738	8.61388	8.97661	7.31266	7.17208	6.16047	7.41827	7.27958	5.84761	5.98141
Q888R0	PSPTO_0956	tr|Q888R0|Q888R0_PSESM Phosphotransferase system, fructose-specific IIBC component OS=Pseudomonas syringae pv. tomato (strain ATCC BAA-871 / DC3000) OX=223283 GN=PSPTO_0956 PE=4 SV=1	154550000	1	4	4	7.74893	6.90742	0.791837	0.522637	0.841505	0.0288575	0.0431899	0.841505	1.36462	+		+		7.10106			7.7721	7.65491	7.75612	7.81257	7.32261	7.19039	6.74456	6.37212
Q87WU1	PSPTO_4452	tr|Q87WU1|Q87WU1_PSESM ABC transporter, ATP-binding protein OS=Pseudomonas syringae pv. tomato (strain ATCC BAA-871 / DC3000) OX=223283 GN=PSPTO_4452 PE=4 SV=1	211520000	2	4	4	7.30378	6.86383	0.64	0.501191	0.439945	0.0290103	0.043322	0.439945	1.36329	+		+		6.93655	6.58851		7.47141	7.32775	7.04571	7.37024	6.98029	7.07434	6.87632	6.52437
Q87VF3	PSPTO_4984	sp|Q87VF3|MSBA_PSESM Lipid A export ATP-binding/permease protein MsbA OS=Pseudomonas syringae pv. tomato (strain ATCC BAA-871 / DC3000) OX=223283 GN=msbA PE=3 SV=2	122530000	1	4	3	8.14972	7.08873	0.90449	0.606037	1.061	0.0304789	0.0454142	1.061	1.34281	+		+		7.18087			8.16155	8.07298	8.15397	8.2104	7.28693	7.28384	6.69541
Q87XI2	PSPTO_4196	tr|Q87XI2|Q87XI2_PSESM Glucose dehydrogenase OS=Pseudomonas syringae pv. tomato (strain ATCC BAA-871 / DC3000) OX=223283 GN=gcd PE=4 SV=1	936290000	4	4	4	8.63626	7.74086	0.964898	0.832407	0.895392	0.0306217	0.045526	0.895392	1.34174	+		+	8.81574	9.069	8.15204	7.05023	8.66798	8.47576	8.66183	8.73945	8.14538	8.13596	7.51142	7.1707
Q88A43	PSPTO_0554	sp|Q88A43|LPTD_PSESM LPS-assembly protein LptD OS=Pseudomonas syringae pv. tomato (strain ATCC BAA-871 / DC3000) OX=223283 GN=lptD PE=3 SV=2	1245500000	4	4	4	8.83384	7.60989	0.981224	0.797061	1.22396	0.0320381	0.0473107	1.22396	1.32504	+		+	9.72099	9.98855	9.60119	8.46676	8.87519	8.66185	8.87754	8.9208	8.15954	8.07784	7.46733	6.73485
Q87TV2	PSPTO_5569	tr|Q87TV2|Q87TV2_PSESM Methyl-accepting chemotaxis protein OS=Pseudomonas syringae pv. tomato (strain ATCC BAA-871 / DC3000) OX=223283 GN=PSPTO_5569 PE=4 SV=1	4653900	0	4	0	6.81394		0.381224					6	2.81394		+	+					6.95452	6.49832	6.85094	6.95196
Q87TV6	PSPTO_5565	tr|Q87TV6|Q87TV6_PSESM Uncharacterized protein OS=Pseudomonas syringae pv. tomato (strain ATCC BAA-871 / DC3000) OX=223283 GN=PSPTO_5565 PE=4 SV=1	1533500	0	3	0	6.20864		0.0677551					6	2.20864		+	+					6.21529		6.18563	6.225
Q87TW6	PSPTO_5553	tr|Q87TW6|Q87TW6_PSESM Methyl-accepting chemotaxis protein OS=Pseudomonas syringae pv. tomato (strain ATCC BAA-871 / DC3000) OX=223283 GN=PSPTO_5553 PE=4 SV=1	10895000	0	4	0	7.45308		0.69551					6	3.45308		+	+					7.58346	7.36258	7.42506	7.44121
Q87TZ5	PSPTO_5522	tr|Q87TZ5|Q87TZ5_PSESM Uncharacterized protein OS=Pseudomonas syringae pv. tomato (strain ATCC BAA-871 / DC3000) OX=223283 GN=PSPTO_5522 PE=4 SV=1	8220100	0	4	0	6.6813		0.31102					6	2.6813		+	+					6.69829	6.67246	6.66798	6.68648
Q87U13	PSPTO_5502	tr|Q87U13|Q87U13_PSESM Uncharacterized protein OS=Pseudomonas syringae pv. tomato (strain ATCC BAA-871 / DC3000) OX=223283 GN=PSPTO_5502 PE=4 SV=1	16179000	3	3	0	7.04194		0.512653					6	3.04194		+	+	6.53503	7.6399	6.35932		7.20453		6.94786	6.97341
Q87U39	PSPTO_5476	sp|Q87U39|UBIA_PSESM 4-hydroxybenzoate octaprenyltransferase OS=Pseudomonas syringae pv. tomato (strain ATCC BAA-871 / DC3000) OX=223283 GN=ubiA PE=3 SV=1	18311000	0	3	0	6.97639		0.475918					6	2.97639		+	+					6.97524		6.94884	7.00509
Q87U70	PSPTO_5438	tr|Q87U70|Q87U70_PSESM Rhs family protein OS=Pseudomonas syringae pv. tomato (strain ATCC BAA-871 / DC3000) OX=223283 GN=PSPTO_5438 PE=4 SV=1	8746500	0	4	0	7.86058		0.826122					6	3.86058		+	+					7.90536	7.79762	7.93105	7.80831
Q87UC8	PSPTO_5377	tr|Q87UC8|Q87UC8_PSESM Membrane protein, putative OS=Pseudomonas syringae pv. tomato (strain ATCC BAA-871 / DC3000) OX=223283 GN=PSPTO_5377 PE=4 SV=1	12117000	3	4	0	6.74071		0.347755					6	2.74071		+	+	7.01229	7.20447	7.03463		6.64937	6.65041	6.75619	6.90687
Q87UK5	PSPTO_5291	tr|Q87UK5|Q87UK5_PSESM Uncharacterized protein OS=Pseudomonas syringae pv. tomato (strain ATCC BAA-871 / DC3000) OX=223283 GN=PSPTO_5291 PE=4 SV=1	6501800	0	4	0	6.93442		0.447347					6	2.93442		+	+					6.94092	6.79196	7.03326	6.97154
Q87UM3	PSPTO_5273	tr|Q87UM3|Q87UM3_PSESM Histidine ABC transporter, ATP-binding protein, putative OS=Pseudomonas syringae pv. tomato (strain ATCC BAA-871 / DC3000) OX=223283 GN=PSPTO_5273 PE=4 SV=1	3981500	0	4	0	6.65284		0.290612					6	2.65284		+	+					6.72615	6.5594	6.61591	6.70991
Q87UP4	PSPTO_5252	tr|Q87UP4|Q87UP4_PSESM DedA family protein OS=Pseudomonas syringae pv. tomato (strain ATCC BAA-871 / DC3000) OX=223283 GN=PSPTO_5252 PE=4 SV=1	56642000	3	4	0	6.98623		0.479184					6	2.98623		+	+	7.30653	7.58701	6.70458		7.01666	6.94059	6.93656	7.05111
Q87UQ8	PSPTO_5238	tr|Q87UQ8|Q87UQ8_PSESM Glycerol-3-phosphate transporter OS=Pseudomonas syringae pv. tomato (strain ATCC BAA-871 / DC3000) OX=223283 GN=glpT PE=4 SV=1	2361400	0	3	0	6.46112		0.177959					6	2.46112		+	+					6.60255		6.32642	6.45439
Q87UW1	PSPTO_5181	tr|Q87UW1|Q87UW1_PSESM Cystine ABC transporter, permease protein, putative OS=Pseudomonas syringae pv. tomato (strain ATCC BAA-871 / DC3000) OX=223283 GN=PSPTO_5181 PE=3 SV=1	14701000	0	3	0	6.86874		0.411429					6	2.86874		+	+					6.85484		6.82841	6.92297
Q87UW6	PSPTO_5176	tr|Q87UW6|Q87UW6_PSESM RNA polymerase sigma-70 family protein OS=Pseudomonas syringae pv. tomato (strain ATCC BAA-871 / DC3000) OX=223283 GN=PSPTO_5176 PE=3 SV=1	68041000	0	4	0	6.66722		0.297143					6	2.66722		+	+					6.71517	6.61892	6.62901	6.70579
Q87UX5	PSPTO_5167	tr|Q87UX5|Q87UX5_PSESM Uncharacterized protein OS=Pseudomonas syringae pv. tomato (strain ATCC BAA-871 / DC3000) OX=223283 GN=PSPTO_5167 PE=4 SV=1	1949600	0	3	0	6.71865		0.334694					6	2.71865		+	+					6.7207		6.61865	6.8166
Q87UY3	PSPTO_5159	tr|Q87UY3|Q87UY3_PSESM Methyl-accepting chemotaxis protein OS=Pseudomonas syringae pv. tomato (strain ATCC BAA-871 / DC3000) OX=223283 GN=PSPTO_5159 PE=4 SV=1	9973800	0	3	0	6.92046		0.439184					6	2.92046		+	+					6.97026		6.90725	6.88387
Q87UY7	PSPTO_5155	sp|Q87UY7|TATA_PSESM Sec-independent protein translocase protein TatA OS=Pseudomonas syringae pv. tomato (strain ATCC BAA-871 / DC3000) OX=223283 GN=tatA PE=3 SV=1	185310000	1	4	0	7.49668		0.710204					6	3.49668		+	+		7.04995			7.44861	7.56005	7.39324	7.58481
Q87V10	PSPTO_5131	tr|Q87V10|Q87V10_PSESM Type IV pilus biogenesis protein PilN OS=Pseudomonas syringae pv. tomato (strain ATCC BAA-871 / DC3000) OX=223283 GN=pilN PE=4 SV=1	12869000	0	4	0	6.7287		0.339592					6	2.7287		+	+					6.80804	6.58289	6.6988	6.82508
Q87VA8	PSPTO_5031	tr|Q87VA8|Q87VA8_PSESM Type IV pilus biogenesis protein PilJ OS=Pseudomonas syringae pv. tomato (strain ATCC BAA-871 / DC3000) OX=223283 GN=pilJ PE=4 SV=1	16252000	0	4	0	7.26019		0.623673					6	3.26019		+	+					7.41959	7.02181	7.24753	7.35182
Q87VD0	PSPTO_5009	tr|Q87VD0|Q87VD0_PSESM Membrane protein, TIGR01666 OS=Pseudomonas syringae pv. tomato (strain ATCC BAA-871 / DC3000) OX=223283 GN=PSPTO_5009 PE=4 SV=1	6363100	1	4	0	6.86799		0.410612					6	2.86799		+	+		6.92416			7.01657	6.49263	6.88807	7.07467
Q87VE8	PSPTO_4989	tr|Q87VE8|Q87VE8_PSESM Uncharacterized protein OS=Pseudomonas syringae pv. tomato (strain ATCC BAA-871 / DC3000) OX=223283 GN=PSPTO_4989 PE=4 SV=1	15961000	0	4	0	7.17727		0.582041					6	3.17727		+	+					7.223	7.11906	7.17199	7.19504
Q87VI3	PSPTO_4953	tr|Q87VI3|Q87VI3_PSESM Chemotaxis motA protein OS=Pseudomonas syringae pv. tomato (strain ATCC BAA-871 / DC3000) OX=223283 GN=motA-2 PE=4 SV=1	2550200	0	3	0	6.39065		0.148571					6	2.39065		+	+					6.47359		6.32519	6.37319
Q87VK0	PSPTO_4936	tr|Q87VK0|Q87VK0_PSESM Methyl-accepting chemotaxis protein OS=Pseudomonas syringae pv. tomato (strain ATCC BAA-871 / DC3000) OX=223283 GN=PSPTO_4936 PE=4 SV=1	2894100	0	4	0	6.70195		0.324082					6	2.70195		+	+					7.14057	6.25636	6.61824	6.79264
Q87VK5	PSPTO_4931	tr|Q87VK5|Q87VK5_PSESM Membrane protein, putative OS=Pseudomonas syringae pv. tomato (strain ATCC BAA-871 / DC3000) OX=223283 GN=PSPTO_4931 PE=4 SV=1	5454300	1	3	0	6.69606		0.323265					6	2.69606		+	+		6.64498			6.67122		6.71896	6.69801
Q87VM0	PSPTO_4916	tr|Q87VM0|Q87VM0_PSESM High affinity branched-chain amino acid ABC transporter, ATP-binding protein OS=Pseudomonas syringae pv. tomato (strain ATCC BAA-871 / DC3000) OX=223283 GN=PSPTO_4916 PE=4 SV=1	122680000	0	3	0	6.59586		0.259592					6	2.59586		+	+					6.57571		6.5836	6.62828
Q87VN6	PSPTO_4899	tr|Q87VN6|Q87VN6_PSESM Membrane protein, putative OS=Pseudomonas syringae pv. tomato (strain ATCC BAA-871 / DC3000) OX=223283 GN=PSPTO_4899 PE=4 SV=1	8936200	1	3	0	6.77513		0.366531					6	2.77513		+	+		6.81914			6.80945		6.7211	6.79484
Q87VW1	PSPTO_4824	tr|Q87VW1|Q87VW1_PSESM Peptidoglycan glycosyltransferase MrdB OS=Pseudomonas syringae pv. tomato (strain ATCC BAA-871 / DC3000) OX=223283 GN=rodA PE=3 SV=1	12203000	0	3	0	6.66784		0.297959					6	2.66784		+	+					6.58646		6.65223	6.76483
Q87VZ3	PSPTO_4790	tr|Q87VZ3|Q87VZ3_PSESM Cation efflux family protein OS=Pseudomonas syringae pv. tomato (strain ATCC BAA-871 / DC3000) OX=223283 GN=PSPTO_4790 PE=3 SV=1	6593000	0	4	0	6.70432		0.327347					6	2.70432		+	+					6.78209	6.65888	6.56756	6.80876
Q87W86	PSPTO_4668	tr|Q87W86|Q87W86_PSESM Membrane protein, putative OS=Pseudomonas syringae pv. tomato (strain ATCC BAA-871 / DC3000) OX=223283 GN=PSPTO_4668 PE=4 SV=1	17254000	3	4	0	6.55392		0.24					6	2.55392		+	+	7.16962	7.45659	6.43463		6.31163	6.48917	6.68639	6.72848
Q87WD8	PSPTO_4613	tr|Q87WD8|Q87WD8_PSESM C4-dicarboxylate transporter/malic acid transport protein OS=Pseudomonas syringae pv. tomato (strain ATCC BAA-871 / DC3000) OX=223283 GN=PSPTO_4613 PE=4 SV=1	28816000	0	4	0	7.18155		0.58449					6	3.18155		+	+					7.19449	7.05158	7.19126	7.28887
Q87WG3	PSPTO_4587	tr|Q87WG3|Q87WG3_PSESM DUF4105 domain-containing protein OS=Pseudomonas syringae pv. tomato (strain ATCC BAA-871 / DC3000) OX=223283 GN=PSPTO_4587 PE=4 SV=1	4201000	3	3	0	6.69557		0.322449					6	2.69557		+	+	6.36814	7.42343	6.81986		6.74116		6.85164	6.49392
Q87WI1	PSPTO_4569	tr|Q87WI1|Q87WI1_PSESM Iron-uptake factor OS=Pseudomonas syringae pv. tomato (strain ATCC BAA-871 / DC3000) OX=223283 GN=PSPTO_4569 PE=4 SV=1	13410000	0	3	0	6.32434		0.108571					6	2.32434		+	+					6.32307		6.28499	6.36494
Q87WL3	PSPTO_4533	sp|Q87WL3|NHAA1_PSESM Na(+)/H(+) antiporter NhaA 1 OS=Pseudomonas syringae pv. tomato (strain ATCC BAA-871 / DC3000) OX=223283 GN=nhaA1 PE=3 SV=1	21906000	2	4	0	6.70236		0.324898					6	2.70236		+	+	7.16062	7.38553			6.72469	6.59278	6.76453	6.72744
Q87WX8	PSPTO_4415	tr|Q87WX8|Q87WX8_PSESM Cell division protein FtsL OS=Pseudomonas syringae pv. tomato (strain ATCC BAA-871 / DC3000) OX=223283 GN=ftsL PE=3 SV=1	21955000	0	3	0	6.6915		0.32					6	2.6915		+	+					6.7255		6.63842	6.71058
Q87WY2	PSPTO_4411	sp|Q87WY2|MRAY_PSESM Phospho-N-acetylmuramoyl-pentapeptide-transferase OS=Pseudomonas syringae pv. tomato (strain ATCC BAA-871 / DC3000) OX=223283 GN=mraY PE=3 SV=1	79856000	1	4	0	7.48868		0.707755					6	3.48868		+	+		7.79548			7.53507	7.36154	7.48887	7.56923
Q87X17	PSPTO_4373	tr|Q87X17|Q87X17_PSESM Sensor histidine kinase ColS OS=Pseudomonas syringae pv. tomato (strain ATCC BAA-871 / DC3000) OX=223283 GN=colS PE=4 SV=1	1657600	0	3	0	6.56102		0.243265					6	2.56102		+	+					6.56813		6.54765	6.56727
Q87X25	PSPTO_4365	tr|Q87X25|Q87X25_PSESM GGDEF domain/EAL domain protein OS=Pseudomonas syringae pv. tomato (strain ATCC BAA-871 / DC3000) OX=223283 GN=PSPTO_4365 PE=4 SV=1	2259700	0	3	0	6.94646		0.45551					6	2.94646		+	+					6.95775		6.89158	6.99005
Q87X88	PSPTO_4300	tr|Q87X88|Q87X88_PSESM Drug resistance transporter, EmrB/QacA family OS=Pseudomonas syringae pv. tomato (strain ATCC BAA-871 / DC3000) OX=223283 GN=PSPTO_4300 PE=3 SV=1	13918000	3	4	0	6.78791		0.372245					6	2.78791		+	+	7.24413	7.50447	6.68619		6.8607	6.66984	6.81832	6.80277
Q87XA0	PSPTO_4288	tr|Q87XA0|Q87XA0_PSESM TPM_phosphatase domain-containing protein OS=Pseudomonas syringae pv. tomato (strain ATCC BAA-871 / DC3000) OX=223283 GN=PSPTO_4288 PE=4 SV=1	6995000	0	4	0	6.37384		0.137959					6	2.37384		+	+					6.44674	6.28167	6.36881	6.39813
Q87XQ5	PSPTO_4121	tr|Q87XQ5|Q87XQ5_PSESM CopD domain-containing protein OS=Pseudomonas syringae pv. tomato (strain ATCC BAA-871 / DC3000) OX=223283 GN=PSPTO_4121 PE=4 SV=1	17119000	2	4	0	6.85261		0.396735					6	2.85261		+	+	6.7475	7.11374			6.86445	6.69537	6.93718	6.91344
Q87Y19	PSPTO_3993	sp|Q87Y19|KUP_PSESM Probable potassium transport system protein kup OS=Pseudomonas syringae pv. tomato (strain ATCC BAA-871 / DC3000) OX=223283 GN=kup PE=3 SV=1	5589200	1	3	0	6.82027		0.385306					6	2.82027		+	+		6.53306			6.7907		6.81999	6.85013
Q87Y93	PSPTO_3908	tr|Q87Y93|Q87Y93_PSESM Uncharacterized protein OS=Pseudomonas syringae pv. tomato (strain ATCC BAA-871 / DC3000) OX=223283 GN=PSPTO_3908 PE=4 SV=1	11852000	0	4	0	6.89998		0.433469					6	2.89998		+	+					7.01762	6.69787	6.89085	6.99357
Q87YA2	PSPTO_3899	tr|Q87YA2|Q87YA2_PSESM Acyltransferase family protein OS=Pseudomonas syringae pv. tomato (strain ATCC BAA-871 / DC3000) OX=223283 GN=PSPTO_3899 PE=4 SV=1	5587900	0	3	0	7.13007		0.557551					6	3.13007		+	+					7.12733		7.10037	7.1625
Q87YH0	PSPTO_3828	tr|Q87YH0|Q87YH0_PSESM Endolytic murein transglycosylase OS=Pseudomonas syringae pv. tomato (strain ATCC BAA-871 / DC3000) OX=223283 GN=mltG PE=3 SV=1	8959400	0	4	0	7.09639		0.539592					6	3.09639		+	+					7.14758	6.99708	7.06397	7.17693
Q87YK4	PSPTO_3791	tr|Q87YK4|Q87YK4_PSESM Rhomboid family protein OS=Pseudomonas syringae pv. tomato (strain ATCC BAA-871 / DC3000) OX=223283 GN=PSPTO_3791 PE=4 SV=1	64359000	0	3	0	6.63895		0.283265					6	2.63895		+	+						6.55877	6.65562	6.70247
Q87YL4	PSPTO_3781	tr|Q87YL4|Q87YL4_PSESM Uncharacterized protein OS=Pseudomonas syringae pv. tomato (strain ATCC BAA-871 / DC3000) OX=223283 GN=PSPTO_3781 PE=4 SV=1	44600000	0	4	0	7.35357		0.662857					6	3.35357		+	+					7.40966	7.3137	7.34459	7.34631
Q87YN1	PSPTO_3764	tr|Q87YN1|Q87YN1_PSESM Uncharacterized protein OS=Pseudomonas syringae pv. tomato (strain ATCC BAA-871 / DC3000) OX=223283 GN=PSPTO_3764 PE=4 SV=1	3961700	0	4	0	6.46067		0.177143					6	2.46067		+	+					6.52328	6.30732	6.40219	6.6099
Q87YS4	PSPTO_3718	tr|Q87YS4|Q87YS4_PSESM ABC transporter, permease protein OS=Pseudomonas syringae pv. tomato (strain ATCC BAA-871 / DC3000) OX=223283 GN=PSPTO_3718 PE=3 SV=1	11945000	0	4	0	6.94661		0.457143					6	2.94661		+	+					7.05721	6.74029	6.92466	7.06427
Q87YU8	PSPTO_3694	tr|Q87YU8|Q87YU8_PSESM Glycosyl hydrolase, family 3 OS=Pseudomonas syringae pv. tomato (strain ATCC BAA-871 / DC3000) OX=223283 GN=PSPTO_3694 PE=4 SV=1	806170	0	4	0	6.47505		0.186939					6	2.47505		+	+					6.53025	6.48968	6.43549	6.44478
Q87YV7	PSPTO_3685	tr|Q87YV7|Q87YV7_PSESM Methyl-accepting chemotaxis protein OS=Pseudomonas syringae pv. tomato (strain ATCC BAA-871 / DC3000) OX=223283 GN=PSPTO_3685 PE=4 SV=1	50803000	0	4	0	8.02249		0.868571					6	4.02249		+	+					8.10483	8.05135	7.86426	8.06952
Q87YW2	PSPTO_3680	tr|Q87YW2|Q87YW2_PSESM Methyl-accepting chemotaxis protein OS=Pseudomonas syringae pv. tomato (strain ATCC BAA-871 / DC3000) OX=223283 GN=PSPTO_3680 PE=4 SV=1	2680000	0	4	0	6.89358		0.427755					6	2.89358		+	+					6.9845	6.81226	6.88005	6.89752
Q87YX0	PSPTO_3672	tr|Q87YX0|Q87YX0_PSESM Membrane protein, putative OS=Pseudomonas syringae pv. tomato (strain ATCC BAA-871 / DC3000) OX=223283 GN=PSPTO_3672 PE=4 SV=1	5838300	1	4	0	6.56462		0.244898					6	2.56462		+	+		6.59033			6.56954	6.53175	6.58148	6.57571
Q87YX1	PSPTO_3671	tr|Q87YX1|Q87YX1_PSESM Uncharacterized protein OS=Pseudomonas syringae pv. tomato (strain ATCC BAA-871 / DC3000) OX=223283 GN=PSPTO_3671 PE=4 SV=1	37619000	3	3	0	7.04311		0.516735					6	3.04311		+	+	7.49192	7.81051	7.15534		7.00544		7.07173	7.05216
Q87YX2	PSPTO_3670	tr|Q87YX2|Q87YX2_PSESM Membrane protein, putative OS=Pseudomonas syringae pv. tomato (strain ATCC BAA-871 / DC3000) OX=223283 GN=PSPTO_3670 PE=4 SV=1	7154100	1	4	0	6.77493		0.365714					6	2.77493		+	+		6.30848			6.84377	6.5233	6.83764	6.895
Q87Z05	PSPTO_3633	tr|Q87Z05|Q87Z05_PSESM Heme exporter protein C OS=Pseudomonas syringae pv. tomato (strain ATCC BAA-871 / DC3000) OX=223283 GN=ccmC PE=3 SV=1	5570200	0	3	0	6.73754		0.34449					6	2.73754		+	+					6.76009		6.69159	6.76094
Q87Z11	PSPTO_3626	tr|Q87Z11|Q87Z11_PSESM Lipoprotein, putative OS=Pseudomonas syringae pv. tomato (strain ATCC BAA-871 / DC3000) OX=223283 GN=PSPTO_3626 PE=4 SV=1	26993000	0	3	0	6.59922		0.262041					6	2.59922		+	+					6.68927	6.52678		6.58161
Q87Z54	PSPTO_3577	tr|Q87Z54|Q87Z54_PSESM Methyl-accepting chemotaxis protein OS=Pseudomonas syringae pv. tomato (strain ATCC BAA-871 / DC3000) OX=223283 GN=PSPTO_3577 PE=4 SV=1	1483900	0	3	0	6.55019		0.238367					6	2.55019		+	+					6.51036	6.58859		6.55163
Q87Z98	PSPTO_3532	tr|Q87Z98|Q87Z98_PSESM Exopolysaccharide biosythesis protein PslE OS=Pseudomonas syringae pv. tomato (strain ATCC BAA-871 / DC3000) OX=223283 GN=PSPTO_3532 PE=4 SV=1	1233100	0	3	0	6.68881		0.317551					6	2.68881		+	+					6.70964		6.63696	6.71982
Q87ZF6	PSPTO_3473	tr|Q87ZF6|Q87ZF6_PSESM Monovalent cation/proton antiporter, MnhD/PhaD subunit OS=Pseudomonas syringae pv. tomato (strain ATCC BAA-871 / DC3000) OX=223283 GN=PSPTO_3473 PE=4 SV=1	6164500	0	3	0	6.8183		0.382857					6	2.8183		+	+					6.93054		6.6202	6.90416
Q87ZF8	PSPTO_3471	tr|Q87ZF8|Q87ZF8_PSESM Monovalent cation:proton antiporter, putative OS=Pseudomonas syringae pv. tomato (strain ATCC BAA-871 / DC3000) OX=223283 GN=PSPTO_3471 PE=4 SV=1	5397400	1	4	0	6.99616		0.486531					6	2.99616		+	+		6.9913			7.01599	6.91051	7.0083	7.04984
Q87ZJ3	PSPTO_3436	tr|Q87ZJ3|Q87ZJ3_PSESM Lipoprotein, putative OS=Pseudomonas syringae pv. tomato (strain ATCC BAA-871 / DC3000) OX=223283 GN=PSPTO_3436 PE=4 SV=1	49907000	2	4	0	7.31991		0.651429					6	3.31991		+	+		6.97134	7.12892		7.35526	7.2529	7.30064	7.37083
Q87ZJ6	PSPTO_3428	tr|Q87ZJ6|Q87ZJ6_PSESM Conserved domain protein OS=Pseudomonas syringae pv. tomato (strain ATCC BAA-871 / DC3000) OX=223283 GN=PSPTO_3428 PE=4 SV=1	12739000	0	4	0	6.82551		0.387755					6	2.82551		+	+					6.86431	6.80669	6.84193	6.78912
Q87ZJ7	PSPTO_3427	tr|Q87ZJ7|Q87ZJ7_PSESM C-5 cytosine-specific DNA methylase family protein OS=Pseudomonas syringae pv. tomato (strain ATCC BAA-871 / DC3000) OX=223283 GN=PSPTO_3427 PE=4 SV=1	3777600	0	4	0	6.92349		0.442449					6	2.92349		+	+					7.05096	6.76885	6.954	6.92015
Q87ZJ8	PSPTO_3426	tr|Q87ZJ8|Q87ZJ8_PSESM Uncharacterized protein OS=Pseudomonas syringae pv. tomato (strain ATCC BAA-871 / DC3000) OX=223283 GN=PSPTO_3426 PE=4 SV=1	179860000	0	4	0	8.13226		0.901224					6	4.13226		+	+					8.15954	8.0936	8.08447	8.19142
Q87ZK2	PSPTO_3422	tr|Q87ZK2|Q87ZK2_PSESM Uncharacterized protein OS=Pseudomonas syringae pv. tomato (strain ATCC BAA-871 / DC3000) OX=223283 GN=PSPTO_3422 PE=4 SV=1	114470000	0	4	0	8.04108		0.875102					6	4.04108		+	+					8.08365	8.00013	8.05656	8.02399
Q87ZK6	PSPTO_3418	tr|Q87ZK6|Q87ZK6_PSESM DNA primase domain protein OS=Pseudomonas syringae pv. tomato (strain ATCC BAA-871 / DC3000) OX=223283 GN=PSPTO_3418 PE=4 SV=1	69761000	0	4	0	8.36126		0.933878					6	4.36126		+	+					8.40283	8.28378	8.41764	8.3408
Q87ZK9	PSPTO_3415	tr|Q87ZK9|Q87ZK9_PSESM Conserved domain protein OS=Pseudomonas syringae pv. tomato (strain ATCC BAA-871 / DC3000) OX=223283 GN=PSPTO_3415 PE=4 SV=1	222650000	0	4	0	7.99312		0.857959					6	3.99312		+	+					8.10061	7.99456	7.77999	8.09733
Q87ZL0	PSPTO_3414	tr|Q87ZL0|Q87ZL0_PSESM Uncharacterized protein OS=Pseudomonas syringae pv. tomato (strain ATCC BAA-871 / DC3000) OX=223283 GN=PSPTO_3414 PE=4 SV=1	161580000	0	4	0	7.69035		0.772245					6	3.69035		+	+					7.67038	7.65337	7.74823	7.68942
Q87ZL2	PSPTO_3412	tr|Q87ZL2|Q87ZL2_PSESM Terminase, large subunit OS=Pseudomonas syringae pv. tomato (strain ATCC BAA-871 / DC3000) OX=223283 GN=PSPTO_3412 PE=4 SV=1	7500700	0	4	0	7.35358		0.663673					6	3.35358		+	+					7.39102	7.26691	7.4209	7.33548
Q87ZL3	PSPTO_3411	tr|Q87ZL3|Q87ZL3_PSESM Uncharacterized protein OS=Pseudomonas syringae pv. tomato (strain ATCC BAA-871 / DC3000) OX=223283 GN=PSPTO_3411 PE=4 SV=1	8555800	0	3	0	6.48891		0.196735					6	2.48891		+	+					6.55222	6.47661		6.43789
Q87ZL4	PSPTO_3410	tr|Q87ZL4|Q87ZL4_PSESM Portal protein OS=Pseudomonas syringae pv. tomato (strain ATCC BAA-871 / DC3000) OX=223283 GN=PSPTO_3410 PE=4 SV=1	691100000	0	4	0	9.20225		0.992653					6	5.20225		+	+					9.15051	9.19956	9.24886	9.21005
Q87ZL5	PSPTO_3409	tr|Q87ZL5|Q87ZL5_PSESM ATP-dependent Clp protease, proteolytic subunit ClpP OS=Pseudomonas syringae pv. tomato (strain ATCC BAA-871 / DC3000) OX=223283 GN=clpP-1 PE=4 SV=1	444890000	1	4	0	8.85686		0.983673					6	4.85686		+	+				7.74674	8.84287	8.85137	8.89598	8.83723
Q87ZL6	PSPTO_3408	tr|Q87ZL6|Q87ZL6_PSESM Uncharacterized protein OS=Pseudomonas syringae pv. tomato (strain ATCC BAA-871 / DC3000) OX=223283 GN=PSPTO_3408 PE=4 SV=1	816430000	0	4	0	8.16583		0.906939					6	4.16583		+	+					8.082	8.21423	8.24859	8.1185
Q87ZL8	PSPTO_3406	tr|Q87ZL8|Q87ZL8_PSESM Uncharacterized protein OS=Pseudomonas syringae pv. tomato (strain ATCC BAA-871 / DC3000) OX=223283 GN=PSPTO_3406 PE=4 SV=1	13697000	0	3	0	6.53661		0.222857					6	2.53661		+	+					6.48505		6.60396	6.52081
Q87ZL9	PSPTO_3405	tr|Q87ZL9|Q87ZL9_PSESM Uncharacterized protein OS=Pseudomonas syringae pv. tomato (strain ATCC BAA-871 / DC3000) OX=223283 GN=PSPTO_3405 PE=4 SV=1	2129000	0	3	0	6.53721		0.22449					6	2.53721		+	+					6.53708	6.48945		6.5851
Q87ZM3	PSPTO_3401	tr|Q87ZM3|Q87ZM3_PSESM Baseplate assembly protein W OS=Pseudomonas syringae pv. tomato (strain ATCC BAA-871 / DC3000) OX=223283 GN=PSPTO_3401 PE=4 SV=1	11941000	0	4	0	6.80968		0.379592					6	2.80968		+	+					6.67502	6.88927	6.93131	6.74313
Q87ZM4	PSPTO_3400	tr|Q87ZM4|Q87ZM4_PSESM Baseplate assembly protein J OS=Pseudomonas syringae pv. tomato (strain ATCC BAA-871 / DC3000) OX=223283 GN=PSPTO_3400 PE=4 SV=1	19897000	0	4	0	7.50822		0.714286					6	3.50822		+	+					7.46075	7.56227	7.55796	7.45189
Q87ZM5	PSPTO_3399	tr|Q87ZM5|Q87ZM5_PSESM Tail protein I OS=Pseudomonas syringae pv. tomato (strain ATCC BAA-871 / DC3000) OX=223283 GN=PSPTO_3399 PE=4 SV=1	5311900	0	4	0	6.80116		0.377143					6	2.80116		+	+					6.81457	6.82695	6.77255	6.79056
Q87ZM6	PSPTO_3398	tr|Q87ZM6|Q87ZM6_PSESM Tail fiber protein H, putative OS=Pseudomonas syringae pv. tomato (strain ATCC BAA-871 / DC3000) OX=223283 GN=PSPTO_3398 PE=4 SV=1	86199000	0	4	0	8.21648		0.916735					6	4.21648		+	+					8.31547	8.22665	8.15827	8.16554
Q87ZM7	PSPTO_3397	tr|Q87ZM7|Q87ZM7_PSESM Tail fiber assembly domain protein OS=Pseudomonas syringae pv. tomato (strain ATCC BAA-871 / DC3000) OX=223283 GN=PSPTO_3397 PE=4 SV=1	26088000	0	4	0	7.34445		0.658776					6	3.34445		+	+					7.28941	7.39361	7.38741	7.30739
Q87ZM8	PSPTO_3396	tr|Q87ZM8|Q87ZM8_PSESM Major tail sheath protein OS=Pseudomonas syringae pv. tomato (strain ATCC BAA-871 / DC3000) OX=223283 GN=PSPTO_3396 PE=4 SV=1	741940000	1	4	0	9.19473		0.99102					6	5.19473		+	+		6.24912			9.18636	9.16259	9.24467	9.18529
Q87ZM9	PSPTO_3395	tr|Q87ZM9|Q87ZM9_PSESM Major tail tube protein OS=Pseudomonas syringae pv. tomato (strain ATCC BAA-871 / DC3000) OX=223283 GN=PSPTO_3395 PE=4 SV=1	699870000	0	4	0	8.73403		0.970612					6	4.73403		+	+					8.67563	8.75241	8.83597	8.67213
Q87ZN1	PSPTO_3393	tr|Q87ZN1|Q87ZN1_PSESM Tail tape measure protein OS=Pseudomonas syringae pv. tomato (strain ATCC BAA-871 / DC3000) OX=223283 GN=PSPTO_3393 PE=4 SV=1	21510000	0	4	0	8.0468		0.877551					6	4.0468		+	+					8.07518	7.93556	8.09328	8.08318
Q87ZN2	PSPTO_3392	tr|Q87ZN2|Q87ZN2_PSESM Uncharacterized protein OS=Pseudomonas syringae pv. tomato (strain ATCC BAA-871 / DC3000) OX=223283 GN=PSPTO_3392 PE=4 SV=1	10362000	0	4	0	7.01829		0.499592					6	3.01829		+	+					6.95063	7.03575	7.06126	7.02551
Q87ZN4	PSPTO_3390	tr|Q87ZN4|Q87ZN4_PSESM Tail protein D OS=Pseudomonas syringae pv. tomato (strain ATCC BAA-871 / DC3000) OX=223283 GN=PSPTO_3390 PE=4 SV=1	29779000	0	4	0	7.47157		0.702041					6	3.47157		+	+					7.51585	7.41677	7.44652	7.50715
Q87ZN5	PSPTO_3389	tr|Q87ZN5|Q87ZN5_PSESM Lysozyme, putative OS=Pseudomonas syringae pv. tomato (strain ATCC BAA-871 / DC3000) OX=223283 GN=PSPTO_3389 PE=4 SV=1	457420000	0	4	0	8.71438		0.968163					6	4.71438		+	+					8.7726	8.66996	8.71422	8.70073
Q87ZN6	PSPTO_3388	tr|Q87ZN6|Q87ZN6_PSESM DNA adenine methylase, putative OS=Pseudomonas syringae pv. tomato (strain ATCC BAA-871 / DC3000) OX=223283 GN=PSPTO_3388 PE=4 SV=1	222270000	0	4	0	8.49127		0.942857					6	4.49127		+	+					8.54105	8.40164	8.51704	8.50534
Q87ZQ0	PSPTO_3374	sp|Q87ZQ0|NUOK_PSESM NADH-quinone oxidoreductase subunit K OS=Pseudomonas syringae pv. tomato (strain ATCC BAA-871 / DC3000) OX=223283 GN=nuoK PE=3 SV=1	82993000	1	4	0	7.17623		0.579592					6	3.17623		+	+		6.24667			7.25988	7.05319	7.12153	7.27033
Q87ZU4	PSPTO_3330	tr|Q87ZU4|Q87ZU4_PSESM ABC transporter, ATP-binding protein OS=Pseudomonas syringae pv. tomato (strain ATCC BAA-871 / DC3000) OX=223283 GN=tliD PE=4 SV=1	3019900	0	3	0	6.7289		0.340408					6	2.7289		+	+					6.79122		6.68806	6.70741
Q87ZW5	PSPTO_3307	tr|Q87ZW5|Q87ZW5_PSESM General secretion pathway protein D OS=Pseudomonas syringae pv. tomato (strain ATCC BAA-871 / DC3000) OX=223283 GN=gspD PE=3 SV=1	2006100	1	3	0	6.7033		0.326531					6	2.7033		+	+			6.80765		6.69548		6.65169	6.76272
Q87ZW7	PSPTO_3305	tr|Q87ZW7|Q87ZW7_PSESM Uncharacterized protein OS=Pseudomonas syringae pv. tomato (strain ATCC BAA-871 / DC3000) OX=223283 GN=PSPTO_3305 PE=4 SV=1	4081100	0	3	0	6.81998		0.38449					6	2.81998		+	+					6.72976		6.88448	6.84571
Q87ZX9	PSPTO_3293	tr|Q87ZX9|Q87ZX9_PSESM Type III effector HopAH2-2 OS=Pseudomonas syringae pv. tomato (strain ATCC BAA-871 / DC3000) OX=223283 GN=hopAH2-2 PE=4 SV=1	12123000	0	4	0	7.21481		0.599184					6	3.21481		+	+					7.20088	7.15558	7.35388	7.14891
Q87ZY0	PSPTO_3292	tr|Q87ZY0|Q87ZY0_PSESM Type III effector HopAH2-1 OS=Pseudomonas syringae pv. tomato (strain ATCC BAA-871 / DC3000) OX=223283 GN=hopAH2-1 PE=3 SV=1	1833000	0	3	0	6.58216		0.253061					6	2.58216		+	+					6.65499		6.61127	6.48022
Q880D4	PSPTO_3237	tr|Q880D4|Q880D4_PSESM Methyl-accepting chemotaxis protein OS=Pseudomonas syringae pv. tomato (strain ATCC BAA-871 / DC3000) OX=223283 GN=PSPTO_3237 PE=4 SV=1	701990	0	3	0	6.37905		0.142041					6	2.37905		+	+					6.3886		6.33562	6.41295
Q880D6	PSPTO_3234	tr|Q880D6|Q880D6_PSESM Sulfate permease family protein OS=Pseudomonas syringae pv. tomato (strain ATCC BAA-871 / DC3000) OX=223283 GN=PSPTO_3234 PE=4 SV=1	8596700	2	4	0	6.72976		0.341224					6	2.72976		+	+	6.90196	7.43913			6.81978	6.51443	6.73498	6.84984
Q880I7	PSPTO_3170	tr|Q880I7|Q880I7_PSESM Glycosyl hydrolase, family 3 OS=Pseudomonas syringae pv. tomato (strain ATCC BAA-871 / DC3000) OX=223283 GN=PSPTO_3170 PE=3 SV=1	16818000	0	4	0	7.79419		0.8					6	3.79419		+	+					7.86064	7.71543	7.84893	7.75176
Q880K4	PSPTO_3151	tr|Q880K4|Q880K4_PSESM Uncharacterized protein OS=Pseudomonas syringae pv. tomato (strain ATCC BAA-871 / DC3000) OX=223283 GN=PSPTO_3151 PE=4 SV=1	292620000	1	3	0	6.60595		0.266939					6	2.60595		+	+		6.92175			6.67708		6.47191	6.66886
Q880L2	PSPTO_3142	tr|Q880L2|Q880L2_PSESM Nicotinamide mononucleotide transporter PnuC, putative OS=Pseudomonas syringae pv. tomato (strain ATCC BAA-871 / DC3000) OX=223283 GN=PSPTO_3142 PE=4 SV=1	22960000	3	3	0	6.64474		0.286531					6	2.64474		+	+	7.27713	7.60742	6.50091		6.6319	6.57349		6.72884
Q880P0	PSPTO_3114	tr|Q880P0|Q880P0_PSESM Lipoprotein, putative OS=Pseudomonas syringae pv. tomato (strain ATCC BAA-871 / DC3000) OX=223283 GN=PSPTO_3114 PE=4 SV=1	25760000	0	4	0	7.11134		0.547755					6	3.11134		+	+					7.17577	7.05438	7.12597	7.08923
Q880Q2	PSPTO_3102	tr|Q880Q2|Q880Q2_PSESM TPR domain protein OS=Pseudomonas syringae pv. tomato (strain ATCC BAA-871 / DC3000) OX=223283 GN=PSPTO_3102 PE=4 SV=1	2646800	0	4	0	6.54719		0.233469					6	2.54719		+	+					6.6044	6.46342	6.53297	6.58796
Q880Q4	PSPTO_3100	tr|Q880Q4|Q880Q4_PSESM Efflux pump membrane transporter OS=Pseudomonas syringae pv. tomato (strain ATCC BAA-871 / DC3000) OX=223283 GN=saxF PE=3 SV=1	2900900	0	3	0	6.67462		0.30449					6	2.67462		+	+					6.94219	6.43431		6.64735
Q880Q8	PSPTO_3094	tr|Q880Q8|Q880Q8_PSESM Lipoprotein, putative OS=Pseudomonas syringae pv. tomato (strain ATCC BAA-871 / DC3000) OX=223283 GN=PSPTO_3094 PE=4 SV=1	9394600	0	4	0	6.86532		0.408163					6	2.86532		+	+					6.87876	6.83927	6.84866	6.89458
Q880T0	PSPTO_3071	tr|Q880T0|Q880T0_PSESM ABC transporter, ATP-binding/permease protein OS=Pseudomonas syringae pv. tomato (strain ATCC BAA-871 / DC3000) OX=223283 GN=PSPTO_3071 PE=4 SV=1	19754000	0	4	0	7.49418		0.709388					6	3.49418		+	+					7.48674	7.46991	7.47387	7.5462
Q881P1	PSPTO_2846	tr|Q881P1|Q881P1_PSESM TonB-dependent siderophore receptor, putative OS=Pseudomonas syringae pv. tomato (strain ATCC BAA-871 / DC3000) OX=223283 GN=PSPTO_2846 PE=3 SV=1	33764000	3	4	0	6.94484		0.454694					6	2.94484		+	+	7.89853	8.31023	7.90267		7.29146	6.82561	6.75116	6.91114
Q882P5	PSPTO_2580	tr|Q882P5|Q882P5_PSESM Membrane protein, putative OS=Pseudomonas syringae pv. tomato (strain ATCC BAA-871 / DC3000) OX=223283 GN=PSPTO_2580 PE=4 SV=1	2196000	1	3	0	6.35354		0.129796					6	2.35354		+	+		6.64274			6.31645		6.33248	6.41169
Q882V7	PSPTO_2515	tr|Q882V7|Q882V7_PSESM Lipoprotein, putative OS=Pseudomonas syringae pv. tomato (strain ATCC BAA-871 / DC3000) OX=223283 GN=PSPTO_2515 PE=4 SV=1	67388000	2	3	0	6.95606		0.463673					6	2.95606		+	+		6.82015	7.38915		7.00056	6.91393		6.95368
Q882W1	PSPTO_2511	tr|Q882W1|Q882W1_PSESM Methyl-accepting chemotaxis protein OS=Pseudomonas syringae pv. tomato (strain ATCC BAA-871 / DC3000) OX=223283 GN=PSPTO_2511 PE=4 SV=1	7576200	0	3	0	6.73606		0.343673					6	2.73606		+	+					7.13786		6.31319	6.75712
Q882Z2	PSPTO_2480	tr|Q882Z2|Q882Z2_PSESM Methyl-accepting chemotaxis protein OS=Pseudomonas syringae pv. tomato (strain ATCC BAA-871 / DC3000) OX=223283 GN=PSPTO_2480 PE=4 SV=1	13310000	0	4	0	6.56217		0.244082					6	2.56217		+	+					6.57638	6.52845	6.58695	6.55692
Q883R6	PSPTO_2284	tr|Q883R6|Q883R6_PSESM Membrane protein, putative OS=Pseudomonas syringae pv. tomato (strain ATCC BAA-871 / DC3000) OX=223283 GN=PSPTO_2284 PE=4 SV=1	12464000	0	4	0	7.08617		0.534694					6	3.08617		+	+					7.13021	6.92098	7.12538	7.16811
Q884B5	PSPTO_2180	tr|Q884B5|Q884B5_PSESM MFS transporter, phthalate permease family OS=Pseudomonas syringae pv. tomato (strain ATCC BAA-871 / DC3000) OX=223283 GN=PSPTO_2180 PE=4 SV=1	45961000	2	4	0	7.37192		0.667755					6	3.37192		+	+	7.53719	7.81389			7.4323	7.23383	7.37234	7.4492
Q884R7	PSPTO_2021	tr|Q884R7|Q884R7_PSESM ABC transporter, ATP-binding/permease protein OS=Pseudomonas syringae pv. tomato (strain ATCC BAA-871 / DC3000) OX=223283 GN=PSPTO_2021 PE=4 SV=1	2898100	0	4	0	6.92042		0.438367					6	2.92042		+	+					6.91655	6.84343	6.92743	6.99429
Q884V2	PSPTO_1984	tr|Q884V2|Q884V2_PSESM Chemotaxis motA protein OS=Pseudomonas syringae pv. tomato (strain ATCC BAA-871 / DC3000) OX=223283 GN=motA-1 PE=3 SV=1	7733400	0	3	0	6.7788		0.367347					6	2.7788		+	+					6.72405		6.78644	6.82592
Q884W4	PSPTO_1972	tr|Q884W4|Q884W4_PSESM Flagellar biosynthetic protein FliP OS=Pseudomonas syringae pv. tomato (strain ATCC BAA-871 / DC3000) OX=223283 GN=fliP PE=3 SV=1	12919000	0	3	0	6.53379		0.221224					6	2.53379		+	+					6.50656		6.55002	6.54479
Q884Z1	PSPTO_1945	tr|Q884Z1|Q884Z1_PSESM Flagellar hook-associated protein FlgL OS=Pseudomonas syringae pv. tomato (strain ATCC BAA-871 / DC3000) OX=223283 GN=flgL PE=4 SV=1	47939000	0	4	0	7.99908		0.861224					6	3.99908		+	+					8.02963	7.93406	8.09857	7.93408
Q884Z6	PSPTO_1940	tr|Q884Z6|Q884Z6_PSESM Flagellar basal-body rod protein FlgG OS=Pseudomonas syringae pv. tomato (strain ATCC BAA-871 / DC3000) OX=223283 GN=flgG PE=3 SV=1	25827000	0	4	0	7.32826		0.654694					6	3.32826		+	+					7.3257	7.24237	7.39791	7.34706
Q885H0	PSPTO_1863	tr|Q885H0|Q885H0_PSESM Hydrolase, alpha/beta fold family OS=Pseudomonas syringae pv. tomato (strain ATCC BAA-871 / DC3000) OX=223283 GN=PSPTO_1863 PE=4 SV=1	55931000	0	4	0	7.82787		0.81551					6	3.82787		+	+					7.84655	7.75102	7.83861	7.87531
Q885H1	PSPTO_1862	tr|Q885H1|Q885H1_PSESM Oxidoreductase, zinc-binding protein OS=Pseudomonas syringae pv. tomato (strain ATCC BAA-871 / DC3000) OX=223283 GN=PSPTO_1862 PE=4 SV=1	26997000	0	4	0	7.73431		0.787755					6	3.73431		+	+					7.76233	7.65663	7.77123	7.74704
Q885H2	PSPTO_1861	tr|Q885H2|Q885H2_PSESM Oxidoreductase, short chain dehydrogenase/reductase family OS=Pseudomonas syringae pv. tomato (strain ATCC BAA-871 / DC3000) OX=223283 GN=PSPTO_1861 PE=3 SV=1	141180000	0	4	0	8.14949		0.903673					6	4.14949		+	+					8.14289	8.10212	8.12775	8.22521
Q885I7	PSPTO_1846	tr|Q885I7|Q885I7_PSESM Magnesium transporter MgtE OS=Pseudomonas syringae pv. tomato (strain ATCC BAA-871 / DC3000) OX=223283 GN=mgtE PE=3 SV=1	16699000	0	4	0	7.31438		0.647347					6	3.31438		+	+					7.33866	6.97368	7.48237	7.46282
Q885K4	PSPTO_1828	tr|Q885K4|Q885K4_PSESM Arginine/ornithine ABC transporter, permease protein OS=Pseudomonas syringae pv. tomato (strain ATCC BAA-871 / DC3000) OX=223283 GN=PSPTO_1828 PE=3 SV=1	32225000	0	3	0	7.02174		0.503673					6	3.02174		+	+					7.01		7.02987	7.02535
Q885K5	PSPTO_1827	tr|Q885K5|Q885K5_PSESM Arginine/ornithine ABC transporter, permease protein OS=Pseudomonas syringae pv. tomato (strain ATCC BAA-871 / DC3000) OX=223283 GN=PSPTO_1827 PE=3 SV=1	28988000	0	3	0	6.74427		0.350204					6	2.74427		+	+					6.74368		6.69093	6.79821
Q885U5	PSPTO_1736	tr|Q885U5|Q885U5_PSESM ABC transporter, ATP-binding/permease protein OS=Pseudomonas syringae pv. tomato (strain ATCC BAA-871 / DC3000) OX=223283 GN=PSPTO_1736 PE=4 SV=1	7598800	0	4	0	7.21824		0.601633					6	3.21824		+	+					7.22546	7.14198	7.2389	7.26661
Q885X9	PSPTO_1702	tr|Q885X9|Q885X9_PSESM Permease, putative OS=Pseudomonas syringae pv. tomato (strain ATCC BAA-871 / DC3000) OX=223283 GN=PSPTO_1702 PE=4 SV=1	25867000	1	3	0	6.60704		0.267755					6	2.60704		+	+		6.30799			6.60171		6.54733	6.67209
Q885Z2	PSPTO_1689	tr|Q885Z2|Q885Z2_PSESM Lipoprotein, putative OS=Pseudomonas syringae pv. tomato (strain ATCC BAA-871 / DC3000) OX=223283 GN=PSPTO_1689 PE=4 SV=1	207670000	2	4	0	7.29077		0.635918					6	3.29077		+	+		7.36388	7.37033		7.31689	7.18775	7.31507	7.34339
Q886F9	PSPTO_1620	tr|Q886F9|Q886F9_PSESM Uncharacterized protein OS=Pseudomonas syringae pv. tomato (strain ATCC BAA-871 / DC3000) OX=223283 GN=PSPTO_1620 PE=4 SV=1	2813400	1	3	0	6.42133		0.163265					6	2.42133		+	+		6.5767			6.49773		6.30466	6.46159
Q886G9	PSPTO_1610	tr|Q886G9|Q886G9_PSESM TonB-dependent siderophore receptor, putative OS=Pseudomonas syringae pv. tomato (strain ATCC BAA-871 / DC3000) OX=223283 GN=PSPTO_1610 PE=3 SV=1	15988000	3	3	0	6.57982		0.251429					6	2.57982		+	+	7.5666	8.23608	7.29839		6.58948		6.6093	6.54069
Q886N8	PSPTO_1539	tr|Q886N8|Q886N8_PSESM Phosphatidate cytidylyltransferase OS=Pseudomonas syringae pv. tomato (strain ATCC BAA-871 / DC3000) OX=223283 GN=cdsA-1 PE=3 SV=1	38526000	3	3	0	6.83712		0.39102					6	2.83712		+	+	7.43062	7.66075	6.79907		6.77071		6.88779	6.85286
Q886S3	PSPTO_1504	tr|Q886S3|Q886S3_PSESM Lipoprotein, putative OS=Pseudomonas syringae pv. tomato (strain ATCC BAA-871 / DC3000) OX=223283 GN=PSPTO_1504 PE=4 SV=1	9909900	0	4	0	6.87055		0.413061					6	2.87055		+	+					6.9355	6.84883	6.8398	6.85807
Q887B2	PSPTO_1409	tr|Q887B2|Q887B2_PSESM Uncharacterized protein OS=Pseudomonas syringae pv. tomato (strain ATCC BAA-871 / DC3000) OX=223283 GN=PSPTO_1409 PE=4 SV=1	5661100	2	4	0	6.7499		0.353469					6	2.7499		+	+		6.53547	6.88222		6.86941	6.66443	6.67266	6.79309
Q887F4	PSPTO_1342	tr|Q887F4|Q887F4_PSESM Conserved domain protein OS=Pseudomonas syringae pv. tomato (strain ATCC BAA-871 / DC3000) OX=223283 GN=PSPTO_1342 PE=4 SV=1	9265000	0	4	0	7.11695		0.550204					6	3.11695		+	+					7.11035	7.06681	7.11737	7.17327
Q887G2	PSPTO_1334	tr|Q887G2|Q887G2_PSESM Methyl-accepting chemotaxis protein OS=Pseudomonas syringae pv. tomato (strain ATCC BAA-871 / DC3000) OX=223283 GN=PSPTO_1334 PE=4 SV=1	7151300	0	4	0	6.97913		0.477551					6	2.97913		+	+					7.21368	6.44968	7.04191	7.21125
Q887G7	PSPTO_1329	sp|Q887G7|CYOE_PSESM Protoheme IX farnesyltransferase OS=Pseudomonas syringae pv. tomato (strain ATCC BAA-871 / DC3000) OX=223283 GN=cyoE PE=3 SV=1	130960000	0	3	0	7.24013		0.61551					6	3.24013		+	+					7.17687		7.29403	7.24949
Q887T5	PSPTO_1201	tr|Q887T5|Q887T5_PSESM Lipoprotein, putative OS=Pseudomonas syringae pv. tomato (strain ATCC BAA-871 / DC3000) OX=223283 GN=PSPTO_1201 PE=4 SV=1	32744000	2	3	0	6.66811		0.298776					6	2.66811		+	+	6.39293	7.02057			6.62835		6.78784	6.58814
Q887W5	PSPTO_1168	tr|Q887W5|Q887W5_PSESM Acyltransferase family protein OS=Pseudomonas syringae pv. tomato (strain ATCC BAA-871 / DC3000) OX=223283 GN=PSPTO_1168 PE=4 SV=1	8965600	0	3	0	7.08014		0.532245					6	3.08014		+	+					7.07251		7.07372	7.09419
Q888F3	PSPTO_1073	tr|Q888F3|Q888F3_PSESM Membrane protein, putative OS=Pseudomonas syringae pv. tomato (strain ATCC BAA-871 / DC3000) OX=223283 GN=PSPTO_1073 PE=4 SV=1	4989700	0	3	0	6.67334		0.302041					6	2.67334		+	+					6.77709		6.5526	6.69034
Q888J6	PSPTO_1028	tr|Q888J6|Q888J6_PSESM Cyclic di-GMP-binding protein OS=Pseudomonas syringae pv. tomato (strain ATCC BAA-871 / DC3000) OX=223283 GN=PSPTO_1028 PE=3 SV=1	1693200	0	3	0	6.85827		0.402449					6	2.85827		+	+					6.85401		6.83506	6.88572
Q888Q1	PSPTO_0965	tr|Q888Q1|Q888Q1_PSESM Sensor histidine kinase OS=Pseudomonas syringae pv. tomato (strain ATCC BAA-871 / DC3000) OX=223283 GN=PSPTO_0965 PE=4 SV=1	2428100	0	3	0	6.59932		0.262857					6	2.59932		+	+					6.65772		6.63959	6.50065
Q888U1	PSPTO_0925	tr|Q888U1|Q888U1_PSESM Type IV pilus biogenesis protein PilC OS=Pseudomonas syringae pv. tomato (strain ATCC BAA-871 / DC3000) OX=223283 GN=pilC PE=3 SV=1	2562900	0	3	0	6.43796		0.172245					6	2.43796		+	+					6.52808		6.3586	6.42721
Q888W9	PSPTO_0895	tr|Q888W9|Q888W9_PSESM Uncharacterized protein OS=Pseudomonas syringae pv. tomato (strain ATCC BAA-871 / DC3000) OX=223283 GN=PSPTO_0895 PE=4 SV=1	5442000	0	4	0	6.70245		0.325714					6	2.70245		+	+					6.65295	6.76685	6.66555	6.72443
Q888X1	PSPTO_0893	tr|Q888X1|Q888X1_PSESM Outer membrane protein P1, putative OS=Pseudomonas syringae pv. tomato (strain ATCC BAA-871 / DC3000) OX=223283 GN=PSPTO_0893 PE=4 SV=1	47989000	3	4	0	7.42464		0.687347					6	3.42464		+	+	7.66054	8.0141	7.66719		7.43648	7.34961	7.47544	7.43705
Q889J6	PSPTO_0753	tr|Q889J6|Q889J6_PSESM Bcr/CflA family efflux transporter OS=Pseudomonas syringae pv. tomato (strain ATCC BAA-871 / DC3000) OX=223283 GN=PSPTO_0753 PE=3 SV=1	22312000	2	4	0	6.95645		0.46449					6	2.95645		+	+	6.98145	7.14176			6.95344	6.85791	6.99463	7.01982
Q889J9	PSPTO_0750	tr|Q889J9|Q889J9_PSESM Copper-translocating P-type ATPase OS=Pseudomonas syringae pv. tomato (strain ATCC BAA-871 / DC3000) OX=223283 GN=PSPTO_0750 PE=3 SV=1	3967500	0	3	0	6.73967		0.345306					6	2.73967		+	+					6.74502		6.73048	6.7435
Q889L0	PSPTO_0739	tr|Q889L0|Q889L0_PSESM Lipoprotein, putative OS=Pseudomonas syringae pv. tomato (strain ATCC BAA-871 / DC3000) OX=223283 GN=PSPTO_0739 PE=4 SV=1	21367000	2	4	0	7.06276		0.524898					6	3.06276		+	+		6.92431	6.82378		7.18653	7.01123	6.94071	7.11257
Q889L1	PSPTO_0738	tr|Q889L1|Q889L1_PSESM Lipoprotein, putative OS=Pseudomonas syringae pv. tomato (strain ATCC BAA-871 / DC3000) OX=223283 GN=PSPTO_0738 PE=4 SV=1	23776000	3	4	0	6.92377		0.443265					6	2.92377		+	+	6.97552	7.37712	7.22593		6.98092	6.98157	6.75144	6.98113
Q889L6	PSPTO_0733	tr|Q889L6|Q889L6_PSESM MORN repeat family protein OS=Pseudomonas syringae pv. tomato (strain ATCC BAA-871 / DC3000) OX=223283 GN=PSPTO_0733 PE=4 SV=1	3705900	0	3	0	6.7698		0.364898					6	2.7698		+	+					6.77895		6.79936	6.73111
Q889M5	PSPTO_0724	tr|Q889M5|Q889M5_PSESM DedA family protein OS=Pseudomonas syringae pv. tomato (strain ATCC BAA-871 / DC3000) OX=223283 GN=PSPTO_0724 PE=4 SV=1	16793000	0	3	0	7.00776		0.493878					6	3.00776		+	+					6.97236		7.00208	7.04883
Q889U2	PSPTO_0655	tr|Q889U2|Q889U2_PSESM Major facilitator family transporter OS=Pseudomonas syringae pv. tomato (strain ATCC BAA-871 / DC3000) OX=223283 GN=PSPTO_0655 PE=4 SV=1	37307000	1	3	0	7.32086		0.652245					6	3.32086		+	+		7.37869			7.32873		7.28171	7.35214
Q889Y4	PSPTO_0613	tr|Q889Y4|Q889Y4_PSESM Protein translocase subunit SecE OS=Pseudomonas syringae pv. tomato (strain ATCC BAA-871 / DC3000) OX=223283 GN=secE PE=3 SV=1	317650000	2	4	0	7.44662		0.693878					6	3.44662		+	+	6.91715	6.99257			7.45644	7.41027	7.40123	7.51855
Q88A28	PSPTO_0569	tr|Q88A28|Q88A28_PSESM Autotransporting lipase, GDSL family OS=Pseudomonas syringae pv. tomato (strain ATCC BAA-871 / DC3000) OX=223283 GN=PSPTO_0569 PE=4 SV=1	9620800	3	4	0	7.10797		0.546122					6	3.10797		+	+	6.70265	7.26933	7.31391		7.12054	7.03965	7.09785	7.17383
Q88AC6	PSPTO_0466	tr|Q88AC6|Q88AC6_PSESM Methyl-accepting chemotaxis protein OS=Pseudomonas syringae pv. tomato (strain ATCC BAA-871 / DC3000) OX=223283 GN=PSPTO_0466 PE=4 SV=1	4463800	0	3	0	6.65018		0.28898					6	2.65018		+	+					6.60947		6.65426	6.68681
Q88AF2	PSPTO_0438	tr|Q88AF2|Q88AF2_PSESM Uncharacterized protein OS=Pseudomonas syringae pv. tomato (strain ATCC BAA-871 / DC3000) OX=223283 GN=PSPTO_0438 PE=4 SV=1	153200000	0	3	0	7.0107		0.497143					6	3.0107		+	+					7.00796		6.89228	7.13184
Q88AF9	PSPTO_0431	sp|Q88AF9|MTGA_PSESM Biosynthetic peptidoglycan transglycosylase OS=Pseudomonas syringae pv. tomato (strain ATCC BAA-871 / DC3000) OX=223283 GN=mtgA PE=3 SV=1	4046700	0	4	0	6.74035		0.346122					6	2.74035		+	+					6.74046	6.72937	6.66018	6.83138
Q88AM0	PSPTO_0369	tr|Q88AM0|Q88AM0_PSESM Outer membrane porin, OprD family OS=Pseudomonas syringae pv. tomato (strain ATCC BAA-871 / DC3000) OX=223283 GN=PSPTO_0369 PE=4 SV=1	51740000	3	4	0	7.3733		0.668571					6	3.3733		+	+	8.02358	8.32098	7.85415		7.34561	7.26701	7.44356	7.43702
Q88AP8	PSPTO_0338	tr|Q88AP8|Q88AP8_PSESM N-acetylmuramoyl-L-alanine amidase, family 2 OS=Pseudomonas syringae pv. tomato (strain ATCC BAA-871 / DC3000) OX=223283 GN=PSPTO_0338 PE=4 SV=1	29438000	3	4	0	7.04703		0.52					6	3.04703		+	+	7.21192	7.93912	7.3684		7.16185	6.99687	6.92428	7.10514
Q88AS1	PSPTO_0315	tr|Q88AS1|Q88AS1_PSESM Iron ABC transporter, permease protein OS=Pseudomonas syringae pv. tomato (strain ATCC BAA-871 / DC3000) OX=223283 GN=PSPTO_0315 PE=3 SV=1	2313200	0	3	0	6.58982		0.256327					6	2.58982		+	+					6.53869		6.54199	6.68878
Q88B69	PSPTO_0150	tr|Q88B69|Q88B69_PSESM Lipoprotein, putative OS=Pseudomonas syringae pv. tomato (strain ATCC BAA-871 / DC3000) OX=223283 GN=PSPTO_0150 PE=4 SV=1	97007000	3	4	0	7.29532		0.637551					6	3.29532		+	+	7.57708	7.94763	7.64266		7.30899	7.21714	7.29041	7.36474
Q88B78	PSPTO_0141	tr|Q88B78|Q88B78_PSESM Lead uptake protein, putative OS=Pseudomonas syringae pv. tomato (strain ATCC BAA-871 / DC3000) OX=223283 GN=PSPTO_0141 PE=4 SV=1	4370300	0	4	0	6.89041		0.426122					6	2.89041		+	+					6.9369	6.8058	6.84364	6.97528
Q88B80	PSPTO_0139	tr|Q88B80|Q88B80_PSESM Uncharacterized protein OS=Pseudomonas syringae pv. tomato (strain ATCC BAA-871 / DC3000) OX=223283 GN=PSPTO_0139 PE=4 SV=1	13347000	0	3	0	6.67567		0.306122					6	2.67567		+	+					6.68488		6.67457	6.66756
Q88B84	PSPTO_0135	tr|Q88B84|Q88B84_PSESM Peptidyl-prolyl cis-trans isomerase OS=Pseudomonas syringae pv. tomato (strain ATCC BAA-871 / DC3000) OX=223283 GN=PSPTO_0135 PE=1 SV=1	42568000	0	3	0	6.38824		0.146939					6	2.38824		+	+					6.45367		6.34364	6.36739
Q88BA2	PSPTO_0115	sp|Q88BA2|NORM_PSESM Probable multidrug resistance protein NorM OS=Pseudomonas syringae pv. tomato (strain ATCC BAA-871 / DC3000) OX=223283 GN=norM PE=3 SV=1	16840000	1	4	0	7.11566		0.549388					6	3.11566		+	+		6.72129			7.13348	6.98125	7.14242	7.2055
Q88BF0	PSPTO_0067	tr|Q88BF0|Q88BF0_PSESM Protein TonB OS=Pseudomonas syringae pv. tomato (strain ATCC BAA-871 / DC3000) OX=223283 GN=tonB-1 PE=3 SV=1	22910000	0	3	0	6.75606		0.355102					6	2.75606		+	+					6.71239		6.69111	6.86468
Q88BF5	PSPTO_0062	tr|Q88BF5|Q88BF5_PSESM Citrate transporter OS=Pseudomonas syringae pv. tomato (strain ATCC BAA-871 / DC3000) OX=223283 GN=PSPTO_0062 PE=4 SV=1	40398000	2	3	0	7.16166		0.573061					6	3.16166		+	+		7.51418	6.95287		7.08629		7.16331	7.23538
Q886S6	PSPTO_1501	sp|Q886S6|SYK_PSESM Lysine--tRNA ligase OS=Pseudomonas syringae pv. tomato (strain ATCC BAA-871 / DC3000) OX=223283 GN=lysS PE=3 SV=1	2302700000	0	4	4	6.66334	8.46335	0.29551	0.957506	-1.80001	5.75311e-08	1.3017e-05	-1.80001	4.88549								6.63604	6.57608	6.73682	6.70444	8.54768	8.51664	8.40078	8.38831
Q87TT4	PSPTO_5599	sp|Q87TT4|ATPB_PSESM ATP synthase subunit beta OS=Pseudomonas syringae pv. tomato (strain ATCC BAA-871 / DC3000) OX=223283 GN=atpD PE=3 SV=1	10456000000	4	4	4	7.56091	8.98575	0.727347	0.993249	-1.42485	1.2142e-07	1.3017e-05	-1.42485	4.88549				7.81065	8.26072	8.2982	8.15134	7.60458	7.48511	7.51778	7.63616	9.00971	9.03933	9.01081	8.88316
Q87YG7	PSPTO_3832	tr|Q87YG7|Q87YG7_PSESM 3-oxoacyl-[acyl-carrier-protein] reductase OS=Pseudomonas syringae pv. tomato (strain ATCC BAA-871 / DC3000) OX=223283 GN=fabG PE=3 SV=1	6905400000	3	4	4	7.7445	8.44711	0.790204	0.955917	-0.702616	1.26445e-07	1.3017e-05	-0.702616	4.88549					7.01916	7.27839	7.19435	7.75668	7.74174	7.77503	7.70454	8.41701	8.42909	8.44451	8.49784
Q87X14	PSPTO_4376	sp|Q87X14|CH60_PSESM 60 kDa chaperonin OS=Pseudomonas syringae pv. tomato (strain ATCC BAA-871 / DC3000) OX=223283 GN=groL PE=3 SV=1	28049000000	4	4	4	8.07805	9.43447	0.892245	0.999603	-1.35642	1.35594e-07	1.3017e-05	-1.35642	4.88549				6.99036	7.90652	8.10065	7.81309	8.02222	8.01267	8.14364	8.13367	9.4805	9.48605	9.42318	9.34817
Q87YR9	PSPTO_3723	tr|Q87YR9|Q87YR9_PSESM DNA-binding protein HU-beta OS=Pseudomonas syringae pv. tomato (strain ATCC BAA-871 / DC3000) OX=223283 GN=hupB PE=3 SV=1	29211000000	4	4	4	7.42795	8.61711	0.68898	0.972597	-1.18916	3.61963e-07	3.04049e-05	-1.18916	4.51706				7.21125	7.15712	7.31277	7.54047	7.32942	7.47904	7.45344	7.44988	8.61412	8.56765	8.60379	8.68287
Q880P1	PSPTO_3113	tr|Q880P1|Q880P1_PSESM UTP--glucose-1-phosphate uridylyltransferase OS=Pseudomonas syringae pv. tomato (strain ATCC BAA-871 / DC3000) OX=223283 GN=galU PE=3 SV=1	4679300000	0	4	4	6.54357	8.42373	0.229388	0.954726	-1.88016	6.59614e-07	4.92511e-05	-1.88016	4.30758								6.58184	6.41042	6.58353	6.59851	8.37889	8.28167	8.56122	8.47315
Q87WQ4	PSPTO_4491	tr|Q87WQ4|Q87WQ4_PSESM Transcription termination/antitermination protein NusA OS=Pseudomonas syringae pv. tomato (strain ATCC BAA-871 / DC3000) OX=223283 GN=nusA PE=3 SV=1	2237600000	0	4	4	7.22248	8.27068	0.603265	0.93328	-1.0482	9.40126e-07	5.93421e-05	-1.0482	4.22664								7.27112	7.16495	7.19326	7.2606	8.32572	8.33379	8.23505	8.18817
Q87VS4	PSPTO_4861	tr|Q87VS4|Q87VS4_PSESM Biotin carboxylase OS=Pseudomonas syringae pv. tomato (strain ATCC BAA-871 / DC3000) OX=223283 GN=accC-2 PE=4 SV=1	3992000000	0	3	4	7.02003	8.58914	0.502041	0.971009	-1.56911	9.71374e-07	5.93421e-05	-1.56911	4.22664								7.03056		7.01982	7.00971	8.61042	8.56734	8.63412	8.54466
Q87YI6	PSPTO_3811	tr|Q87YI6|Q87YI6_PSESM Amidophosphoribosyltransferase OS=Pseudomonas syringae pv. tomato (strain ATCC BAA-871 / DC3000) OX=223283 GN=purF PE=3 SV=1	1257900000	0	4	4	7.48152	8.07375	0.70449	0.899921	-0.592232	1.06622e-06	5.97081e-05	-0.592232	4.22397								7.48558	7.42593	7.52359	7.49097	8.08962	8.1182	8.07148	8.01569
Q889X3	PSPTO_0624	sp|Q889X3|EFTU_PSESM Elongation factor Tu OS=Pseudomonas syringae pv. tomato (strain ATCC BAA-871 / DC3000) OX=223283 GN=tuf PE=3 SV=1	51980000000	4	4	4	8.88877	9.61733	0.986122	1	-0.728562	2.0666e-06	9.9197e-05	-0.728562	4.0035				7.54386	8.22008	8.30893	8.24536	8.91253	8.82682	8.94404	8.87169	9.63983	9.6914	9.57799	9.56012
Q884I6	PSPTO_2106	sp|Q884I6|STHA_PSESM Soluble pyridine nucleotide transhydrogenase OS=Pseudomonas syringae pv. tomato (strain ATCC BAA-871 / DC3000) OX=223283 GN=sthA PE=3 SV=3	1852400000	0	4	4	6.97544	8.2498	0.474286	0.928118	-1.27437	3.16661e-06	0.000136874	-1.27437	3.86368								7.08728	6.83764	6.93103	7.04579	8.3532	8.31406	8.1452	8.18676
Q87X00	PSPTO_4393	sp|Q87X00|Y4393_PSESM UPF0234 protein PSPTO_4393 OS=Pseudomonas syringae pv. tomato (strain ATCC BAA-871 / DC3000) OX=223283 GN=PSPTO_4393 PE=3 SV=1	4901800000	1	4	4	6.45908	8.10996	0.176327	0.906275	-1.65088	3.81801e-06	0.000137691	-1.65088	3.8611						6.43356		6.55363	6.39366	6.52946	6.35957	8.07041	8.11843	8.08149	8.16953
Q889U9	PSPTO_0648	sp|Q889U9|RS13_PSESM 30S ribosomal protein S13 OS=Pseudomonas syringae pv. tomato (strain ATCC BAA-871 / DC3000) OX=223283 GN=rpsM PE=3 SV=1	21850000000	2	4	4	7.06931	8.68502	0.528163	0.977363	-1.61571	3.83875e-06	0.000137691	-1.61571	3.8611					6.65813	6.6019		7.06945	6.87993	7.17808	7.14977	8.81011	8.81341	8.5833	8.53328
P0A132	PSPTO_2379	sp|P0A132|IF3_PSESM Translation initiation factor IF-3 OS=Pseudomonas syringae pv. tomato (strain ATCC BAA-871 / DC3000) OX=223283 GN=infC PE=3 SV=1	7065500000	2	4	4	7.28368	8.33095	0.631837	0.944797	-1.04727	6.61535e-06	0.000192198	-1.04727	3.71625					6.89637	7.27985		7.25276	7.17135	7.3726	7.33802	8.41865	8.4261	8.24554	8.2335
Q884R0	PSPTO_2028	sp|Q884R0|PYRF_PSESM Orotidine 5-phosphate decarboxylase OS=Pseudomonas syringae pv. tomato (strain ATCC BAA-871 / DC3000) OX=223283 GN=pyrF PE=3 SV=2	907060000	0	3	4	6.56555	7.72073	0.246531	0.827244	-1.15518	7.22475e-06	0.000192198	-1.15518	3.71625								6.5208		6.53117	6.64467	7.76023	7.77474	7.74476	7.6032
Q889V7	PSPTO_0640	sp|Q889V7|RS8_PSESM 30S ribosomal protein S8 OS=Pseudomonas syringae pv. tomato (strain ATCC BAA-871 / DC3000) OX=223283 GN=rpsH PE=3 SV=1	18230000000	2	4	4	7.20887	8.75804	0.597551	0.983717	-1.54917	8.05348e-06	0.000200442	-1.54917	3.69801					7.00307	6.28677		7.28941	7.18279	7.05523	7.30807	8.89711	8.87485	8.6946	8.56561
Q883Z6	PSPTO_2200	tr|Q883Z6|Q883Z6_PSESM Dihydrolipoyllysine-residue succinyltransferase component of 2-oxoglutarate dehydrogenase complex OS=Pseudomonas syringae pv. tomato (strain ATCC BAA-871 / DC3000) OX=223283 GN=sucB PE=3 SV=1	9919800000	2	4	4	7.72745	8.7943	0.78449	0.9861	-1.06685	8.71089e-06	0.000201852	-1.06685	3.69497					7.23651	7.34561		7.78947	7.63312	7.79422	7.693	8.81017	8.81568	8.81289	8.73846
Q889W5	PSPTO_0632	sp|Q889W5|RS3_PSESM 30S ribosomal protein S3 OS=Pseudomonas syringae pv. tomato (strain ATCC BAA-871 / DC3000) OX=223283 GN=rpsC PE=3 SV=1	16226000000	4	4	4	7.47365	8.88983	0.703673	0.989674	-1.41618	9.44016e-06	0.000209985	-1.41618	3.67781				6.77878	7.31214	7.41827	6.65344	7.52708	7.28078	7.48207	7.60468	9.00152	9.03794	8.74874	8.77112
Q886P2	PSPTO_1535	sp|Q886P2|EFTS_PSESM Elongation factor Ts OS=Pseudomonas syringae pv. tomato (strain ATCC BAA-871 / DC3000) OX=223283 GN=tsf PE=3 SV=1	16029000000	2	4	4	8.22363	8.9816	0.917551	0.992454	-0.757974	1.06128e-05	0.0002195	-0.757974	3.65856					7.54044	7.60429		8.18344	8.18199	8.33784	8.19126	9.04899	9.05507	8.92564	8.89672
Q889X4	PSPTO_0623	sp|Q889X4|EFG_PSESM Elongation factor G OS=Pseudomonas syringae pv. tomato (strain ATCC BAA-871 / DC3000) OX=223283 GN=fusA PE=3 SV=1	13853000000	4	4	4	8.12814	9.26794	0.899592	0.998809	-1.1398	1.0779e-05	0.0002195	-1.1398	3.65856				6.53614	8.04198	8.01339	7.69159	8.13373	7.98549	8.16098	8.23236	9.32836	9.30724	9.23343	9.20273
Q883R2	PSPTO_2288	tr|Q883R2|Q883R2_PSESM Citrate synthase OS=Pseudomonas syringae pv. tomato (strain ATCC BAA-871 / DC3000) OX=223283 GN=prpC PE=3 SV=1	2949200000	2	4	4	6.73517	8.3327	0.342857	0.945592	-1.59753	1.62574e-05	0.000317751	-1.59753	3.49791					6.5432	6.47614		6.69801	6.66196	6.65312	6.92759	8.15954	8.19179	8.49066	8.48883
Q887A5	PSPTO_1419	tr|Q887A5|Q887A5_PSESM Inositol-1-monophosphatase OS=Pseudomonas syringae pv. tomato (strain ATCC BAA-871 / DC3000) OX=223283 GN=suhB PE=3 SV=1	2006600000	1	4	4	6.85754	8.01929	0.400816	0.890389	-1.16175	1.66156e-05	0.000317751	-1.16175	3.49791						6.37153		7.01237	6.76947	6.92158	6.72674	8.11059	8.15195	7.92932	7.88529
Q886Z4	PSPTO_1430	sp|Q886Z4|NDK_PSESM Nucleoside diphosphate kinase OS=Pseudomonas syringae pv. tomato (strain ATCC BAA-871 / DC3000) OX=223283 GN=ndk PE=3 SV=1	34221000000	3	4	4	7.59686	8.95496	0.741224	0.99166	-1.3581	1.87259e-05	0.000320304	-1.3581	3.49444					7.3133	7.31549	7.0472	7.58669	7.55781	7.52191	7.72104	8.96187	8.97165	8.91362	8.9727
Q883Q8	PSPTO_2292	tr|Q883Q8|Q883Q8_PSESM Phosphoenolpyruvate synthase OS=Pseudomonas syringae pv. tomato (strain ATCC BAA-871 / DC3000) OX=223283 GN=ppsA PE=3 SV=1	1579100000	0	3	4	6.35173	8.37786	0.127347	0.94996	-2.02613	1.90657e-05	0.000320304	-2.02613	3.49444								6.28301		6.26862	6.50357	8.30361	8.38462	8.27376	8.54946
Q87V05	PSPTO_5136	sp|Q87V05|RL31_PSESM 50S ribosomal protein L31 OS=Pseudomonas syringae pv. tomato (strain ATCC BAA-871 / DC3000) OX=223283 GN=rpmE PE=3 SV=1	12821000000	2	4	4	7.15149	8.28798	0.564898	0.93884	-1.13649	1.98503e-05	0.000325351	-1.13649	3.48765					6.82539	7.19363		7.20358	6.95576	7.18594	7.26067	8.42508	8.37691	8.18845	8.16149
Q883Z4	PSPTO2202	sp|Q883Z4|SUCC_PSESM Succinate--CoA ligase [ADP-forming] subunit beta OS=Pseudomonas syringae pv. tomato (strain ATCC BAA-871 / DC3000) OX=223283 GN=sucC PE=3 SV=1	20726000000	4	4	4	8.3261	9.27182	0.927347	0.999206	-0.945717	2.07105e-05	0.000328609	-0.945717	3.48332				6.45034	7.62902	7.73664	7.38439	8.34086	8.22227	8.42297	8.31829	9.30683	9.30244	9.23719	9.2408
Q87WU2	PSPTO_4451	tr|Q87WU2|Q87WU2_PSESM Lipopolysaccharide export system protein LptA OS=Pseudomonas syringae pv. tomato (strain ATCC BAA-871 / DC3000) OX=223283 GN=lptA PE=3 SV=1	1202600000	3	4	4	6.86334	7.63294	0.406531	0.803813	-0.769608	2.15161e-05	0.000328609	-0.769608	3.48332				6.41812	6.85039	7.27944		6.92299	6.7416	6.92543	6.86333	7.63742	7.55564	7.66537	7.67334
Q88AZ4	PSPTO_0239	sp|Q88AZ4|PCKA_PSESM Phosphoenolpyruvate carboxykinase (ATP) OS=Pseudomonas syringae pv. tomato (strain ATCC BAA-871 / DC3000) OX=223283 GN=pckA PE=3 SV=1	3693500000	2	4	4	6.93614	8.54335	0.448163	0.964257	-1.60721	2.66569e-05	0.000382174	-1.60721	3.41774					6.8082	6.46165		6.80455	6.84121	6.88114	7.21764	8.71325	8.7256	8.34494	8.38959
Q87UF9	PSPTO_5339	tr|Q87UF9|Q87UF9_PSESM Aminotransferase OS=Pseudomonas syringae pv. tomato (strain ATCC BAA-871 / DC3000) OX=223283 GN=tyrB PE=3 SV=1	2224600000	0	4	4	7.36088	8.22915	0.665306	0.924146	-0.868267	2.69228e-05	0.000382174	-0.868267	3.41774								7.37969	7.20604	7.46978	7.38801	8.17167	8.14314	8.28616	8.31561
Q889Y3	PSPTO_0614	tr|Q889Y3|Q889Y3_PSESM Transcription termination/antitermination protein NusG OS=Pseudomonas syringae pv. tomato (strain ATCC BAA-871 / DC3000) OX=223283 GN=nusG PE=3 SV=1	2581000000	1	4	4	7.03866	8.02183	0.51102	0.890786	-0.98317	2.97096e-05	0.000407445	-0.98317	3.38993					6.14126			7.08102	6.84744	7.13168	7.09451	8.07129	8.14706	7.92188	7.9471
Q889X8	PSPTO_0619	sp|Q889X8|RPOB_PSESM DNA-directed RNA polymerase subunit beta OS=Pseudomonas syringae pv. tomato (strain ATCC BAA-871 / DC3000) OX=223283 GN=rpoB PE=3 SV=1	5814800000	2	4	4	8.20678	9.19626	0.915102	0.99722	-0.989481	3.34166e-05	0.00044912	-0.989481	3.34764					7.51954	7.54492		8.31218	8.0535	8.19901	8.26243	9.29964	9.31902	9.112	9.05438
Q87WZ0	PSPTO_4403	tr|Q87WZ0|Q87WZ0_PSESM Cell division protein FtsZ OS=Pseudomonas syringae pv. tomato (strain ATCC BAA-871 / DC3000) OX=223283 GN=ftsZ PE=3 SV=1	1920700000	0	4	4	6.68157	8.2493	0.311837	0.92772	-1.56773	3.86872e-05	0.000471997	-1.56773	3.32606								6.67154	6.53281	6.66121	6.86073	8.30068	8.28373	8.21	8.20279
Q87VZ0	PSPTO_4795	tr|Q87VZ0|Q87VZ0_PSESM AMP nucleosidase OS=Pseudomonas syringae pv. tomato (strain ATCC BAA-871 / DC3000) OX=223283 GN=amn PE=3 SV=1	1233300000	0	4	4	7.21284	8.09237	0.598367	0.903892	-0.879533	3.93147e-05	0.000471997	-0.879533	3.32606								7.35687	7.06845	7.24586	7.18018	7.96218	8.09493	8.17667	8.1357
Q889W2	PSPTO_0635	sp|Q889W2|RS17_PSESM 30S ribosomal protein S17 OS=Pseudomonas syringae pv. tomato (strain ATCC BAA-871 / DC3000) OX=223283 GN=rpsQ PE=3 SV=1	31073000000	2	4	4	6.74067	8.50896	0.346939	0.961477	-1.76829	4.25971e-05	0.000502198	-1.76829	3.29913					6.66175	6.77754		6.79241	6.38587	6.93149	6.85289	8.641	8.75096	8.24988	8.394
Q885I9	PSPTO_1843	tr|Q885I9|Q885I9_PSESM Aspartokinase OS=Pseudomonas syringae pv. tomato (strain ATCC BAA-871 / DC3000) OX=223283 GN=PSPTO_1843 PE=3 SV=1	1170900000	0	4	4	7.22416	8.04752	0.604082	0.895552	-0.823363	4.34986e-05	0.000503983	-0.823363	3.29758								7.3146	7.15643	7.22266	7.20292	8.07122	8.01974	8.04681	8.05231
Q87YA4	PSPTO_3897	sp|Q87YA4|RDGC_PSESM Recombination-associated protein RdgC OS=Pseudomonas syringae pv. tomato (strain ATCC BAA-871 / DC3000) OX=223283 GN=rdgC PE=3 SV=1	1713800000	0	4	4	7.346	8.00915	0.659592	0.888801	-0.663153	5.11744e-05	0.000573153	-0.663153	3.24173								7.40603	7.23616	7.42581	7.31599	8.07343	8.07173	8.0192	7.87224
Q889U7	PSPTO_0650	sp|Q889U7|RS4_PSESM 30S ribosomal protein S4 OS=Pseudomonas syringae pv. tomato (strain ATCC BAA-871 / DC3000) OX=223283 GN=rpsD PE=3 SV=1	24005000000	4	4	4	7.90393	9.10339	0.834286	0.995631	-1.19946	5.61277e-05	0.000618324	-1.19946	3.20878				7.026	7.48797	7.63646	7.39359	7.88806	7.79607	7.96288	7.96868	9.25674	9.19882	9.01928	8.9387
Q87WQ5	PSPTO_4490	sp|Q87WQ5|IF2_PSESM Translation initiation factor IF-2 OS=Pseudomonas syringae pv. tomato (strain ATCC BAA-871 / DC3000) OX=223283 GN=infB PE=3 SV=1	3220300000	2	4	4	7.90126	8.66852	0.832653	0.976172	-0.76726	6.1489e-05	0.00063625	-0.76726	3.19637					7.14123	7.37599		7.99344	7.74377	7.93822	7.9296	8.7742	8.74086	8.6263	8.5327
Q87WY6	PSPTO_4407	sp|Q87WY6|MURC_PSESM UDP-N-acetylmuramate--L-alanine ligase OS=Pseudomonas syringae pv. tomato (strain ATCC BAA-871 / DC3000) OX=223283 GN=murC PE=3 SV=1	627230000	0	4	4	7.06672	7.68549	0.527347	0.816918	-0.618772	6.15421e-05	0.00063625	-0.618772	3.19637								7.13555	7.08239	7.11727	6.93168	7.64825	7.60107	7.72834	7.76431
Q884C0	PSPTO_2175	sp|Q884C0|LEU3_PSESM 3-isopropylmalate dehydrogenase OS=Pseudomonas syringae pv. tomato (strain ATCC BAA-871 / DC3000) OX=223283 GN=leuB PE=3 SV=1	17068000000	2	4	4	7.23493	9.04301	0.614694	0.994043	-1.80809	6.48776e-05	0.000660572	-1.80809	3.18008					7.34739	7.5671		7.31401	6.87858	7.30741	7.4397	8.9346	8.91971	9.09184	9.2259
Q889X7	PSPTO_0620	sp|Q889X7|RPOC_PSESM DNA-directed RNA polymerase subunit beta OS=Pseudomonas syringae pv. tomato (strain ATCC BAA-871 / DC3000) OX=223283 GN=rpoC PE=3 SV=1	5442400000	3	4	4	7.81229	9.1939	0.806531	0.996823	-1.38161	6.86286e-05	0.000678212	-1.38161	3.16863				6.15314	7.25319	7.63341		7.98257	7.63556	7.63214	7.9989	9.32191	9.3058	9.12937	9.01853
Q87V00	PSPTO_5141	sp|Q87V00|HSLU_PSESM ATP-dependent protease ATPase subunit HslU OS=Pseudomonas syringae pv. tomato (strain ATCC BAA-871 / DC3000) OX=223283 GN=hslU PE=3 SV=1	1097400000	0	4	4	7.25422	7.99114	0.620408	0.886021	-0.736926	8.09583e-05	0.000766253	-0.736926	3.11563								7.37965	7.10551	7.27791	7.2538	8.03957	8.11744	7.92497	7.88259
Q887K3	PSPTO_1289	tr|Q887K3|Q887K3_PSESM Glucokinase OS=Pseudomonas syringae pv. tomato (strain ATCC BAA-871 / DC3000) OX=223283 GN=glk PE=3 SV=1	555190000	0	4	4	6.5848	7.52041	0.253878	0.772438	-0.935606	8.3792e-05	0.000782059	-0.935606	3.10676								6.78976	6.51491	6.45442	6.58011	7.61067	7.65822	7.4262	7.38653
Q887P7	PSPTO_1244	sp|Q887P7|Y1244_PSESM UPF0246 protein PSPTO_1244 OS=Pseudomonas syringae pv. tomato (strain ATCC BAA-871 / DC3000) OX=223283 GN=PSPTO_1244 PE=3 SV=1	507610000	0	3	4	6.69032	7.50917	0.318367	0.768864	-0.818855	8.54365e-05	0.000786484	-0.818855	3.10431								6.73223		6.61188	6.72683	7.46081	7.46189	7.54424	7.56975
Q87XW6	PSPTO_4058	sp|Q87XW6|MUTS_PSESM DNA mismatch repair protein MutS OS=Pseudomonas syringae pv. tomato (strain ATCC BAA-871 / DC3000) OX=223283 GN=mutS PE=3 SV=1	278420000	0	3	4	6.89827	7.65015	0.43102	0.809373	-0.75188	9.48539e-05	0.000808521	-0.75188	3.09231								6.93418		6.83074	6.92989	7.74015	7.73838	7.53453	7.58754
Q889X9	PSPTO_0618	sp|Q889X9|RL7_PSESM 50S ribosomal protein L7/L12 OS=Pseudomonas syringae pv. tomato (strain ATCC BAA-871 / DC3000) OX=223283 GN=rplL PE=3 SV=1	26424000000	2	4	4	7.10636	8.52873	0.545306	0.962272	-1.42236	9.50493e-05	0.000808521	-1.42236	3.09231					7.34624	7.47641		7.20488	7.18024	6.84039	7.19995	8.71283	8.73741	8.37816	8.2865
Q886L9	PSPTO_1558	tr|Q886L9|Q886L9_PSESM Alcohol dehydrogenase, class III OS=Pseudomonas syringae pv. tomato (strain ATCC BAA-871 / DC3000) OX=223283 GN=adhC PE=4 SV=1	2720000000	1	4	4	7.6073	8.22606	0.746939	0.923352	-0.618759	9.91923e-05	0.000833215	-0.618759	3.07924					6.5744			7.71623	7.49195	7.55883	7.6622	8.12274	8.21051	8.27455	8.29645
Q886X5	PSPTO_1450	sp|Q886X5|GUAA_PSESM GMP synthase [glutamine-hydrolyzing] OS=Pseudomonas syringae pv. tomato (strain ATCC BAA-871 / DC3000) OX=223283 GN=guaA PE=3 SV=1	1615900000	1	4	4	6.66175	8.26907	0.294694	0.932089	-1.60732	0.000108086	0.000877377	-1.60732	3.05681					6.24731			6.69907	6.72751	6.36372	6.85667	8.3591	8.34009	8.15275	8.22435
Q888E7	PSPTO_1079	tr|Q888E7|Q888E7_PSESM Glucose-1-phosphate thymidylyltransferase OS=Pseudomonas syringae pv. tomato (strain ATCC BAA-871 / DC3000) OX=223283 GN=rfbA PE=3 SV=1	1295400000	0	4	4	7.37547	7.83684	0.669388	0.855441	-0.461368	0.000108366	0.000877377	-0.461368	3.05681								7.41522	7.27434	7.45057	7.36175	7.82255	7.8945	7.75416	7.87615
Q87WH8	PSPTO_4572	tr|Q87WH8|Q87WH8_PSESM Pyridoxal-dependent decarboxylase, pyridoxal binding domain protein OS=Pseudomonas syringae pv. tomato (strain ATCC BAA-871 / DC3000) OX=223283 GN=PSPTO_4572 PE=3 SV=1	2279900000	1	4	4	7.03982	8.26868	0.511837	0.931692	-1.22885	0.000115586	0.000924684	-1.22885	3.03401					6.14038			7.11247	6.78092	6.99422	7.27168	8.43193	8.36597	8.05142	8.22539
Q87WY3	PSPTO_4410	sp|Q87WY3|MURD_PSESM UDP-N-acetylmuramoylalanine--D-glutamate ligase OS=Pseudomonas syringae pv. tomato (strain ATCC BAA-871 / DC3000) OX=223283 GN=murD PE=3 SV=1	316670000	0	3	4	6.46235	7.50216	0.180408	0.76529	-1.03981	0.000120648	0.000953833	-1.03981	3.02053								6.43815		6.58492	6.36399	7.34813	7.44184	7.5984	7.62027
Q883Z3	PSPTO_2203	tr|Q883Z3|Q883Z3_PSESM Succinate--CoA ligase [ADP-forming] subunit alpha OS=Pseudomonas syringae pv. tomato (strain ATCC BAA-871 / DC3000) OX=223283 GN=sucD PE=3 SV=1	15957000000	3	4	4	7.85894	9.00926	0.82449	0.993646	-1.15032	0.000122688	0.000958677	-1.15032	3.01833					7.39153	7.473	6.87901	7.95749	7.66184	7.99055	7.82587	9.09409	8.99883	9.00966	8.93445
Q87X73	PSPTO_4315	tr|Q87X73|Q87X73_PSESM Transcriptional regulator, putative OS=Pseudomonas syringae pv. tomato (strain ATCC BAA-871 / DC3000) OX=223283 GN=PSPTO_4315 PE=4 SV=1	17905000000	1	4	4	7.021	8.74022	0.502857	0.98332	-1.71921	0.000128674	0.000987395	-1.71921	3.00551						6.57888		6.81756	6.91889	7.13599	7.21157	8.67004	8.77001	8.72183	8.79898
Q883R1	PSPTO_2289	tr|Q883R1|Q883R1_PSESM Aconitase family protein OS=Pseudomonas syringae pv. tomato (strain ATCC BAA-871 / DC3000) OX=223283 GN=PSPTO_2289 PE=4 SV=1	276210000	0	3	4	6.34949	7.62547	0.126531	0.801827	-1.27598	0.000129302	0.000987395	-1.27598	3.00551								6.25981		6.36851	6.42015	7.6646	7.36307	7.75816	7.71606
Q87TT2	PSPTO_5601	sp|Q87TT2|ATPA_PSESM ATP synthase subunit alpha OS=Pseudomonas syringae pv. tomato (strain ATCC BAA-871 / DC3000) OX=223283 GN=atpA PE=3 SV=1	12666000000	4	4	4	7.39812	9.1262	0.676735	0.996029	-1.72808	0.000133063	0.00100287	-1.72808	2.99876				7.89387	8.43011	8.47235	8.28012	7.37834	7.12675	7.43143	7.65595	9.17076	9.19637	9.13796	8.99971
Q884B1	PSPTO_2185	tr|Q884B1|Q884B1_PSESM Electron transfer flavoprotein, beta subunit OS=Pseudomonas syringae pv. tomato (strain ATCC BAA-871 / DC3000) OX=223283 GN=etfB-2 PE=4 SV=1	3823900000	0	3	4	7.21932	8.29509	0.602449	0.940032	-1.07577	0.000134326	0.00100287	-1.07577	2.99876								7.22092		7.1038	7.33325	8.19195	8.20575	8.3605	8.42216
Q87YK9	PSPTO_3786	tr|Q87YK9|Q87YK9_PSESM PspA/IM30 family protein OS=Pseudomonas syringae pv. tomato (strain ATCC BAA-871 / DC3000) OX=223283 GN=PSPTO_3786 PE=4 SV=1	838500000	0	4	4	6.89846	7.73021	0.431837	0.830024	-0.831753	0.00014807	0.00106992	-0.831753	2.97065								6.87134	6.81095	6.91566	6.99588	7.6222	7.66203	7.92243	7.71418
Q887G4	PSPTO_1332	tr|Q887G4|Q887G4_PSESM Branched-chain-amino-acid aminotransferase OS=Pseudomonas syringae pv. tomato (strain ATCC BAA-871 / DC3000) OX=223283 GN=ilvE PE=3 SV=1	2307600000	0	3	4	6.60872	8.13253	0.269388	0.911041	-1.5238	0.00015818	0.00113082	-1.5238	2.94661								6.57944		6.60758	6.63915	8.00664	7.99514	8.25616	8.27217
Q889U8	PSPTO_0649	sp|Q889U8|RS11_PSESM 30S ribosomal protein S11 OS=Pseudomonas syringae pv. tomato (strain ATCC BAA-871 / DC3000) OX=223283 GN=rpsK PE=3 SV=1	12376000000	3	4	4	7.49805	8.47183	0.71102	0.9583	-0.973783	0.000165958	0.00116171	-0.973783	2.9349				6.23601	7.29933	7.48935		7.35461	7.61283	7.38277	7.64198	8.62714	8.61331	8.36074	8.28612
Q889X5	PSPTO_0622	sp|Q889X5|RS7_PSESM 30S ribosomal protein S7 OS=Pseudomonas syringae pv. tomato (strain ATCC BAA-871 / DC3000) OX=223283 GN=rpsG PE=3 SV=1	26795000000	4	4	4	7.39598	8.94107	0.675918	0.991263	-1.54508	0.000169126	0.00117168	-1.54508	2.93119				6.84957	7.2259	7.28396	6.62704	7.40495	7.35145	7.34364	7.48389	9.09555	9.1087	8.81714	8.74287
Q87UX4	PSPTO_5168	sp|Q87UX4|F16PA_PSESM Fructose-1,6-bisphosphatase class 1 OS=Pseudomonas syringae pv. tomato (strain ATCC BAA-871 / DC3000) OX=223283 GN=fbp PE=3 SV=1	1612700000	0	4	4	7.27307	7.95011	0.626122	0.878872	-0.677033	0.000179248	0.00122913	-0.677033	2.9104								7.33953	7.12733	7.35174	7.2737	7.9465	7.88058	7.97939	7.99395
Q87YI2	PSPTO_3815	sp|Q87YI2|ACCD_PSESM Acetyl-coenzyme A carboxylase carboxyl transferase subunit beta OS=Pseudomonas syringae pv. tomato (strain ATCC BAA-871 / DC3000) OX=223283 GN=accD PE=3 SV=1	1290800000	2	4	4	7.38024	7.9229	0.671837	0.874901	-0.542665	0.000183397	0.0012418	-0.542665	2.90595					6.58228	7.0149		7.43101	7.32545	7.40905	7.35543	7.98054	7.9715	7.94761	7.79196
Q87YF9	PSPTO_3841	tr|Q87YF9|Q87YF9_PSESM Ribonuclease E OS=Pseudomonas syringae pv. tomato (strain ATCC BAA-871 / DC3000) OX=223283 GN=rne PE=3 SV=1	2991300000	2	4	4	8.06155	8.54826	0.885714	0.966243	-0.486706	0.00018664	0.0012418	-0.486706	2.90595					7.32307	6.89605		8.12801	7.98562	8.06681	8.06577	8.61587	8.61337	8.53219	8.4316
Q87U75	PSPTO_5433	tr|Q87U75|Q87U75_PSESM Uncharacterized protein OS=Pseudomonas syringae pv. tomato (strain ATCC BAA-871 / DC3000) OX=223283 GN=PSPTO_5433 PE=4 SV=1	1730500000	4	3	4	6.65654	7.91657	0.292245	0.872518	-1.26002	0.000190188	0.001253	-1.26002	2.90205				7.20839	7.40905	8.69745	7.55295	6.68459		6.72147	6.56358	7.91732	7.96966	7.85753	7.92175
Q885Q2	PSPTO_1779	tr|Q885Q2|Q885Q2_PSESM Aminotransferase, classes I and II OS=Pseudomonas syringae pv. tomato (strain ATCC BAA-871 / DC3000) OX=223283 GN=PSPTO_1779 PE=4 SV=1	1021500000	0	4	4	7.00851	7.82153	0.494694	0.854249	-0.813019	0.000192817	0.00125799	-0.813019	2.90032								7.12146	6.82236	7.03302	7.05721	7.73941	7.8721	7.87958	7.79504
Q87UZ2	PSPTO_5150	sp|Q87UZ2|UBIE_PSESM Ubiquinone/menaquinone biosynthesis C-methyltransferase UbiE OS=Pseudomonas syringae pv. tomato (strain ATCC BAA-871 / DC3000) OX=223283 GN=ubiE PE=3 SV=1	789560000	2	4	4	7.38599	7.65562	0.673469	0.810167	-0.269626	0.000201761	0.00129127	-0.269626	2.88898					7.0782	6.91527		7.44655	7.3381	7.40252	7.35681	7.64114	7.69692	7.66212	7.62232
Q87Y31	PSPTO_3981	sp|Q87Y31|SYDND_PSESM Aspartate--tRNA(Asp/Asn) ligase OS=Pseudomonas syringae pv. tomato (strain ATCC BAA-871 / DC3000) OX=223283 GN=aspS PE=3 SV=1	3935400000	1	4	4	7.04743	8.64146	0.520816	0.973789	-1.59403	0.000205062	0.00130001	-1.59403	2.88605						6.43236		7.01385	6.89104	7.0325	7.25232	8.64545	8.64168	8.65729	8.62143
Q884C1	PSPTO_2174	sp|Q884C1|LEUD_PSESM 3-isopropylmalate dehydratase small subunit OS=Pseudomonas syringae pv. tomato (strain ATCC BAA-871 / DC3000) OX=223283 GN=leuD PE=3 SV=1	8646900000	2	4	4	6.99703	8.59394	0.488163	0.971406	-1.59691	0.000221569	0.00138361	-1.59691	2.85899					7.08714	7.05687		7.24583	6.68231	6.88628	7.17368	8.32492	8.34294	8.87402	8.83388
Q884B0	PSPTO_2186	tr|Q884B0|Q884B0_PSESM Electron transfer flavoprotein, alpha subunit OS=Pseudomonas syringae pv. tomato (strain ATCC BAA-871 / DC3000) OX=223283 GN=etfA-2 PE=4 SV=1	2473100000	2	3	4	7.08027	8.0519	0.533061	0.896743	-0.971629	0.000226194	0.00138361	-0.971629	2.85899					6.9076	6.81523		7.01532		7.0136	7.21189	7.95515	7.88294	8.21706	8.15244
Q87UL2	PSPTO_5284	tr|Q87UL2|Q87UL2_PSESM Phosphoenolpyruvate-protein phosphotransferase PtsP OS=Pseudomonas syringae pv. tomato (strain ATCC BAA-871 / DC3000) OX=223283 GN=ptsP PE=3 SV=1	291460000	0	3	4	6.46984	7.61062	0.18449	0.797458	-1.14078	0.000228543	0.00138361	-1.14078	2.85899								6.40365		6.48021	6.52567	7.46885	7.50489	7.63151	7.83722
Q885C6	PSPTO_1909	tr|Q885C6|Q885C6_PSESM Decarboxylase family protein OS=Pseudomonas syringae pv. tomato (strain ATCC BAA-871 / DC3000) OX=223283 GN=PSPTO_1909 PE=4 SV=1	1102800000	0	4	4	6.78152	8.00555	0.369796	0.888403	-1.22403	0.00024688	0.00146817	-1.22403	2.83322								6.85218	6.50853	7.04191	6.72348	7.95743	7.83812	8.15192	8.07474
Q87X49	PSPTO_4339	tr|Q87X49|Q87X49_PSESM Fumarate hydratase class I OS=Pseudomonas syringae pv. tomato (strain ATCC BAA-871 / DC3000) OX=223283 GN=PSPTO_4339 PE=3 SV=1	2511600000	0	3	4	6.67093	8.39602	0.301224	0.951549	-1.72509	0.000256136	0.00150083	-1.72509	2.82367								6.738		6.52813	6.74665	8.34359	8.33284	8.43804	8.4696
Q889W7	PSPTO_0630	sp|Q889W7|RS19_PSESM 30S ribosomal protein S19 OS=Pseudomonas syringae pv. tomato (strain ATCC BAA-871 / DC3000) OX=223283 GN=rpsS PE=3 SV=1	12048000000	2	3	4	6.99751	8.30712	0.489796	0.942415	-1.30961	0.000256839	0.00150083	-1.30961	2.82367					6.9151	6.9212		6.97873	6.96462		7.04918	8.43252	8.47114	8.1351	8.18971
Q87WW8	PSPTO_4425	sp|Q87WW8|RS9_PSESM 30S ribosomal protein S9 OS=Pseudomonas syringae pv. tomato (strain ATCC BAA-871 / DC3000) OX=223283 GN=rpsI PE=3 SV=1	16382000000	4	4	4	7.63159	8.55016	0.752653	0.96664	-0.918574	0.000265301	0.00153692	-0.918574	2.81335				6.47452	6.91053	6.81866	6.53031	7.73687	7.65807	7.57953	7.55189	8.70425	8.66908	8.43222	8.3951
Q889X2	PSPTO_0625	sp|Q889X2|RS10_PSESM 30S ribosomal protein S10 OS=Pseudomonas syringae pv. tomato (strain ATCC BAA-871 / DC3000) OX=223283 GN=rpsJ PE=3 SV=1	18954000000	4	4	4	7.25545	8.69048	0.622041	0.978554	-1.43502	0.000269561	0.001546	-1.43502	2.81079				6.3361	6.89034	6.62377	6.7347	7.2559	7.20672	7.26823	7.29097	8.78323	8.87796	8.54936	8.55135
Q87V72	PSPTO_5069	tr|Q87V72|Q87V72_PSESM Methylenetetrahydrofolate reductase OS=Pseudomonas syringae pv. tomato (strain ATCC BAA-871 / DC3000) OX=223283 GN=metF PE=3 SV=1	1485700000	0	3	4	6.68423	7.90874	0.314286	0.868944	-1.22451	0.000272746	0.001546	-1.22451	2.81079								6.65001		6.78747	6.61522	7.92412	7.97148	7.88567	7.85369
Q881X9	PSPTO_2752	tr|Q881X9|Q881X9_PSESM Thiol peroxidase OS=Pseudomonas syringae pv. tomato (strain ATCC BAA-871 / DC3000) OX=223283 GN=tpx PE=3 SV=1	5591400000	1	4	4	6.50285	8.19559	0.206531	0.920572	-1.69274	0.000329729	0.00183122	-1.69274	2.73726					5.87609			6.68962	6.48669	6.03407	6.80102	7.96104	8.063	8.29877	8.45957
Q885T6	PSPTO_1745	tr|Q885T6|Q885T6_PSESM DNA gyrase subunit A OS=Pseudomonas syringae pv. tomato (strain ATCC BAA-871 / DC3000) OX=223283 GN=gyrA PE=3 SV=1	2560500000	0	4	4	7.89608	8.58337	0.83102	0.96942	-0.687288	0.000351605	0.00190547	-0.687288	2.72								7.99236	7.70458	7.96971	7.91768	8.64434	8.64847	8.5393	8.50137
Q87UG3	PSPTO_5335	sp|Q87UG3|HIS4_PSESM 1-(5-phosphoribosyl)-5-[(5-phosphoribosylamino)methylideneamino] imidazole-4-carboxamide isomerase OS=Pseudomonas syringae pv. tomato (strain ATCC BAA-871 / DC3000) OX=223283 GN=hisA PE=3 SV=1	1604300000	0	3	4	6.41619	7.96153	0.161633	0.881255	-1.54534	0.000369173	0.00198464	-1.54534	2.70232								6.58056		6.32508	6.34294	8.00971	8.04794	7.84684	7.94164
Q88BK3	PSPTO_0001	sp|Q88BK3|DNAA_PSESM Chromosomal replication initiator protein DnaA OS=Pseudomonas syringae pv. tomato (strain ATCC BAA-871 / DC3000) OX=223283 GN=dnaA PE=3 SV=1	235840000	0	4	4	6.99849	7.45499	0.490612	0.750993	-0.456497	0.000372121	0.00198464	-0.456497	2.70232								7.09902	6.89774	7.05725	6.93996	7.53161	7.46064	7.46374	7.36397
Q87ZF2	PSPTO_3477	tr|Q87ZF2|Q87ZF2_PSESM Uncharacterized protein OS=Pseudomonas syringae pv. tomato (strain ATCC BAA-871 / DC3000) OX=223283 GN=PSPTO_3477 PE=4 SV=2	881730000	0	3	4	6.74325	7.31594	0.349388	0.699762	-0.57269	0.000388669	0.00205658	-0.57269	2.68685								6.68786		6.8345	6.70737	7.45235	7.29037	7.28506	7.23596
Q87UB1	PSPTO_5394	tr|Q87UB1|Q87UB1_PSESM Carbon-nitrogen hydrolase family protein OS=Pseudomonas syringae pv. tomato (strain ATCC BAA-871 / DC3000) OX=223283 GN=PSPTO_5394 PE=4 SV=1	2584300000	1	4	4	7.20612	8.1521	0.595918	0.915012	-0.945974	0.000397708	0.00207404	-0.945974	2.68318					6.92035			7.28823	6.9132	7.2971	7.32597	8.04766	8.03886	8.22505	8.29682
Q884H4	PSPTO_2119	sp|Q884H4|TAL_PSESM Transaldolase OS=Pseudomonas syringae pv. tomato (strain ATCC BAA-871 / DC3000) OX=223283 GN=tal PE=3 SV=1	5511200000	1	3	4	5.97274	8.48776	0.0130612	0.960683	-2.51502	0.000398141	0.00207404	-2.51502	2.68318					6.48678			5.884		6.00281	6.03141	8.15924	8.2334	8.87541	8.68297
Q87Y79	PSPTO_3924	sp|Q87Y79|MAO1_PSESM NAD-dependent malic enzyme OS=Pseudomonas syringae pv. tomato (strain ATCC BAA-871 / DC3000) OX=223283 GN=maeA PE=3 SV=2	1324400000	0	4	4	7.63894	8.13249	0.755102	0.910643	-0.493553	0.000402077	0.00207843	-0.493553	2.68226								7.67189	7.6084	7.65947	7.61598	8.18429	8.21835	8.07254	8.05477
Q887K0	PSPTO_1292	tr|Q887K0|Q887K0_PSESM Glucose ABC transporter, periplasmic glucose-binding protein, putative OS=Pseudomonas syringae pv. tomato (strain ATCC BAA-871 / DC3000) OX=223283 GN=PSPTO_1292 PE=4 SV=1	3502700000	1	4	4	7.603	8.49329	0.743673	0.96108	-0.890293	0.000432593	0.00219018	-0.890293	2.65952					6.42397			7.79356	7.46231	7.47148	7.68465	8.48085	8.22917	8.64492	8.61823
Q87XN1	PSPTO_4146	tr|Q87XN1|Q87XN1_PSESM Iron-sulfur cluster carrier protein OS=Pseudomonas syringae pv. tomato (strain ATCC BAA-871 / DC3000) OX=223283 GN=PSPTO_4146 PE=3 SV=1	337480000	0	4	4	6.79442	7.30775	0.37551	0.694996	-0.51333	0.000433473	0.00219018	-0.51333	2.65952								6.89464	6.84851	6.65206	6.78247	7.38766	7.32748	7.27372	7.24214
Q880Q1	PSPTO_3103	tr|Q880Q1|Q880Q1_PSESM Transcriptional regulator, putative OS=Pseudomonas syringae pv. tomato (strain ATCC BAA-871 / DC3000) OX=223283 GN=PSPTO_3103 PE=4 SV=1	16247000000	0	3	4	6.9916	8.56768	0.484898	0.968229	-1.57609	0.000455347	0.00225781	-1.57609	2.64631								6.80847		7.11591	7.05042	8.62037	8.68546	8.50842	8.45649
Q87U32	PSPTO_5483	tr|Q87U32|Q87U32_PSESM Phosphate-specific transport system accessory protein PhoU OS=Pseudomonas syringae pv. tomato (strain ATCC BAA-871 / DC3000) OX=223283 GN=phoU PE=3 SV=1	1451500000	0	4	4	7.04602	7.92705	0.519184	0.876489	-0.881031	0.000456541	0.00225781	-0.881031	2.64631								7.14721	6.82729	7.06465	7.14492	7.93174	8.00591	7.90657	7.86397
Q87Y59	PSPTO_3950	sp|Q87Y59|PUR7_PSESM Phosphoribosylaminoimidazole-succinocarboxamide synthase OS=Pseudomonas syringae pv. tomato (strain ATCC BAA-871 / DC3000) OX=223283 GN=purC PE=3 SV=1	2813900000	0	4	4	7.43485	8.13164	0.690612	0.910246	-0.696795	0.000470113	0.00230596	-0.696795	2.63715								7.43215	7.31207	7.54902	7.44615	8.10775	8.16002	8.13328	8.12551
Q885U9	PSPTO_1732	tr|Q885U9|Q885U9_PSESM DUF2059 domain-containing protein OS=Pseudomonas syringae pv. tomato (strain ATCC BAA-871 / DC3000) OX=223283 GN=PSPTO_1732 PE=4 SV=1	2353800000	0	4	4	6.87123	7.91283	0.413878	0.871326	-1.0416	0.000502213	0.00242797	-1.0416	2.61476								6.95826	6.98958	6.93395	6.60313	7.84956	7.85783	7.96057	7.98335
Q888Q3	PSPTO_0963	tr|Q888Q3|Q888Q3_PSESM Poly(A) polymerase I OS=Pseudomonas syringae pv. tomato (strain ATCC BAA-871 / DC3000) OX=223283 GN=pcnB PE=3 SV=1	651890000	0	4	4	7.23116	7.80865	0.60898	0.850675	-0.577485	0.000526678	0.00252443	-0.577485	2.59784								7.33323	7.04544	7.28305	7.26293	7.87939	7.8778	7.77277	7.70462
Q889V4	PSPTO_0643	sp|Q889V4|RS5_PSESM 30S ribosomal protein S5 OS=Pseudomonas syringae pv. tomato (strain ATCC BAA-871 / DC3000) OX=223283 GN=rpsE PE=3 SV=1	19387000000	2	4	4	7.74023	8.81742	0.789388	0.987689	-1.07719	0.00052968	0.00252443	-1.07719	2.59784					7.29807	7.50561		7.77192	7.68308	7.71797	7.78796	8.91256	8.9934	8.74511	8.6186
Q87YP3	PSPTO_3752	tr|Q87YP3|Q87YP3_PSESM Aconitate hydratase B OS=Pseudomonas syringae pv. tomato (strain ATCC BAA-871 / DC3000) OX=223283 GN=acnB PE=3 SV=1	3049700000	1	4	4	7.91669	8.69107	0.838367	0.978952	-0.77438	0.00055501	0.00259005	-0.77438	2.58669					6.67686			8.0484	7.72278	7.98251	7.91305	8.72813	8.7504	8.63974	8.64599
Q883S5	PSPTO_2275	tr|Q883S5|Q883S5_PSESM Phospho-2-dehydro-3-deoxyheptonate aldolase OS=Pseudomonas syringae pv. tomato (strain ATCC BAA-871 / DC3000) OX=223283 GN=aroF-1 PE=3 SV=1	694500000	0	3	4	6.41784	7.58069	0.162449	0.787927	-1.16285	0.000561013	0.00259503	-1.16285	2.58586								6.44588		6.22989	6.57774	7.80125	7.69483	7.47273	7.35395
Q87TX5	PSPTO_5542	sp|Q87TX5|OPGD_PSESM Glucans biosynthesis protein D OS=Pseudomonas syringae pv. tomato (strain ATCC BAA-871 / DC3000) OX=223283 GN=opgD PE=3 SV=1	530000000	0	4	4	8.05757	7.7914	0.884082	0.844718	0.266174	0.000575241	0.00262967	0.266174	2.5801								8.08714	8.0582	8.02333	8.0616	7.86294	7.79916	7.76307	7.74042
Q87WW0	PSPTO_4433	sp|Q87WW0|CYSD_PSESM Sulfate adenylyltransferase subunit 2 OS=Pseudomonas syringae pv. tomato (strain ATCC BAA-871 / DC3000) OX=223283 GN=cysD PE=1 SV=1	1200700000	0	4	4	6.89587	7.63529	0.430204	0.805401	-0.73942	0.000588319	0.00267129	-0.73942	2.57328								7.01055	6.64722	6.9931	6.93259	7.65794	7.80521	7.52536	7.55264
Q87VC2	PSPTO_5017	tr|Q87VC2|Q87VC2_PSESM Bifunctional protein PutA OS=Pseudomonas syringae pv. tomato (strain ATCC BAA-871 / DC3000) OX=223283 GN=PSPTO_5017 PE=3 SV=1	779510000	2	4	4	7.86467	8.28818	0.826939	0.939237	-0.423516	0.000598948	0.0027013	-0.423516	2.56843					6.23078	6.88481		7.90953	7.81309	7.77619	7.95986	8.19967	8.21835	8.335	8.39971
Q87VD3	PSPTO_5006	tr|Q87VD3|Q87VD3_PSESM Acetyltransferase component of pyruvate dehydrogenase complex OS=Pseudomonas syringae pv. tomato (strain ATCC BAA-871 / DC3000) OX=223283 GN=aceF PE=3 SV=1	6683700000	1	4	4	7.16106	8.81482	0.572245	0.987292	-1.65376	0.00060371	0.00270462	-1.65376	2.56789					6.85527			7.35491	6.81431	7.30929	7.16572	8.83654	8.85566	8.8271	8.73996
Q87YC7	PSPTO_3873	tr|Q87YC7|Q87YC7_PSESM Septum site-determining protein MinD OS=Pseudomonas syringae pv. tomato (strain ATCC BAA-871 / DC3000) OX=223283 GN=minD PE=4 SV=1	1277900000	0	4	4	7.23381	7.69438	0.612245	0.820095	-0.460571	0.000637948	0.00283908	-0.460571	2.54682								7.25689	7.12723	7.30049	7.25062	7.81233	7.73538	7.56146	7.66834
Q87WP0	PSPTO_4505	sp|Q87WP0|DNAK_PSESM Chaperone protein DnaK OS=Pseudomonas syringae pv. tomato (strain ATCC BAA-871 / DC3000) OX=223283 GN=dnaK PE=3 SV=1	12731000000	4	4	4	7.68934	9.23631	0.771429	0.998411	-1.54697	0.000667199	0.00289519	-1.54697	2.53832				6.67551	8.00975	8.06711	7.88847	7.69866	7.37998	7.71058	7.96816	9.30653	9.25181	9.20216	9.18475
Q87WX7	PSPTO_4416	sp|Q87WX7|RSMH_PSESM Ribosomal RNA small subunit methyltransferase H OS=Pseudomonas syringae pv. tomato (strain ATCC BAA-871 / DC3000) OX=223283 GN=rsmH PE=3 SV=1	237450000	0	3	4	6.54637	7.16992	0.232653	0.639793	-0.623545	0.000670762	0.00289519	-0.623545	2.53832								6.56783		6.62586	6.44543	7.10941	7.09103	7.23396	7.24527
Q87Z33	PSPTO_3598	tr|Q87Z33|Q87Z33_PSESM Deferrochelatase/peroxidase OS=Pseudomonas syringae pv. tomato (strain ATCC BAA-871 / DC3000) OX=223283 GN=PSPTO_3598 PE=3 SV=1	81171000	0	3	2	6.36311	7.05875	0.133061	0.590945	-0.695636	0.000700799	0.00293008	-0.695636	2.53312								6.32478		6.43921	6.32535	7.08718	7.03032
Q886Y9	PSPTO_1435	sp|Q886Y9|SYH_PSESM Histidine--tRNA ligase OS=Pseudomonas syringae pv. tomato (strain ATCC BAA-871 / DC3000) OX=223283 GN=hisS PE=3 SV=1	1296300000	1	4	4	7.33914	8.11237	0.65551	0.907069	-0.773229	0.000722241	0.00298182	-0.773229	2.52552					6.62358			7.47911	7.1634	7.37632	7.33774	8.10397	8.15183	8.06461	8.12908
Q889U6	PSPTO_0651	sp|Q889U6|RPOA_PSESM DNA-directed RNA polymerase subunit alpha OS=Pseudomonas syringae pv. tomato (strain ATCC BAA-871 / DC3000) OX=223283 GN=rpoA PE=3 SV=1	12570000000	2	4	4	8.0305	8.88113	0.87102	0.989277	-0.850623	0.000723268	0.00298182	-0.850623	2.52552					7.24613	7.32025		8.07544	8.03205	8.01753	7.99698	8.99989	8.99911	8.78418	8.74132
Q87U76	PSPTO_5432	tr|Q87U76|Q87U76_PSESM Uncharacterized protein OS=Pseudomonas syringae pv. tomato (strain ATCC BAA-871 / DC3000) OX=223283 GN=PSPTO_5432 PE=4 SV=1	5560900000	4	4	4	8.51027	8.68576	0.946122	0.97776	-0.175482	0.000732761	0.00300253	-0.175482	2.52251				8.34064	8.662	9.78242	9.12057	8.53314	8.5071	8.51589	8.48497	8.72014	8.71729	8.6584	8.64719
Q888T7	PSPTO_0929	tr|Q888T7|Q888T7_PSESM Glutathione S-transferase OS=Pseudomonas syringae pv. tomato (strain ATCC BAA-871 / DC3000) OX=223283 GN=gsT PE=4 SV=1	3703300000	0	4	4	7.17673	8.05699	0.581224	0.898332	-0.880259	0.000750865	0.00305807	-0.880259	2.51455								7.29052	7.04281	7.27346	7.10013	7.83599	7.94432	8.16233	8.28533
Q88BD4	PSPTO_0083	sp|Q88BD4|ALGC_PSESM Phosphomannomutase/phosphoglucomutase OS=Pseudomonas syringae pv. tomato (strain ATCC BAA-871 / DC3000) OX=223283 GN=algC PE=3 SV=1	1778100000	1	4	4	6.97296	8.18628	0.473469	0.918189	-1.21332	0.000761989	0.00308468	-1.21332	2.51079					6.6754			7.15448	6.5764	7.00251	7.15845	8.05131	8.09132	8.21083	8.39168
Q883Z7	PSPTO_2199	tr|Q883Z7|Q883Z7_PSESM 2-oxoglutarate dehydrogenase, E1 component OS=Pseudomonas syringae pv. tomato (strain ATCC BAA-871 / DC3000) OX=223283 GN=sucA PE=4 SV=1	4043200000	2	4	4	7.937	8.82663	0.844898	0.988086	-0.889623	0.000788773	0.00315273	-0.889623	2.50131					7.28097	7.57181		7.95203	7.69157	8.06655	8.03786	8.84104	8.79289	8.90799	8.76458
Q884D0	PSPTO_2163	tr|Q884D0|Q884D0_PSESM Aminotransferase OS=Pseudomonas syringae pv. tomato (strain ATCC BAA-871 / DC3000) OX=223283 GN=aspC PE=3 SV=1	2076000000	0	4	4	6.80711	8.26974	0.377959	0.932486	-1.46263	0.000791467	0.00315273	-1.46263	2.50131								6.94921	6.47851	6.88488	6.91585	8.24224	8.24983	8.30807	8.27882
Q87VD4	PSPTO_5005	tr|Q87VD4|Q87VD4_PSESM Pyruvate dehydrogenase E1 component OS=Pseudomonas syringae pv. tomato (strain ATCC BAA-871 / DC3000) OX=223283 GN=aceE-2 PE=4 SV=1	6943000000	3	3	4	7.16579	9.1469	0.57551	0.996426	-1.98111	0.000804566	0.00316977	-1.98111	2.49897					7.24645	7.18044	6.70655	7.07401		7.08214	7.34122	9.19576	9.1272	9.18879	9.07584
Q87U73	PSPTO_5435	tr|Q87U73|Q87U73_PSESM Secreted protein Hcp OS=Pseudomonas syringae pv. tomato (strain ATCC BAA-871 / DC3000) OX=223283 GN=hcp-2 PE=4 SV=1	9951100000	2	4	4	7.68307	8.42344	0.76898	0.954329	-0.740369	0.000808348	0.00316977	-0.740369	2.49897					7.14007	7.34236		7.71984	7.53108	7.66264	7.81871	8.3427	8.21045	8.58591	8.55468
Q886V7	PSPTO_1468	sp|Q886V7|PURT_PSESM Formate-dependent phosphoribosylglycinamide formyltransferase OS=Pseudomonas syringae pv. tomato (strain ATCC BAA-871 / DC3000) OX=223283 GN=purT PE=3 SV=1	1720300000	0	4	4	7.29049	8.22682	0.635102	0.923749	-0.936339	0.000816047	0.00316977	-0.936339	2.49897								7.41317	7.06778	7.36513	7.31587	8.24405	8.26323	8.18715	8.21285
Q87UK2	PSPTO_5294	tr|Q87UK2|Q87UK2_PSESM D-3-phosphoglycerate dehydrogenase OS=Pseudomonas syringae pv. tomato (strain ATCC BAA-871 / DC3000) OX=223283 GN=serA PE=3 SV=1	4497000000	2	4	4	8.05882	8.45168	0.884898	0.957109	-0.392858	0.000822219	0.00316977	-0.392858	2.49897					6.24062	6.25854		8.11424	7.92138	8.105	8.09465	8.51107	8.54072	8.39127	8.36365
Q886M7	PSPTO_1550	sp|Q886M7|ACCA_PSESM Acetyl-coenzyme A carboxylase carboxyl transferase subunit alpha OS=Pseudomonas syringae pv. tomato (strain ATCC BAA-871 / DC3000) OX=223283 GN=accA PE=3 SV=1	1513800000	2	4	4	7.27883	7.91619	0.629388	0.872121	-0.637361	0.00082303	0.00316977	-0.637361	2.49897					6.33254	6.97843		7.31649	7.22331	7.31998	7.25551	7.94828	8.07515	7.85585	7.78547
Q88A44	PSPTO_0553	sp|Q88A44|SURA_PSESM Chaperone SurA OS=Pseudomonas syringae pv. tomato (strain ATCC BAA-871 / DC3000) OX=223283 GN=surA PE=3 SV=1	1576100000	0	4	4	7.50171	8.10328	0.712653	0.905481	-0.60157	0.000825461	0.00316977	-0.60157	2.49897								7.59109	7.36327	7.48811	7.56435	8.09653	8.13033	8.07166	8.11458
Q882C2	PSPTO_2707	tr|Q882C2|Q882C2_PSESM Mannitol ABC transporter, periplasmic mannitol-binding protein OS=Pseudomonas syringae pv. tomato (strain ATCC BAA-871 / DC3000) OX=223283 GN=PSPTO_2707 PE=4 SV=1	1658700000	0	4	4	7.43938	8.1357	0.692245	0.912629	-0.696312	0.000831035	0.00317304	-0.696312	2.49852								7.66162	7.33616	7.28522	7.47454	8.02185	8.00087	8.24122	8.27885
Q889C2	PSPTO_0829	sp|Q889C2|CLPB_PSESM Chaperone protein ClpB OS=Pseudomonas syringae pv. tomato (strain ATCC BAA-871 / DC3000) OX=223283 GN=clpB PE=3 SV=1	2899200000	2	4	4	7.79146	8.70897	0.799184	0.980937	-0.917504	0.000836122	0.00317443	-0.917504	2.49833					6.35266	6.92078		7.82323	7.61503	7.84231	7.88528	8.51742	8.53356	8.9162	8.86869
Q88BC5	PSPTO_0092	tr|Q88BC5|Q88BC5_PSESM Aldehyde dehydrogenase family protein OS=Pseudomonas syringae pv. tomato (strain ATCC BAA-871 / DC3000) OX=223283 GN=PSPTO_0092 PE=1 SV=1	3505600000	1	3	4	6.19223	8.26732	0.0555102	0.931295	-2.07509	0.000859559	0.00324508	-2.07509	2.48877					6.49493			5.79327		6.37738	6.40605	7.9267	7.949	8.62663	8.56693
Q886V2	PSPTO_1473	sp|Q886V2|RS16_PSESM 30S ribosomal protein S16 OS=Pseudomonas syringae pv. tomato (strain ATCC BAA-871 / DC3000) OX=223283 GN=rpsP PE=3 SV=1	15155000000	3	4	4	7.48173	8.41269	0.705306	0.953137	-0.930962	0.000870522	0.00326811	-0.930962	2.4857					7.22285	7.34686	7.09205	7.48065	7.43557	7.42718	7.58352	8.57897	8.56581	8.21693	8.28905
Q87VF4	PSPTO_4983	sp|Q87VF4|HLDE_PSESM Bifunctional protein HldE OS=Pseudomonas syringae pv. tomato (strain ATCC BAA-871 / DC3000) OX=223283 GN=hldE PE=3 SV=1	268810000	0	3	4	6.62096	7.3502	0.278367	0.717633	-0.729249	0.00089772	0.00333297	-0.729249	2.47717								6.64694		6.70514	6.51079	7.31675	7.41432	7.40178	7.26797
Q87UW2	PSPTO_5180	tr|Q87UW2|Q87UW2_PSESM Cystine ABC transporter, periplasmic cystine binding protein OS=Pseudomonas syringae pv. tomato (strain ATCC BAA-871 / DC3000) OX=223283 GN=PSPTO_5180 PE=4 SV=1	1329800000	0	4	4	7.15344	7.95355	0.567347	0.879666	-0.800107	0.00094316	0.00348244	-0.800107	2.45812								7.31923	6.95439	7.04821	7.29195	7.74552	7.85268	8.03222	8.18378
Q87U82	PSPTO_5425	tr|Q87U82|Q87U82_PSESM ClpB protein, putative OS=Pseudomonas syringae pv. tomato (strain ATCC BAA-871 / DC3000) OX=223283 GN=PSPTO_5425 PE=3 SV=1	214500000	0	4	4	7.13077	7.59137	0.558367	0.79031	-0.460598	0.000973455	0.00357465	-0.460598	2.44677								7.27522	6.99212	7.13761	7.11813	7.65023	7.68152	7.47217	7.56155
Q888F4	PSPTO_1072	tr|Q888F4|Q888F4_PSESM Aminotransferase, DegT/DnrJ/EryC1/StrS family OS=Pseudomonas syringae pv. tomato (strain ATCC BAA-871 / DC3000) OX=223283 GN=PSPTO_1072 PE=3 SV=1	2168300000	1	4	4	6.88729	8.23756	0.423673	0.925735	-1.35027	0.000992743	0.00360607	-1.35027	2.44297					7.02702			6.74978	6.6258	6.99216	7.18141	8.22251	8.14971	8.29853	8.27951
Q886M5	PSPTO_1552	sp|Q886M5|PYRG_PSESM CTP synthase OS=Pseudomonas syringae pv. tomato (strain ATCC BAA-871 / DC3000) OX=223283 GN=pyrG PE=3 SV=1	2311400000	2	4	4	7.6242	8.35622	0.75102	0.947577	-0.73202	0.00100453	0.00362336	-0.73202	2.44089					6.24819	6.49212		7.71587	7.36192	7.736	7.68301	8.44489	8.42568	8.23358	8.32073
Q889Y8	PSPTO_0609	sp|Q889Y8|SYY_PSESM Tyrosine--tRNA ligase OS=Pseudomonas syringae pv. tomato (strain ATCC BAA-871 / DC3000) OX=223283 GN=tyrS PE=3 SV=1	1896200000	0	4	4	7.45342	8.2364	0.696327	0.925338	-0.78298	0.00101304	0.00362336	-0.78298	2.44089								7.58162	7.22968	7.54737	7.45501	8.29647	8.21141	8.26661	8.17111
Q87UQ4	PSPTO_5242	tr|Q87UQ4|Q87UQ4_PSESM Transcription termination factor Rho OS=Pseudomonas syringae pv. tomato (strain ATCC BAA-871 / DC3000) OX=223283 GN=rho PE=3 SV=1	2550200000	2	4	4	7.66349	8.36328	0.764082	0.947975	-0.699797	0.00101911	0.00362351	-0.699797	2.44087					6.90701	6.63102		7.75906	7.53806	7.75819	7.59863	8.48374	8.54332	8.22603	8.20003
Q883Y7	PSPTO_2210	tr|Q883Y7|Q883Y7_PSESM 3-oxoacyl-(Acyl-carrier-protein) synthase I OS=Pseudomonas syringae pv. tomato (strain ATCC BAA-871 / DC3000) OX=223283 GN=fabB PE=3 SV=1	4051700000	2	4	4	6.66928	8.37622	0.299592	0.949563	-1.70694	0.00103539	0.00366202	-1.70694	2.43628					6.90873	6.92635		6.49823	6.43639	6.64879	7.09374	8.36376	8.29691	8.4269	8.41732
Q87UP6	PSPTO_5250	sp|Q87UP6|PPK1_PSESM Polyphosphate kinase OS=Pseudomonas syringae pv. tomato (strain ATCC BAA-871 / DC3000) OX=223283 GN=ppk PE=3 SV=1	407340000	0	3	4	6.59409	7.72908	0.257959	0.82923	-1.13499	0.00115469	0.00397113	-1.13499	2.40109								6.82246		6.46697	6.49284	7.48505	7.54903	7.93461	7.94763
Q886J2	PSPTO_1587	tr|Q886J2|Q886J2_PSESM ATP-dependent RNA helicase SrmB OS=Pseudomonas syringae pv. tomato (strain ATCC BAA-871 / DC3000) OX=223283 GN=srmB PE=3 SV=1	518200000	0	4	4	7.03396	7.7207	0.508571	0.826847	-0.68674	0.00115824	0.00397113	-0.68674	2.40109								7.03056	6.93958	7.06915	7.09653	7.88377	7.82418	7.60486	7.56996
Q87Y24	PSPTO_3988	sp|Q87Y24|SYP_PSESM Proline--tRNA ligase OS=Pseudomonas syringae pv. tomato (strain ATCC BAA-871 / DC3000) OX=223283 GN=proS PE=3 SV=1	1035400000	0	4	4	7.15228	8.07537	0.566531	0.901112	-0.923089	0.00118835	0.00403318	-0.923089	2.39435								7.28758	6.91006	7.22446	7.18704	8.07004	8.0421	8.12031	8.06904
Q88B35	PSPTO_0185	sp|Q88B35|SYGB_PSESM Glycine--tRNA ligase beta subunit OS=Pseudomonas syringae pv. tomato (strain ATCC BAA-871 / DC3000) OX=223283 GN=glyS PE=3 SV=1	1005100000	0	4	4	6.48943	8.21472	0.197551	0.922558	-1.72529	0.00121847	0.00408268	-1.72529	2.38905								6.56226	6.03846	6.70012	6.65686	8.26285	8.18429	8.25195	8.15978
Q87WI8	PSPTO_4558	tr|Q87WI8|Q87WI8_PSESM Dipeptide ABC transporter, periplasmic dipeptide-binding protein, putative OS=Pseudomonas syringae pv. tomato (strain ATCC BAA-871 / DC3000) OX=223283 GN=PSPTO_4558 PE=4 SV=1	2203900000	0	4	4	7.53975	8.27189	0.721633	0.934075	-0.732138	0.00121995	0.00408268	-0.732138	2.38905								7.71047	7.39473	7.42697	7.62682	8.11042	8.10387	8.47761	8.39564
Q88A58	PSPTO_0539	sp|Q88A58|RS21_PSESM 30S ribosomal protein S21 OS=Pseudomonas syringae pv. tomato (strain ATCC BAA-871 / DC3000) OX=223283 GN=rpsU PE=3 SV=1	31735000000	2	4	4	7.27751	8.34599	0.628571	0.946783	-1.06848	0.00122116	0.00408268	-1.06848	2.38905					6.76185	6.91986		7.25544	7.31639	7.2513	7.28691	8.45954	8.54097	8.12551	8.25794
Q889V8	PSPTO0639	sp|Q889V8|RS14_PSESM 30S ribosomal protein S14 OS=Pseudomonas syringae pv. tomato (strain ATCC BAA-871 / DC3000) OX=223283 GN=rpsN PE=3 SV=1	18723000000	2	4	4	7.1219	8.24238	0.552653	0.926926	-1.12048	0.00123296	0.00410174	-1.12048	2.38703					7.13843	6.83004		7.08257	7.0545	7.14013	7.2104	8.36849	8.49912	8.05645	8.04544
Q87YN8	PSPTO_3757	tr|Q87YN8|Q87YN8_PSESM Uncharacterized protein OS=Pseudomonas syringae pv. tomato (strain ATCC BAA-871 / DC3000) OX=223283 GN=PSPTO_3757 PE=4 SV=1	4156400000	3	4	4	7.11087	9.10052	0.546939	0.995234	-1.98965	0.00123934	0.00410265	-1.98965	2.38694					7.3644	7.47819	6.31211	7.1423	6.54034	7.2796	7.48126	8.9817	9.01326	9.23992	9.1672
Q887L5	PSPTO_1276	sp|Q887L5|GCSP_PSESM Glycine dehydrogenase (decarboxylating) OS=Pseudomonas syringae pv. tomato (strain ATCC BAA-871 / DC3000) OX=223283 GN=gcvP PE=3 SV=1	9748100000	3	4	4	6.74843	8.98517	0.351837	0.992851	-2.23675	0.00126628	0.00415093	-2.23675	2.38185					7.0379	7.3467	6.8681	7.13532	5.87914	6.8631	7.11614	8.63157	8.6451	9.3405	9.32352
Q884J1	PSPTO_2101	tr|Q884J1|Q884J1_PSESM Transcription-repair-coupling factor OS=Pseudomonas syringae pv. tomato (strain ATCC BAA-871 / DC3000) OX=223283 GN=mfd PE=3 SV=1	167210000	0	3	4	6.28281	7.55081	0.0946939	0.780381	-1.268	0.00134731	0.00437388	-1.268	2.35913								6.24077		6.38194	6.22572	7.65615	7.75157	7.14136	7.65419
Q889Y2	PSPTO_0615	sp|Q889Y2|RL11_PSESM 50S ribosomal protein L11 OS=Pseudomonas syringae pv. tomato (strain ATCC BAA-871 / DC3000) OX=223283 GN=rplK PE=3 SV=1	15674000000	3	4	4	8.0433	8.70059	0.875918	0.979746	-0.657291	0.00139343	0.00449342	-0.657291	2.34742				7.03977	7.36003	7.58424		8.15409	8.14507	7.9249	7.94912	8.81652	8.88894	8.54836	8.54852
Q883Y9	PSPTO_2208	sp|Q883Y9|HTPG_PSESM Chaperone protein HtpG OS=Pseudomonas syringae pv. tomato (strain ATCC BAA-871 / DC3000) OX=223283 GN=htpG PE=3 SV=1	10286000000	4	4	4	8.83112	9.21459	0.979592	0.997617	-0.383468	0.00139751	0.00449342	-0.383468	2.34742				6.40066	7.48541	7.57616	6.88362	8.84352	8.72434	8.94936	8.80726	9.26553	9.18213	9.23431	9.17638
Q886C0	PSPTO_1661	tr|Q886C0|Q886C0_PSESM Ribonucleoside-diphosphate reductase subunit beta OS=Pseudomonas syringae pv. tomato (strain ATCC BAA-871 / DC3000) OX=223283 GN=nrdB PE=3 SV=1	1180500000	0	4	4	7.3275	7.94626	0.653878	0.878078	-0.618766	0.00149387	0.00473529	-0.618766	2.32465								7.25904	7.46196	7.44437	7.14461	7.96476	8.02882	7.92892	7.86255
Q87WX5	PSPTO_4418	tr|Q87WX5|Q87WX5_PSESM Ribosomal RNA small subunit methyltransferase I OS=Pseudomonas syringae pv. tomato (strain ATCC BAA-871 / DC3000) OX=223283 GN=rsmI PE=3 SV=1	294970000	0	3	4	6.40585	7.17801	0.156735	0.642176	-0.772163	0.00151749	0.00478756	-0.772163	2.31989								6.57097		6.29303	6.35355	7.23982	7.33913	6.99234	7.14076
Q87WY0	PSPTO_4413	sp|Q87WY0|MURE_PSESM UDP-N-acetylmuramoyl-L-alanyl-D-glutamate--2,6-diaminopimelate ligase OS=Pseudomonas syringae pv. tomato (strain ATCC BAA-871 / DC3000) OX=223283 GN=murE PE=3 SV=1	520020000	0	3	4	6.79848	7.76352	0.376327	0.837569	-0.965041	0.00152709	0.00479534	-0.965041	2.31918								7.00022		6.74861	6.64662	7.64057	7.58112	7.90251	7.92989
Q88AK7	PSPTO_0383	sp|Q88AK7|METK_PSESM S-adenosylmethionine synthase OS=Pseudomonas syringae pv. tomato (strain ATCC BAA-871 / DC3000) OX=223283 GN=metK PE=3 SV=1	2960800000	1	4	4	6.9481	8.3139	0.459592	0.944003	-1.3658	0.00154319	0.00482337	-1.3658	2.31665					6.56151			6.96109	6.54668	7.07159	7.21304	8.39489	8.34015	8.31054	8.21002
Q87VN8	PSPTO_4897	sp|Q87VN8|CBPA_PSESM Curved DNA-binding protein OS=Pseudomonas syringae pv. tomato (strain ATCC BAA-871 / DC3000) OX=223283 GN=cbpA PE=3 SV=1	984160000	0	4	4	7.28537	7.78221	0.632653	0.841938	-0.496839	0.00161604	0.00498156	-0.496839	2.30263								7.345	7.18469	7.36175	7.25003	7.8832	7.90825	7.71316	7.62421
Q87WZ1	PSPTO_4402	sp|Q87WZ1|LPXC_PSESM UDP-3-O-acyl-N-acetylglucosamine deacetylase OS=Pseudomonas syringae pv. tomato (strain ATCC BAA-871 / DC3000) OX=223283 GN=lpxC PE=3 SV=1	1343800000	0	4	4	7.2427	7.89729	0.616327	0.867355	-0.654594	0.00168154	0.00509026	-0.654594	2.29326								7.36143	7.04195	7.3609	7.20653	7.96595	7.90478	7.83706	7.88138
Q87UX2	PSPTO_5170	tr|Q87UX2|Q87UX2_PSESM Outer membrane lipoprotein Blc OS=Pseudomonas syringae pv. tomato (strain ATCC BAA-871 / DC3000) OX=223283 GN=blc PE=3 SV=1	182500000	0	3	4	6.43626	6.95709	0.170612	0.546863	-0.520828	0.0016816	0.00509026	-0.520828	2.29326								6.47561	6.33772		6.49545	6.76819	7.00186	6.96775	7.09054
Q888C9	PSPTO_1101	tr|Q888C9|Q888C9_PSESM Ribosome-binding ATPase YchF OS=Pseudomonas syringae pv. tomato (strain ATCC BAA-871 / DC3000) OX=223283 GN=ychF PE=3 SV=1	844890000	0	3	4	6.67353	7.8106	0.303673	0.851469	-1.13707	0.00180243	0.00540729	-1.13707	2.26702								6.50259		6.75307	6.76494	7.73775	7.75934	7.88877	7.85653
Q886P9	PSPTO_1528	tr|Q886P9|Q886P9_PSESM 2,3,4,5-tetrahydropyridine-2,6-dicarboxylate N-succinyltransferase OS=Pseudomonas syringae pv. tomato (strain ATCC BAA-871 / DC3000) OX=223283 GN=dapD PE=3 SV=1	4065900000	2	4	4	7.85405	8.34265	0.821224	0.946386	-0.488602	0.00195023	0.00574408	-0.488602	2.24078					7.30775	7.41005		7.97328	7.72373	7.81305	7.90612	8.37278	8.36012	8.3229	8.31479
Q87V71	PSPTO_5070	tr|Q87V71|Q87V71_PSESM ATP-dependent RNA helicase RhlE OS=Pseudomonas syringae pv. tomato (strain ATCC BAA-871 / DC3000) OX=223283 GN=rhlE PE=3 SV=1	457490000	0	4	4	6.90197	7.74723	0.434286	0.833201	-0.845268	0.00197945	0.0057769	-0.845268	2.23831								7.14597	6.59145	6.83677	7.03366	7.90875	7.92766	7.6463	7.50623
Q87WW1	PSPTO_4432	tr|Q87WW1|Q87WW1_PSESM Sulfate adenylyltransferase subunit 1 OS=Pseudomonas syringae pv. tomato (strain ATCC BAA-871 / DC3000) OX=223283 GN=cysN PE=1 SV=1	1038600000	0	4	4	7.69908	8.03563	0.77551	0.892375	-0.336554	0.00198581	0.0057769	-0.336554	2.23831								7.76276	7.58289	7.78813	7.66253	8.07536	8.13856	7.97856	7.95004
Q87VK4	PSPTO_4932	sp|Q87VK4|RS18_PSESM 30S ribosomal protein S18 OS=Pseudomonas syringae pv. tomato (strain ATCC BAA-871 / DC3000) OX=223283 GN=rpsR PE=3 SV=1	16029000000	3	4	4	7.19358	8.32917	0.590204	0.9444	-1.13558	0.00206852	0.00594038	-1.13558	2.22619					6.98797	7.04685	7.01246	7.14635	7.08329	7.27704	7.26766	8.56283	8.53194	8.25229	7.9696
Q87WP1	PSPTO_4504	sp|Q87WP1|DNAJ_PSESM Chaperone protein DnaJ OS=Pseudomonas syringae pv. tomato (strain ATCC BAA-871 / DC3000) OX=223283 GN=dnaJ PE=3 SV=1	1616400000	1	4	4	7.34124	8.07847	0.657143	0.902303	-0.737228	0.00223187	0.00627539	-0.737228	2.20236					6.70963			7.40553	7.08361	7.52541	7.3504	8.31281	8.21133	7.90934	7.88038
Q87YR8	PSPTO_3724	tr|Q87YR8|Q87YR8_PSESM Lon protease OS=Pseudomonas syringae pv. tomato (strain ATCC BAA-871 / DC3000) OX=223283 GN=lon-1 PE=2 SV=1	1650700000	0	4	4	7.7961	8.39861	0.800816	0.951946	-0.602511	0.00224716	0.00629204	-0.602511	2.20121								7.88485	7.56016	7.89264	7.84674	8.41509	8.44881	8.42513	8.30539
Q889F0	PSPTO_0800	sp|Q889F0|PROB_PSESM Glutamate 5-kinase OS=Pseudomonas syringae pv. tomato (strain ATCC BAA-871 / DC3000) OX=223283 GN=proB PE=3 SV=1	1183600000	0	4	4	6.83278	7.8762	0.390204	0.862589	-1.04342	0.00231414	0.0063996	-1.04342	2.19385								7.05542	6.45096	6.93437	6.89038	7.81501	7.80755	7.87834	8.00389
Q888N6	PSPTO_0981	tr|Q888N6|Q888N6_PSESM Acetolactate synthase OS=Pseudomonas syringae pv. tomato (strain ATCC BAA-871 / DC3000) OX=223283 GN=ilvB PE=3 SV=1	479460000	0	4	4	6.95526	7.70371	0.462857	0.822478	-0.748455	0.00235032	0.00647301	-0.748455	2.18889								7.13207	6.67891	6.94635	7.06371	7.75464	7.78895	7.64754	7.62374
Q886B0	PSPTO_1671	tr|Q886B0|Q886B0_PSESM Ribonucleoside-diphosphate reductase OS=Pseudomonas syringae pv. tomato (strain ATCC BAA-871 / DC3000) OX=223283 GN=nrdA PE=3 SV=1	1718500000	1	4	4	7.99093	8.48297	0.856327	0.959492	-0.492038	0.00246837	0.00668849	-0.492038	2.17467						6.63037		8.10154	7.77904	8.05576	8.02739	8.54929	8.54935	8.42999	8.40326
Q88B83	PSPTO_0136	tr|Q88B83|Q88B83_PSESM Alginate regulatory protein AlgR3 OS=Pseudomonas syringae pv. tomato (strain ATCC BAA-871 / DC3000) OX=223283 GN=PSPTO_0136 PE=4 SV=1	2231300000	1	4	4	7.21526	7.87524	0.6	0.861795	-0.659972	0.00249106	0.00670256	-0.659972	2.17376						6.95543		7.2571	7.16268	7.18873	7.25254	7.69115	7.82135	8.0786	7.90984
Q88AQ8	PSPTO_0328	tr|Q88AQ8|Q88AQ8_PSESM DNA-binding response regulator OmpR OS=Pseudomonas syringae pv. tomato (strain ATCC BAA-871 / DC3000) OX=223283 GN=ompR PE=4 SV=1	1613800000	0	4	4	7.05093	7.91812	0.522449	0.872915	-0.867194	0.0025812	0.00688321	-0.867194	2.16221								7.25469	6.72713	7.04552	7.17638	7.81751	7.90001	7.92462	8.03036
Q884B9	PSPTO_2176	tr|Q884B9|Q884B9_PSESM Aspartate-semialdehyde dehydrogenase OS=Pseudomonas syringae pv. tomato (strain ATCC BAA-871 / DC3000) OX=223283 GN=asd-1 PE=3 SV=1	9833500000	2	3	4	5.94115	8.77238	0.0106122	0.984909	-2.83123	0.00263041	0.0069867	-2.83123	2.15573					6.46324	6.30799		5.56884		5.91168	6.34294	8.61749	8.63896	8.89823	8.93484
Q886M8	PSPTO_1549	tr|Q886M8|Q886M8_PSESM DNA polymerase III subunit alpha OS=Pseudomonas syringae pv. tomato (strain ATCC BAA-871 / DC3000) OX=223283 GN=dnaE PE=4 SV=1	106500000	0	3	4	6.61856	7.46672	0.277551	0.754964	-0.848166	0.00267863	0.00705899	-0.848166	2.15126								6.80098		6.46279	6.59191	7.61878	7.53509	7.37605	7.33698
Q886U5	PSPTO_1481	tr|Q886U5|Q886U5_PSESM Threonine synthase OS=Pseudomonas syringae pv. tomato (strain ATCC BAA-871 / DC3000) OX=223283 GN=thrC PE=4 SV=1	1919100000	2	4	4	7.4253	8.30091	0.688163	0.942017	-0.875608	0.00299018	0.00769795	-0.875608	2.11362					6.61629	6.66577		7.39201	7.13328	7.58338	7.59253	8.24304	8.33288	8.34424	8.28348
Q885J0	PSPTO_1842	sp|Q885J0|SYA_PSESM Alanine--tRNA ligase OS=Pseudomonas syringae pv. tomato (strain ATCC BAA-871 / DC3000) OX=223283 GN=alaS PE=3 SV=1	1189200000	0	4	4	7.66613	8.27016	0.764898	0.932883	-0.604025	0.00300961	0.00769795	-0.604025	2.11362								7.79447	7.47426	7.72317	7.67263	8.26813	8.26673	8.28339	8.26238
Q88BK0	PSPTO_0004	tr|Q88BK0|Q88BK0_PSESM DNA gyrase subunit B OS=Pseudomonas syringae pv. tomato (strain ATCC BAA-871 / DC3000) OX=223283 GN=gyrB PE=3 SV=1	1060300000	0	4	4	7.65518	8.1617	0.762449	0.9166	-0.506522	0.00302399	0.00769795	-0.506522	2.11362								7.73699	7.41966	7.76207	7.70199	8.24239	8.2398	8.09398	8.07063
Q885T1	PSPTO_1750	tr|Q885T1|Q885T1_PSESM 30S ribosomal protein S1 OS=Pseudomonas syringae pv. tomato (strain ATCC BAA-871 / DC3000) OX=223283 GN=rpsA PE=3 SV=1	14377000000	4	4	4	8.58549	9.06126	0.956735	0.99444	-0.475773	0.0030242	0.00769795	-0.475773	2.11362				6.89612	7.53395	7.58891	6.70043	8.62891	8.47608	8.68957	8.54741	9.19874	9.18244	8.95686	8.907
Q881X8	PSPTO_2753	tr|Q881X8|Q881X8_PSESM HlyD family secretion protein OS=Pseudomonas syringae pv. tomato (strain ATCC BAA-871 / DC3000) OX=223283 GN=PSPTO_2753 PE=3 SV=1	36660000	1	4	3	6.87703	6.66023	0.41551	0.393169	0.216808	0.00310351	0.00787004	0.216808	2.10402					6.70259			6.89943	6.82035	6.86002	6.92833	6.71324	6.64985	6.61759
Q88A60	PSPTO_0537	tr|Q88A60|Q88A60_PSESM RNA polymerase sigma factor RpoD OS=Pseudomonas syringae pv. tomato (strain ATCC BAA-871 / DC3000) OX=223283 GN=rpoD PE=3 SV=1	2137400000	2	4	4	7.82004	8.30814	0.811429	0.942812	-0.488106	0.00318275	0.00794002	-0.488106	2.10018					6.71931	6.43745		7.87415	7.68397	7.8774	7.84463	8.44755	8.38773	8.30546	8.09184
Q886P3	PSPTO_1534	sp|Q886P3|RS2_PSESM 30S ribosomal protein S2 OS=Pseudomonas syringae pv. tomato (strain ATCC BAA-871 / DC3000) OX=223283 GN=rpsB PE=3 SV=1	12371000000	3	4	4	8.0343	8.7848	0.872653	0.985306	-0.750499	0.00319019	0.00794002	-0.750499	2.10018					7.51452	7.65168	7.08117	8.05492	8.05108	7.99839	8.03282	8.96291	8.88677	8.73326	8.55627
Q889X6	PSPTO_0621	sp|Q889X6|RS12_PSESM 30S ribosomal protein S12 OS=Pseudomonas syringae pv. tomato (strain ATCC BAA-871 / DC3000) OX=223283 GN=rpsL PE=3 SV=1	13194000000	1	4	4	7.17556	8.36813	0.578776	0.948769	-1.19257	0.00332872	0.0082239	-1.19257	2.08492					6.92751			7.0461	6.8724	7.66326	7.12048	8.48609	8.46768	8.27337	8.24539
Q87WL6	PSPTO_4530	sp|Q87WL6|KATG_PSESM Catalase-peroxidase OS=Pseudomonas syringae pv. tomato (strain ATCC BAA-871 / DC3000) OX=223283 GN=katG PE=3 SV=1	2863400000	2	4	4	7.90644	8.54385	0.836735	0.965052	-0.637411	0.00335751	0.00826464	-0.637411	2.08278					6.74143	6.3632		8.13859	7.67534	7.95336	7.85848	8.39443	8.36451	8.73286	8.6836
Q87WV6	PSPTO_4437	sp|Q87WV6|HIS8_PSESM Histidinol-phosphate aminotransferase OS=Pseudomonas syringae pv. tomato (strain ATCC BAA-871 / DC3000) OX=223283 GN=hisC PE=3 SV=1	741540000	0	4	4	7.04762	7.64816	0.521633	0.808578	-0.600541	0.00345832	0.00848171	-0.600541	2.07152								7.17808	6.81848	7.10123	7.09269	7.64048	7.70344	7.61855	7.63017
Q87UG9	PSPTO_5329	tr|Q87UG9|Q87UG9_PSESM Carboxyl-terminal protease family protein OS=Pseudomonas syringae pv. tomato (strain ATCC BAA-871 / DC3000) OX=223283 GN=PSPTO_5329 PE=3 SV=1	526030000	2	4	4	7.92967	7.72357	0.842449	0.828435	0.2061	0.00350286	0.00853848	0.2061	2.06862					6.24309	7.01557		7.92794	7.87222	7.95701	7.96149	7.65541	7.67814	7.79605	7.76468
Q87YR7	PSPTO_3725	sp|Q87YR7|CLPX_PSESM ATP-dependent Clp protease ATP-binding subunit ClpX OS=Pseudomonas syringae pv. tomato (strain ATCC BAA-871 / DC3000) OX=223283 GN=clpX PE=3 SV=1	1403700000	2	4	4	7.40796	8.11116	0.68	0.906672	-0.703194	0.00350688	0.00853848	-0.703194	2.06862					6.47243	6.46756		7.53329	7.17774	7.65261	7.2682	8.18336	8.11163	7.95186	8.19778
Q887M3	PSPTO_1268	sp|Q887M3|SYV_PSESM Valine--tRNA ligase OS=Pseudomonas syringae pv. tomato (strain ATCC BAA-871 / DC3000) OX=223283 GN=valS PE=3 SV=1	1477500000	0	4	4	6.9092	8.47816	0.435102	0.958697	-1.56895	0.00352576	0.00855347	-1.56895	2.06786								7.20941	6.36709	7.14411	6.9162	8.49581	8.52953	8.45243	8.43486
Q87WE0	PSPTO_4611	tr|Q87WE0|Q87WE0_PSESM Conserved domain protein OS=Pseudomonas syringae pv. tomato (strain ATCC BAA-871 / DC3000) OX=223283 GN=PSPTO_4611 PE=4 SV=1	269720000	0	4	4	7.52066	7.26598	0.717551	0.678316	0.254678	0.0035779	0.00864873	0.254678	2.06305								7.56194	7.46262	7.48987	7.5682	7.30003	7.36393	7.22935	7.17061
Q88AQ2	PSPTO_0334	sp|Q88AQ2|ALGB_PSESM Alginate biosynthesis transcriptional regulatory protein AlgB OS=Pseudomonas syringae pv. tomato (strain ATCC BAA-871 / DC3000) OX=223283 GN=algB PE=3 SV=1	523800000	0	4	4	6.75932	7.69006	0.356735	0.818507	-0.93074	0.00364182	0.0087717	-0.93074	2.05692								6.71493	7.15809	6.56804	6.5962	7.61634	7.58932	7.77568	7.77888
Q888E5	PSPTO_1081	tr|Q888E5|Q888E5_PSESM dTDP-glucose 4,6-dehydratase OS=Pseudomonas syringae pv. tomato (strain ATCC BAA-871 / DC3000) OX=223283 GN=rfbB-1 PE=3 SV=1	916680000	0	4	4	7.03193	7.81311	0.506939	0.851867	-0.781185	0.00367263	0.00878086	-0.781185	2.05646								7.09363	6.67822	7.24763	7.10823	7.94331	7.86474	7.67285	7.77156
Q87XQ9	PSPTO_4117	tr|Q87XQ9|Q87XQ9_PSESM OmpA family protein OS=Pseudomonas syringae pv. tomato (strain ATCC BAA-871 / DC3000) OX=223283 GN=PSPTO_4117 PE=4 SV=1	189770000	3	4	2	7.18117	7.3964	0.583673	0.732327	-0.215231	0.00367287	0.00878086	-0.215231	2.05646				6.89499	6.99847	6.36884		7.25327	7.10636	7.16092	7.20412	7.4113	7.38149
Q87VK3	PSPTO_4933	sp|Q87VK3|RS6_PSESM 30S ribosomal protein S6 OS=Pseudomonas syringae pv. tomato (strain ATCC BAA-871 / DC3000) OX=223283 GN=rpsF PE=3 SV=1	15078000000	2	3	4	6.61295	8.6235	0.274286	0.972994	-2.01054	0.00375176	0.00890878	-2.01054	2.05018					6.75469	7.01098		6.68344		6.2243	6.93112	8.762	8.80997	8.48887	8.43315
Q87YR5	PSPTO_3727	sp|Q87YR5|TIG_PSESM Trigger factor OS=Pseudomonas syringae pv. tomato (strain ATCC BAA-871 / DC3000) OX=223283 GN=tig PE=3 SV=1	8030700000	2	4	4	7.25873	8.85627	0.622857	0.98888	-1.59754	0.00387495	0.00913871	-1.59754	2.03912					6.71449	7.15293		7.25368	6.67704	7.46581	7.63837	8.89692	8.94589	8.79276	8.7895
Q87V07	PSPTO_5134	tr|Q87V07|Q87V07_PSESM Malic enzyme family protein OS=Pseudomonas syringae pv. tomato (strain ATCC BAA-871 / DC3000) OX=223283 GN=PSPTO_5134 PE=4 SV=1	6537800000	2	3	4	6.41288	8.76594	0.159184	0.984512	-2.35306	0.00404628	0.00944519	-2.35306	2.02479					5.95073	6.66247		6.51231		6.11647	6.60985	8.76057	8.76107	8.78212	8.75998
Q885B2	PSPTO_1923	tr|Q885B2|Q885B2_PSESM Uncharacterized protein OS=Pseudomonas syringae pv. tomato (strain ATCC BAA-871 / DC3000) OX=223283 GN=PSPTO_1923 PE=4 SV=1	362300000	0	3	4	6.71238	7.35045	0.331429	0.71803	-0.638075	0.00415794	0.00965757	-0.638075	2.01513								6.81483		6.55916	6.76314	7.20914	7.14498	7.50911	7.53859
Q888P1	PSPTO_0976	tr|Q888P1|Q888P1_PSESM APH domain-containing protein OS=Pseudomonas syringae pv. tomato (strain ATCC BAA-871 / DC3000) OX=223283 GN=PSPTO_0976 PE=4 SV=1	1197000000	0	4	4	7.55112	7.88728	0.724082	0.864575	-0.336162	0.0041677	0.00965757	-0.336162	2.01513								7.5995	7.5432	7.54704	7.51475	7.96757	7.98178	7.79905	7.80073
Q87YM7	PSPTO_3768	tr|Q87YM7|Q87YM7_PSESM Uncharacterized protein OS=Pseudomonas syringae pv. tomato (strain ATCC BAA-871 / DC3000) OX=223283 GN=PSPTO_3768 PE=4 SV=1	1420700000	0	3	4	6.91129	8.04245	0.435918	0.893963	-1.13116	0.00422009	0.00974537	-1.13116	2.0112								7.2108		6.69082	6.83223	7.81323	7.71795	8.31666	8.32195
Q886R8	PSPTO_1509	sp|Q886R8|KAD_PSESM Adenylate kinase OS=Pseudomonas syringae pv. tomato (strain ATCC BAA-871 / DC3000) OX=223283 GN=adk PE=3 SV=1	2736500000	1	4	4	6.94482	8.18169	0.453878	0.917395	-1.23687	0.00426585	0.0098173	-1.23687	2.00801					6.73159			7.17944	7.10514	6.43106	7.06363	8.08138	8.23616	8.14888	8.26033
Q886X2;Q88BN6	PSPTO_1453	tr|Q886X2|Q886X2_PSESM Levansucrase OS=Pseudomonas syringae pv. tomato (strain ATCC BAA-871 / DC3000) OX=223283 GN=lsc-1 PE=3 SV=1;tr|Q88BN6|Q88BN6_PSESM Levansucrase OS=Pseudomonas syringae pv. tomato (strain ATCC BAA-871 / DC3000) OX=223283 GN=lsc-3 PE=3	602330000	4	4	4	7.7195	7.52971	0.782041	0.77641	0.189783	0.00457341	0.0104535	0.189783	1.98074				8.3691	8.81715	8.45263	7.44864	7.65188	7.74291	7.77735	7.70584	7.62426	7.47486	7.51716	7.50258
Q87VW7	PSPTO_4818	sp|Q87VW7|LIPA_PSESM Lipoyl synthase OS=Pseudomonas syringae pv. tomato (strain ATCC BAA-871 / DC3000) OX=223283 GN=lipA PE=3 SV=1	481780000	0	3	4	6.53351	7.49083	0.220408	0.761716	-0.957319	0.00471827	0.0106943	-0.957319	1.97085								6.7217	6.31247		6.56637	7.60006	7.60928	7.39317	7.36082
Q87XN0	PSPTO_4147	sp|Q87XN0|SYM_PSESM Methionine--tRNA ligase OS=Pseudomonas syringae pv. tomato (strain ATCC BAA-871 / DC3000) OX=223283 GN=metG PE=3 SV=1	817920000	0	4	4	6.70996	8.11657	0.329796	0.908658	-1.40661	0.00474967	0.0106943	-1.40661	1.97085								6.9791	6.16492	6.95684	6.73898	8.1337	8.16652	8.09223	8.07383
Q887M6	PSPTO_1265	sp|Q887M6|NDPA_PSESM Nucleoid-associated protein PSPTO_1265 OS=Pseudomonas syringae pv. tomato (strain ATCC BAA-871 / DC3000) OX=223283 GN=PSPTO_1265 PE=3 SV=1	376180000	0	3	4	6.64106	7.43662	0.284898	0.745433	-0.795559	0.00475835	0.0106943	-0.795559	1.97085								6.79072		6.60738	6.52507	7.46842	7.41863	7.49434	7.36508
Q87WR9	PSPTO_4474	sp|Q87WR9|GATA_PSESM Glutamyl-tRNA(Gln) amidotransferase subunit A OS=Pseudomonas syringae pv. tomato (strain ATCC BAA-871 / DC3000) OX=223283 GN=gatA PE=3 SV=1	2751000000	0	3	4	6.56579	8.33164	0.247347	0.945195	-1.76584	0.00513972	0.0114426	-1.76584	1.94148								6.54531		6.34526	6.80682	8.30707	8.30352	8.37208	8.34388
Q87X51	PSPTO_4337	tr|Q87X51|Q87X51_PSESM Pyruvate kinase OS=Pseudomonas syringae pv. tomato (strain ATCC BAA-871 / DC3000) OX=223283 GN=pyk PE=3 SV=1	5621500000	2	3	4	6.60141	8.69191	0.26449	0.979349	-2.0905	0.00519254	0.0114426	-2.0905	1.94148					7.09409	6.85644		6.41005		6.42996	6.96422	8.61876	8.62546	8.80714	8.7163
Q87ZR8	PSPTO_3356	tr|Q87ZR8|Q87ZR8_PSESM Isocitrate dehydrogenase [NADP] OS=Pseudomonas syringae pv. tomato (strain ATCC BAA-871 / DC3000) OX=223283 GN=PSPTO_3356 PE=3 SV=1	10994000000	3	4	4	7.31758	9.23078	0.649796	0.998014	-1.9132	0.00519343	0.0114426	-1.9132	1.94148					7.65772	7.56975	6.93956	7.38214	6.5349	7.50292	7.85035	9.26357	9.0619	9.32035	9.27731
Q889Y0	PSPTO_0617	sp|Q889Y0|RL10_PSESM 50S ribosomal protein L10 OS=Pseudomonas syringae pv. tomato (strain ATCC BAA-871 / DC3000) OX=223283 GN=rplJ PE=3 SV=1	14254000000	4	4	4	8.044	8.53358	0.876735	0.963463	-0.48958	0.00521307	0.0114483	-0.48958	1.94126				7.34157	7.57442	7.65357	7.44275	8.16773	8.04423	7.94007	8.02395	8.66007	8.70515	8.3934	8.37568
Q88AG5	PSPTO_0425	tr|Q88AG5|Q88AG5_PSESM Peptidase_M16_C domain-containing protein OS=Pseudomonas syringae pv. tomato (strain ATCC BAA-871 / DC3000) OX=223283 GN=PSPTO_0425 PE=4 SV=1	208670000	0	4	4	7.5657	7.31631	0.72898	0.700159	0.24939	0.00552565	0.012056	0.24939	1.9188								7.5954	7.50419	7.59742	7.5658	7.40071	7.38245	7.22688	7.2552
Q884J0	PSPTO_2102	tr|Q884J0|Q884J0_PSESM Glyceraldehyde-3-phosphate dehydrogenase OS=Pseudomonas syringae pv. tomato (strain ATCC BAA-871 / DC3000) OX=223283 GN=gap-2 PE=3 SV=1	4219300000	2	4	4	8.03517	8.63866	0.874286	0.973392	-0.603491	0.00554562	0.0120604	-0.603491	1.91864					6.9605	6.87371		8.10127	7.74327	8.17429	8.12186	8.71098	8.67976	8.6013	8.5626
Q87WN6	PSPTO_4509	tr|Q87WN6|Q87WN6_PSESM Outer membrane protein assembly factor BamE OS=Pseudomonas syringae pv. tomato (strain ATCC BAA-871 / DC3000) OX=223283 GN=omlA PE=3 SV=1	376240000	2	4	4	7.40743	7.13549	0.679184	0.626688	0.271947	0.00576485	0.0124967	0.271947	1.9032					7.45781	7.52122		7.46787	7.32214	7.38987	7.44985	7.1786	7.25583	7.07185	7.03567
Q87VK1	PSPTO_4935	tr|Q87VK1|Q87VK1_PSESM Ribonuclease R OS=Pseudomonas syringae pv. tomato (strain ATCC BAA-871 / DC3000) OX=223283 GN=vacB PE=3 SV=1	456330000	0	4	4	7.3637	7.90942	0.666939	0.869738	-0.545729	0.00590719	0.0127263	-0.545729	1.8953								7.52545	7.07173	7.46991	7.38769	8.03455	8.00286	7.82261	7.77768
Q87ZS1	PSPTO_3353	tr|Q87ZS1|Q87ZS1_PSESM ATP-dependent clp protease, ATP-binding subunit ClpA OS=Pseudomonas syringae pv. tomato (strain ATCC BAA-871 / DC3000) OX=223283 GN=clpA PE=3 SV=1	364010000	0	4	4	7.41715	7.74932	0.682449	0.833995	-0.332169	0.00590865	0.0127263	-0.332169	1.8953								7.49241	7.27483	7.54331	7.35805	7.66436	7.67477	7.82926	7.82889
Q883H9	PSPTO_2378	sp|Q883H9|SYT_PSESM Threonine--tRNA ligase OS=Pseudomonas syringae pv. tomato (strain ATCC BAA-871 / DC3000) OX=223283 GN=thrS PE=3 SV=1	1276700000	2	4	4	7.26473	8.23401	0.625306	0.92494	-0.969282	0.00609582	0.0130875	-0.969282	1.88314					6.94247	6.84138		7.39266	6.78835	7.38621	7.4917	8.36912	8.25744	8.1246	8.18489
Q87WL7	PSPTO_4529	tr|Q87WL7|Q87WL7_PSESM Uncharacterized protein OS=Pseudomonas syringae pv. tomato (strain ATCC BAA-871 / DC3000) OX=223283 GN=PSPTO_4529 PE=4 SV=1	2772100000	2	4	4	7.30952	7.83967	0.644082	0.856235	-0.530157	0.00706792	0.0147964	-0.530157	1.82984					7.1726	7.09499		7.51268	7.2403	7.19156	7.29352	7.72309	7.60928	8.00928	8.01703
Q87UE3	PSPTO_5356	tr|Q87UE3|Q87UE3_PSESM Gamma-aminobutyrate permease OS=Pseudomonas syringae pv. tomato (strain ATCC BAA-871 / DC3000) OX=223283 GN=gabP PE=4 SV=1	39305000	2	4	2	6.94291	6.71591	0.452245	0.423352	0.227008	0.00759055	0.0155989	0.227008	1.80691				6.69677	7.21503			6.91677	6.85116	6.98109	7.02263	6.70779	6.72402
Q87WQ0	PSPTO_4495	sp|Q87WQ0|GLMM_PSESM Phosphoglucosamine mutase OS=Pseudomonas syringae pv. tomato (strain ATCC BAA-871 / DC3000) OX=223283 GN=glmM PE=3 SV=1	1158700000	0	3	4	6.62402	7.97547	0.28	0.884432	-1.35145	0.0076403	0.0156533	-1.35145	1.80539								6.81084		6.31666	6.74456	7.89808	8.00173	7.89329	8.10877
Q87UD4	PSPTO_5365	tr|Q87UD4|Q87UD4_PSESM Conserved domain protein OS=Pseudomonas syringae pv. tomato (strain ATCC BAA-871 / DC3000) OX=223283 GN=PSPTO_5365 PE=4 SV=1	212190000	0	3	4	6.49194	7.13818	0.201633	0.627482	-0.64624	0.0078045	0.0159411	-0.64624	1.79748								6.55872		6.5553	6.36178	6.91196	6.94053	7.31463	7.38559
Q87XT6	PSPTO_4090	tr|Q87XT6|Q87XT6_PSESM Peptidyl-prolyl cis-trans isomerase OS=Pseudomonas syringae pv. tomato (strain ATCC BAA-871 / DC3000) OX=223283 GN=ppiA PE=3 SV=1	4465700000	0	4	4	7.49073	8.12653	0.708571	0.909849	-0.635791	0.00926319	0.0185264	-0.635791	1.73221								7.63598	7.39601	7.41787	7.51308	7.91153	7.91829	8.26399	8.41229
Q886Z7	PSPTO_1427	sp|Q886Z7|HSCA_PSESM Chaperone protein HscA homolog OS=Pseudomonas syringae pv. tomato (strain ATCC BAA-871 / DC3000) OX=223283 GN=hscA PE=3 SV=1	271740000	0	4	4	6.84557	7.53979	0.395102	0.777998	-0.694222	0.00961803	0.0190658	-0.694222	1.71974								7.02206	6.4183	7.0323	6.90962	7.64934	7.75169	7.34518	7.41295
Q87WU9	PSPTO_4444	tr|Q87WU9|Q87WU9_PSESM Toluene tolerance protein, putative OS=Pseudomonas syringae pv. tomato (strain ATCC BAA-871 / DC3000) OX=223283 GN=PSPTO_4444 PE=4 SV=1	1586200000	0	4	4	7.30621	7.81617	0.641633	0.852661	-0.509959	0.00967029	0.0191087	-0.509959	1.71877								7.4584	7.06047	7.30878	7.39719	7.74575	7.56117	7.93363	8.02412
Q88B61	PSPTO_0158	sp|Q88B61|TRPB_PSESM Tryptophan synthase beta chain OS=Pseudomonas syringae pv. tomato (strain ATCC BAA-871 / DC3000) OX=223283 GN=trpB PE=3 SV=1	637610000	0	3	4	6.49017	7.62182	0.2	0.800635	-1.13165	0.00999457	0.0195442	-1.13165	1.70898								6.81669		6.1697	6.48413	7.31645	7.59289	7.82176	7.7562
Q87WQ7	PSPTO_4487	sp|Q87WQ7|RS15_PSESM 30S ribosomal protein S15 OS=Pseudomonas syringae pv. tomato (strain ATCC BAA-871 / DC3000) OX=223283 GN=rpsO PE=3 SV=1	10937000000	2	4	4	7.19131	8.0319	0.589388	0.891581	-0.840591	0.0101037	0.0196473	-0.840591	1.7067					6.81559	6.55633		6.73819	7.41315	7.52282	7.09107	8.20758	8.19651	7.84295	7.88055
Q87UN6	PSPTO_5260	tr|Q87UN6|Q87UN6_PSESM D-methionine-binding lipoprotein MetQ OS=Pseudomonas syringae pv. tomato (strain ATCC BAA-871 / DC3000) OX=223283 GN=metQ-2 PE=4 SV=1	1032000000	0	4	4	7.51726	7.73988	0.715918	0.831612	-0.222624	0.010845	0.0206558	-0.222624	1.68496								7.59218	7.56899	7.38238	7.52549	7.6963	7.71802	7.7408	7.80441
Q880A3	PSPTO_3269	tr|Q880A3|Q880A3_PSESM Phosphate-binding protein PstS OS=Pseudomonas syringae pv. tomato (strain ATCC BAA-871 / DC3000) OX=223283 GN=pstS PE=3 SV=1	3417000000	0	4	4	8.05474	8.29812	0.883265	0.940826	-0.243374	0.0108564	0.0206558	-0.243374	1.68496								8.18665	8.01532	7.94275	8.07427	8.28452	8.1936	8.33339	8.38097
Q87TS3	PSPTO_5610	sp|Q87TS3|MNMG_PSESM tRNA uridine 5-carboxymethylaminomethyl modification enzyme MnmG OS=Pseudomonas syringae pv. tomato (strain ATCC BAA-871 / DC3000) OX=223283 GN=mnmG PE=3 SV=1	666650000	0	3	4	6.88531	7.81797	0.421224	0.853852	-0.932655	0.0111406	0.0209705	-0.932655	1.67839								7.10904		6.81102	6.73588	7.797	7.88294	7.83634	7.75558
Q87UT0	PSPTO_5216	tr|Q87UT0|Q87UT0_PSESM Lipoprotein, NLPA family OS=Pseudomonas syringae pv. tomato (strain ATCC BAA-871 / DC3000) OX=223283 GN=PSPTO_5216 PE=4 SV=1	1368000000	0	4	4	7.46791	7.9099	0.701224	0.870532	-0.441993	0.011229	0.0210778	-0.441993	1.67617								7.56076	7.55116	7.29598	7.46374	7.75412	7.74473	8.0086	8.13216
Q88AM8	PSPTO_0361	tr|Q88AM8|Q88AM8_PSESM GTP-binding protein TypA OS=Pseudomonas syringae pv. tomato (strain ATCC BAA-871 / DC3000) OX=223283 GN=typA PE=4 SV=1	4047600000	2	4	4	8.09425	8.60929	0.894694	0.9722	-0.515037	0.0114416	0.0213577	-0.515037	1.67044					6.60334	6.60066		8.15406	8.00385	8.14808	8.07103	8.7857	8.7935	8.43056	8.4274
Q877V4;Q877Q7;Q877P6	PSPTO_4485	tr|Q877V4|Q877V4_PSESM ISPsy6, transposase OS=Pseudomonas syringae pv. tomato (strain ATCC BAA-871 / DC3000) OX=223283 GN=PSPTO_1477 PE=4 SV=1;tr|Q877Q7|Q877Q7_PSESM ISPsy6, transposase OS=Pseudomonas syringae pv. tomato (strain ATCC BAA-871 / DC3000) OX=2	73008000	0	3	4	6.46162	6.88607	0.178776	0.509929	-0.424449	0.0116918	0.0216918	-0.424449	1.6637								6.47688		6.57993	6.32805	7.04906	6.99277	6.79575	6.70669
Q886X6	PSPTO_1449	tr|Q886X6|Q886X6_PSESM Inosine-5-monophosphate dehydrogenase OS=Pseudomonas syringae pv. tomato (strain ATCC BAA-871 / DC3000) OX=223283 GN=guaB PE=3 SV=1	1694200000	0	4	4	7.57666	8.08091	0.730612	0.902701	-0.504247	0.0117189	0.0216918	-0.504247	1.6637								7.66248	7.29243	7.70438	7.64735	8.12208	8.09823	8.06028	8.04305
Q889W3	PSPTO_0634	sp|Q889W3|RL29_PSESM 50S ribosomal protein L29 OS=Pseudomonas syringae pv. tomato (strain ATCC BAA-871 / DC3000) OX=223283 GN=rpmC PE=3 SV=1	12996000000	2	4	4	7.58828	8.12528	0.737143	0.909452	-0.537	0.0117497	0.0216918	-0.537	1.6637					7.19376	7.33524		7.69208	7.82834	7.32311	7.50958	8.11561	8.4069	7.92333	8.05526
Q88AG4	PSPTO_0426	tr|Q88AG4|Q88AG4_PSESM Peptidase, M16 family OS=Pseudomonas syringae pv. tomato (strain ATCC BAA-871 / DC3000) OX=223283 GN=PSPTO_0426 PE=4 SV=1	221340000	0	4	4	7.54254	7.29757	0.722449	0.69301	0.244972	0.011874	0.0218562	0.244972	1.66042								7.53801	7.44922	7.55227	7.63068	7.42588	7.34612	7.197	7.22128
Q884C2	PSPTO_2173	sp|Q884C2|LEUC_PSESM 3-isopropylmalate dehydratase large subunit OS=Pseudomonas syringae pv. tomato (strain ATCC BAA-871 / DC3000) OX=223283 GN=leuC PE=3 SV=1	13277000000	3	4	4	8.1735	8.96969	0.908571	0.992057	-0.796196	0.0121954	0.0222095	-0.796196	1.65346					7.4256	7.58734	7.11584	8.19584	8.18594	8.18058	8.13162	8.7224	8.70481	9.24866	9.2029
Q887A1	PSPTO1423	sp|Q887A1|ISCS_PSESM Cysteine desulfurase IscS OS=Pseudomonas syringae pv. tomato (strain ATCC BAA-871 / DC3000) OX=223283 GN=iscS PE=3 SV=1	1966300000	1	4	4	7.73573	8.22353	0.788571	0.922955	-0.487806	0.012308	0.0223541	-0.487806	1.65064						6.56896		7.68907	7.55375	7.87226	7.82783	8.4232	8.38705	7.97733	8.10656
Q886W6	PSPTO_1459	sp|Q886W6|PUR4_PSESM Phosphoribosylformylglycinamidine synthase OS=Pseudomonas syringae pv. tomato (strain ATCC BAA-871 / DC3000) OX=223283 GN=purL PE=3 SV=1	1441400000	2	3	4	6.052	8.54622	0.0253061	0.965449	-2.49422	0.012809	0.0228927	-2.49422	1.6403					6.94965	6.5053		5.83006	5.6791		6.64683	8.57815	8.44943	8.65129	8.506
Q886V3	PSPTO_1472	tr|Q886V3|Q886V3_PSESM Signal recognition particle protein OS=Pseudomonas syringae pv. tomato (strain ATCC BAA-871 / DC3000) OX=223283 GN=ffh PE=3 SV=1	435790000	0	4	4	6.88781	7.51825	0.42449	0.771644	-0.630438	0.0134883	0.0236046	-0.630438	1.627								6.94942	7.09972	6.86602	6.63609	7.7293	7.79923	7.29925	7.24522
Q87WI7	PSPTO_4559	tr|Q87WI7|Q87WI7_PSESM Dipeptide ABC transporter, periplasmic dipeptide-binding protein OS=Pseudomonas syringae pv. tomato (strain ATCC BAA-871 / DC3000) OX=223283 GN=PSPTO_4559 PE=4 SV=1	467020000	0	4	4	6.81933	7.48092	0.383673	0.758936	-0.661588	0.0142262	0.0247551	-0.661588	1.60633								7.03866	6.75953	6.61171	6.86743	7.27247	7.1661	7.74781	7.7373
Q886P6	PSPTO_1531	tr|Q886P6|Q886P6_PSESM Aminotransferase, classes I and II OS=Pseudomonas syringae pv. tomato (strain ATCC BAA-871 / DC3000) OX=223283 GN=PSPTO_1531 PE=4 SV=1	373620000	0	3	4	6.86259	7.38897	0.405714	0.730342	-0.526383	0.0154997	0.0265032	-0.526383	1.5767								6.89781		6.85001	6.83994	7.56619	7.58558	7.23464	7.16947
Q889U5	PSPTO_0652	sp|Q889U5|RL17_PSESM 50S ribosomal protein L17 OS=Pseudomonas syringae pv. tomato (strain ATCC BAA-871 / DC3000) OX=223283 GN=rplQ PE=3 SV=1	13557000000	2	4	4	7.80144	8.46596	0.803265	0.957903	-0.66452	0.0161443	0.0273963	-0.66452	1.56231					6.79571	6.99026		8.03595	8.08707	7.41901	7.66373	8.53476	8.71311	8.28087	8.3351
Q889V5	PSPTO_0642	sp|Q889V5|RL18_PSESM 50S ribosomal protein L18 OS=Pseudomonas syringae pv. tomato (strain ATCC BAA-871 / DC3000) OX=223283 GN=rplR PE=3 SV=1	30052000000	4	4	4	7.92527	8.78969	0.840816	0.985703	-0.864423	0.0165442	0.0279339	-0.864423	1.55387				6.99655	7.30162	7.32259	6.88102	8.29563	8.22453	7.41106	7.76986	8.89888	9.06288	8.6094	8.58761
Q889X0	PSPTO_0627	sp|Q889X0|RL4_PSESM 50S ribosomal protein L4 OS=Pseudomonas syringae pv. tomato (strain ATCC BAA-871 / DC3000) OX=223283 GN=rplD PE=3 SV=1	15879000000	4	4	4	7.99896	8.66065	0.860408	0.97498	-0.661689	0.0166537	0.0280446	-0.661689	1.55215				6.73119	7.47835	7.52573	6.87473	8.2404	8.21264	7.5518	7.99098	8.82738	8.80224	8.56558	8.44739
P0A159	PSPTO_2381	sp|P0A159|RL20_PSESM 50S ribosomal protein L20 OS=Pseudomonas syringae pv. tomato (strain ATCC BAA-871 / DC3000) OX=223283 GN=rplT PE=3 SV=1	12613000000	3	4	4	7.85418	8.4034	0.822041	0.95274	-0.54922	0.0175081	0.0289862	-0.54922	1.53781					7.09548	7.31572	6.94877	8.08261	8.05231	7.51279	7.76901	8.52818	8.56192	8.29745	8.22603
Q87VJ5	PSPTO_4941	tr|Q87VJ5|Q87VJ5_PSESM GTPase HflX OS=Pseudomonas syringae pv. tomato (strain ATCC BAA-871 / DC3000) OX=223283 GN=hflX PE=3 SV=1	291810000	0	3	4	6.43041	7.27623	0.168163	0.683082	-0.845815	0.0175125	0.0289862	-0.845815	1.53781								6.62801		6.44081	6.2224	7.28341	7.24499	7.31141	7.26508
Q88BC7	PSPTO_0090	sp|Q88BC7|RL33_PSESM 50S ribosomal protein L33 OS=Pseudomonas syringae pv. tomato (strain ATCC BAA-871 / DC3000) OX=223283 GN=rpmG PE=3 SV=1	30346000000	1	3	4	7.48518	8.03918	0.706939	0.893169	-0.553999	0.0180195	0.0295344	-0.553999	1.52967					6.9478			7.53162	7.65061		7.2733	8.21806	8.01957	7.8873	8.03177
Q889W1	PSPTO_0636	sp|Q889W1|RL14_PSESM 50S ribosomal protein L14 OS=Pseudomonas syringae pv. tomato (strain ATCC BAA-871 / DC3000) OX=223283 GN=rplN PE=3 SV=1	14331000000	3	4	4	8.15449	8.66089	0.905306	0.975774	-0.506398	0.0181296	0.0296426	-0.506398	1.52808				7.2112	7.57127	7.59227		8.3565	8.35465	7.84265	8.06416	8.82874	8.73996	8.6056	8.46925
Q88B47	PSPTO_0173	tr|Q88B47|Q88B47_PSESM Quinone oxidoreductase OS=Pseudomonas syringae pv. tomato (strain ATCC BAA-871 / DC3000) OX=223283 GN=qor PE=1 SV=1	201380000	0	3	4	6.5048	7.0376	0.207347	0.582605	-0.532796	0.0185455	0.0302234	-0.532796	1.51966								6.51198		6.48786	6.51457	6.80348	6.97657	7.01774	7.35261
Q887N6	PSPTO_1255	tr|Q887N6|Q887N6_PSESM Amino acid ABC transporter, periplasmic amino acid-binding protein OS=Pseudomonas syringae pv. tomato (strain ATCC BAA-871 / DC3000) OX=223283 GN=PSPTO_1255 PE=4 SV=1	1892900000	0	4	4	8.05123	8.19186	0.880816	0.920175	-0.140631	0.0185748	0.0302234	-0.140631	1.51966								8.13306	8.04076	7.98708	8.04403	8.26117	8.11217	8.21872	8.1754
Q87UJ0	PSPTO_5307	tr|Q87UJ0|Q87UJ0_PSESM Putrescine ABC transporter, periplasmic putrescine-binding protein OS=Pseudomonas syringae pv. tomato (strain ATCC BAA-871 / DC3000) OX=223283 GN=PSPTO_5307 PE=4 SV=1	4513000000	0	4	4	8.12732	8.53038	0.898776	0.962669	-0.403056	0.0186277	0.0302363	-0.403056	1.51947								8.26705	8.0798	8.03076	8.13168	8.34066	8.37849	8.72442	8.67794
Q87VK6	PSPTO_4930	sp|Q87VK6|RL9_PSESM 50S ribosomal protein L9 OS=Pseudomonas syringae pv. tomato (strain ATCC BAA-871 / DC3000) OX=223283 GN=rplI PE=3 SV=1	13567000000	3	4	4	7.8175	8.57776	0.809796	0.968626	-0.760257	0.0187834	0.0304155	-0.760257	1.5169				7.16806	7.3615	7.42596		8.11116	8.14189	7.36485	7.65211	8.75171	8.7373	8.42549	8.39655
Q87Y51	PSPTO_3958	tr|Q87Y51|Q87Y51_PSESM Putative beta-barrel assembly-enhancing protease OS=Pseudomonas syringae pv. tomato (strain ATCC BAA-871 / DC3000) OX=223283 GN=PSPTO_3958 PE=3 SV=1	227270000	0	4	4	6.88072	7.3017	0.417959	0.694202	-0.42098	0.0188909	0.0304518	-0.42098	1.51639								7.10315	6.71034	6.80193	6.90748	7.11394	7.14597	7.49962	7.44728
Q889Y1	PSPTO_0616	sp|Q889Y1|RL1_PSESM 50S ribosomal protein L1 OS=Pseudomonas syringae pv. tomato (strain ATCC BAA-871 / DC3000) OX=223283 GN=rplA PE=3 SV=1	13618000000	3	4	4	8.20277	8.80227	0.914286	0.986497	-0.599506	0.0189277	0.0304518	-0.599506	1.51639				6.82604	7.63089	7.57092		8.459	8.40678	7.8079	8.13739	8.98834	8.92214	8.70819	8.59042
Q88BW6	PSPTO_B0003	tr|Q88BW6|Q88BW6_PSESM Uncharacterized protein OS=Pseudomonas syringae pv. tomato (strain ATCC BAA-871 / DC3000) OX=223283 GN=PSPTO_5633 PE=4 SV=1	4710200000	0	4	4	7.18828	7.91427	0.586939	0.871724	-0.725988	0.0190132	0.0304937	-0.725988	1.51579								7.31069	7.22953	6.99017	7.22274	7.66132	7.57022	8.15073	8.27483
Q88BF1	PSPTO_0066	tr|Q88BF1|Q88BF1_PSESM Oxidative stress regulatory protein OxyR, putative OS=Pseudomonas syringae pv. tomato (strain ATCC BAA-871 / DC3000) OX=223283 GN=PSPTO_0066 PE=3 SV=1	427360000	0	3	4	6.38421	7.4661	0.14449	0.754567	-1.08189	0.0192129	0.0307407	-1.08189	1.51229								6.68361		6.37872	6.09029	7.45992	7.44287	7.58185	7.37978
Q880L3	PSPTO_3141	sp|Q880L3|UPPP_PSESM Undecaprenyl-diphosphatase OS=Pseudomonas syringae pv. tomato (strain ATCC BAA-871 / DC3000) OX=223283 GN=uppP PE=3 SV=1	338990000	3	4	2	7.35056	7.13414	0.661224	0.626291	0.21642	0.0196531	0.0312959	0.21642	1.50451				8.06251	8.40389	7.21638		7.40205	7.20577	7.37429	7.42012	7.10452	7.16376
Q87WY9	PSPTO_4404	tr|Q87WY9|Q87WY9_PSESM Cell division protein FtsA OS=Pseudomonas syringae pv. tomato (strain ATCC BAA-871 / DC3000) OX=223283 GN=ftsA PE=3 SV=1	914590000	0	4	4	7.6254	7.91002	0.751837	0.870929	-0.284618	0.0198374	0.0315147	-0.284618	1.50149								7.65035	7.53453	7.68913	7.62759	7.99758	8.04988	7.73652	7.8561
Q88AG3	PSPTO_0427	tr|Q88AG3|Q88AG3_PSESM Signal recognition particle receptor FtsY OS=Pseudomonas syringae pv. tomato (strain ATCC BAA-871 / DC3000) OX=223283 GN=ftsY PE=3 SV=1	192250000	0	3	4	6.31691	7.16136	0.10449	0.637014	-0.844455	0.0202701	0.0321262	-0.844455	1.49314								6.64185		6.09934	6.20954	6.9387	7.17814	7.20855	7.32006
Q88BD0	PSPTO_0087	tr|Q88BD0|Q88BD0_PSESM Bacterial extracellular solute-binding protein, family 5 OS=Pseudomonas syringae pv. tomato (strain ATCC BAA-871 / DC3000) OX=223283 GN=PSPTO_0087 PE=4 SV=1	474700000	0	4	4	6.63268	7.46573	0.281633	0.75417	-0.833052	0.0210598	0.0332211	-0.833052	1.47859								6.93837	6.29208	6.47529	6.82496	7.12979	7.07159	7.83207	7.82947
Q87WC1	PSPTO_4632	sp|Q87WC1|GLYA2_PSESM Serine hydroxymethyltransferase 2 OS=Pseudomonas syringae pv. tomato (strain ATCC BAA-871 / DC3000) OX=223283 GN=glyA2 PE=3 SV=1	6553200000	2	3	4	7.06307	8.6784	0.525714	0.976966	-1.61533	0.0214929	0.0337458	-1.61533	1.47178					7.36665	7.50787		6.64216		7.0228	7.52424	8.80449	8.67152	8.62754	8.61003
Q884U6	PSPTO_1990	sp|Q884U6|APT_PSESM Adenine phosphoribosyltransferase OS=Pseudomonas syringae pv. tomato (strain ATCC BAA-871 / DC3000) OX=223283 GN=apt PE=3 SV=1	545870000	0	4	4	6.60905	7.12247	0.270204	0.621128	-0.513418	0.0216736	0.0339503	-0.513418	1.46916								6.61103	6.63839	6.64962	6.53718	6.8861	7.14326	7.01009	7.45043
Q87XY7	PSPTO_4033	sp|Q87XY7|RECA_PSESM Protein RecA OS=Pseudomonas syringae pv. tomato (strain ATCC BAA-871 / DC3000) OX=223283 GN=recA PE=3 SV=1	2148100000	2	4	4	8.35227	8.09488	0.931429	0.904686	0.257392	0.0219872	0.0342817	0.257392	1.46494					6.47317	6.1176		8.42221	8.19271	8.44529	8.34887	7.98118	8.13504	8.01355	8.24974
Q87W55	PSPTO_4710	tr|Q87W55|Q87W55_PSESM Coronamic acid synthetase CmaB OS=Pseudomonas syringae pv. tomato (strain ATCC BAA-871 / DC3000) OX=223283 GN=cmaB PE=4 SV=1	233340000	0	4	4	6.71807	7.0844	0.333878	0.603654	-0.366331	0.0224609	0.0347782	-0.366331	1.45869								6.75753	6.91241	6.70968	6.49265	7.27609	7.16988	6.94799	6.94363
Q88AE7	PSPTO_0443	sp|Q88AE7|BETA_PSESM Oxygen-dependent choline dehydrogenase OS=Pseudomonas syringae pv. tomato (strain ATCC BAA-871 / DC3000) OX=223283 GN=betA PE=3 SV=1	89777000	0	4	4	7.22898	6.94648	0.607347	0.540905	0.2825	0.0263358	0.0400399	0.2825	1.39751								7.44042	7.12388	7.10819	7.24341	6.94878	6.98721	7.00527	6.84465
Q87XF8	PSPTO_4220	sp|Q87XF8|LEPA_PSESM Elongation factor 4 OS=Pseudomonas syringae pv. tomato (strain ATCC BAA-871 / DC3000) OX=223283 GN=lepA PE=3 SV=1	702170000	0	4	4	7.31503	7.78996	0.64898	0.842732	-0.474935	0.0309906	0.0459728	-0.474935	1.3375								7.39512	6.91421	7.50089	7.44988	7.9632	7.9076	7.59017	7.69887
Q87YC3	PSPTO_3878	tr|Q87YC3|Q87YC3_PSESM ABC transporter, periplasmic substrate-binding protein OS=Pseudomonas syringae pv. tomato (strain ATCC BAA-871 / DC3000) OX=223283 GN=PSPTO_3878 PE=4 SV=1	560830000	0	3	2	6.85992	7.85932	0.404082	0.858221	-0.999401	0.0320907	0.0473107	-0.999401	1.32504								6.85654	7.18121		6.542			7.84884	7.8698
Q87UU9	PSPTO_5193	tr|Q87UU9|Q87UU9_PSESM Efflux transporter, RND family, MFP subunit OS=Pseudomonas syringae pv. tomato (strain ATCC BAA-871 / DC3000) OX=223283 GN=PSPTO_5193 PE=3 SV=1	36777000	1	4	2	6.99262	6.70973	0.485714	0.41938	0.282887	0.0321037	0.0473107	0.282887	1.32504					6.66715			7.01132	6.88627	6.99833	7.07456	6.75824	6.66123
Q87Y17	PSPTO_3995	tr|Q87Y17|Q87Y17_PSESM Abortive infection protein, internal deletion OS=Pseudomonas syringae pv. tomato (strain ATCC BAA-871 / DC3000) OX=223283 GN=PSPTO_3995 PE=4 SV=1	300560000	0	3	4	6.85276	7.27314	0.397551	0.68189	-0.420381	0.0325339	0.0478398	-0.420381	1.32021								6.99213		6.66558	6.90057	7.52453	7.36025	7.13415	7.07365
Q880H8	PSPTO_3180	tr|Q880H8|Q880H8_PSESM Lipoprotein, putative OS=Pseudomonas syringae pv. tomato (strain ATCC BAA-871 / DC3000) OX=223283 GN=PSPTO_3180 PE=4 SV=1	61945000	2	4	2	6.93241	6.68836	0.446531	0.407863	0.244053	0.0337871	0.049574	0.244053	1.30475					7.21197	7.00475		7.05023	6.75035	6.90858	7.02049	6.67225	6.70447
Q87UW7	PSPTO_5175	tr|Q87UW7|Q87UW7_PSESM Uncharacterized protein OS=Pseudomonas syringae pv. tomato (strain ATCC BAA-871 / DC3000) OX=223283 GN=PSPTO_5175 PE=4 SV=1	2800800000	0	4	4	7.13212	7.82693	0.559184	0.855044	-0.694808	0.0342483	0.0501413	-0.694808	1.2998								7.19866	7.19418	6.94205	7.1936	7.46444	7.51104	8.08037	8.25186
Q889X1	PSPTO_0626	sp|Q889X1|RL3_PSESM 50S ribosomal protein L3 OS=Pseudomonas syringae pv. tomato (strain ATCC BAA-871 / DC3000) OX=223283 GN=rplC PE=3 SV=1	10817000000	4	4	4	8.1867	8.7127	0.91102	0.981732	-0.526001	0.034387	0.0502349	-0.526001	1.29899				6.50271	7.44885	7.41069	6.78445	8.47107	8.41159	7.81084	8.05331	8.86975	8.80492	8.65243	8.52371
Q889W9	PSPTO_0628	sp|Q889W9|RL23_PSESM 50S ribosomal protein L23 OS=Pseudomonas syringae pv. tomato (strain ATCC BAA-871 / DC3000) OX=223283 GN=rplW PE=3 SV=1	17797000000	4	4	4	8.05171	8.58023	0.881633	0.969023	-0.528515	0.0351526	0.0512419	-0.528515	1.29037				6.5828	7.22804	7.49597	6.66882	8.31076	8.29596	7.65798	7.94215	8.74015	8.76526	8.41345	8.40205
Q884A7	PSPTO_2189	tr|Q884A7|Q884A7_PSESM OmpA family protein OS=Pseudomonas syringae pv. tomato (strain ATCC BAA-871 / DC3000) OX=223283 GN=PSPTO_2189 PE=4 SV=1	97971000	3	4	2	7.71605	6.84309	0.780408	0.487689	0.872966	0.0362843	0.0526664	0.872966	1.27847				6.82563	7.62382	7.52662		7.7068	7.6033	7.77288	7.78124	6.93783	6.74834
Q87U15	PSPTO_5500	tr|Q87U15|Q87U15_PSESM Sodium/alanine transporter OS=Pseudomonas syringae pv. tomato (strain ATCC BAA-871 / DC3000) OX=223283 GN=PSPTO_5500 PE=3 SV=1	564290000	3	4	4	8.19734	7.27751	0.913469	0.683876	0.91983	0.0362865	0.0526664	0.91983	1.27847				7.79616	8.27759	7.76281		8.22799	8.09258	8.20707	8.26174	7.7348	7.70869	6.90104	6.76553
Q889V9	PSPTO_0638	sp|Q889V9|RL5_PSESM 50S ribosomal protein L5 OS=Pseudomonas syringae pv. tomato (strain ATCC BAA-871 / DC3000) OX=223283 GN=rplE PE=3 SV=1	24550000000	4	4	4	8.36925	8.89719	0.934694	0.990469	-0.527947	0.0365887	0.0529906	-0.527947	1.2758				6.95285	7.6936	7.89614	6.97088	8.66101	8.59679	7.98108	8.2381	9.02837	9.06603	8.76336	8.73102
Q883N6	PSPTO_2314	tr|Q883N6|Q883N6_PSESM D-alanyl-D-alanine carboxypeptidase OS=Pseudomonas syringae pv. tomato (strain ATCC BAA-871 / DC3000) OX=223283 GN=dacB PE=4 SV=1	139200000	2	4	3	7.72418	7.2444	0.783673	0.670373	0.479775	0.0376059	0.0543466	0.479775	1.26483					7.31559	7.67657		7.71519	7.66391	7.76345	7.75416	7.31983	7.37234	7.04104
Q87VC3	PSPTO_5016	tr|Q87VC3|Q87VC3_PSESM Sodium/proline symporter OS=Pseudomonas syringae pv. tomato (strain ATCC BAA-871 / DC3000) OX=223283 GN=PSPTO_5016 PE=3 SV=1	241970000	3	4	3	7.81458	7.05517	0.807347	0.589357	0.759406	0.0380632	0.0548894	0.759406	1.26051				7.75383	8.16143	7.54129		7.76978	7.62447	7.94868	7.91537	7.27887	7.19379		6.69285
Q87UZ0	PSPTO_5152	sp|Q87UZ0|UBIB_PSESM Probable protein kinase UbiB OS=Pseudomonas syringae pv. tomato (strain ATCC BAA-871 / DC3000) OX=223283 GN=ubiB PE=3 SV=1	50541000	0	4	4	7.22765	6.70504	0.606531	0.415806	0.522606	0.0382168	0.054921	0.522606	1.26026								7.40319	6.93497	7.29794	7.2745	6.9711	6.94285	6.60708	6.29914
Q87WI5	PSPTO_4561	tr|Q87WI5|Q87WI5_PSESM Dipeptide ABC transporter, periplasmic dipeptide-binding protein OS=Pseudomonas syringae pv. tomato (strain ATCC BAA-871 / DC3000) OX=223283 GN=dppA PE=4 SV=1	800350000	0	4	4	7.28269	7.80756	0.63102	0.849881	-0.524873	0.0382763	0.054921	-0.524873	1.26026								7.49661	7.21269	7.1025	7.31894	7.54434	7.51778	8.12756	8.04056
Q87X22	PSPTO_4368	tr|Q87X22|Q87X22_PSESM Lipoprotein, putative OS=Pseudomonas syringae pv. tomato (strain ATCC BAA-871 / DC3000) OX=223283 GN=PSPTO_4368 PE=4 SV=1	329620000	2	4	4	8.32233	6.95508	0.926531	0.546068	1.36725	0.0383303	0.054921	1.36725	1.26026					7.09635	7.55493		8.37707	8.18412	8.33536	8.39278	7.62898	7.55894	6.62663	6.00578
Q88BC8	PSPTO_0089	sp|Q88BC8|RL28_PSESM 50S ribosomal protein L28 OS=Pseudomonas syringae pv. tomato (strain ATCC BAA-871 / DC3000) OX=223283 GN=rpmB PE=3 SV=1	16584000000	2	4	4	8.11353	8.48471	0.897143	0.959889	-0.371182	0.0389993	0.0557607	-0.371182	1.25367					7.47779	7.41303		8.30884	8.25479	7.82993	8.06055	8.57545	8.68564	8.32118	8.35656
Q885Z9	PSPTO_1682	sp|Q885Z9|DCTA_PSESM C4-dicarboxylate transport protein OS=Pseudomonas syringae pv. tomato (strain ATCC BAA-871 / DC3000) OX=223283 GN=dctA-1 PE=3 SV=1	127090000	2	4	3	7.57416	6.76655	0.729796	0.439635	0.807609	0.039098	0.0557829	0.807609	1.2535					7.32406	6.66478		7.60236	7.4505	7.62162	7.62217	6.94762	6.94088	6.41116
Q885Z3	PSPTO_1688	tr|Q885Z3|Q885Z3_PSESM Thioredoxin, putative OS=Pseudomonas syringae pv. tomato (strain ATCC BAA-871 / DC3000) OX=223283 GN=PSPTO_1688 PE=4 SV=1	161740000	1	4	3	7.64082	6.5243	0.755918	0.318904	1.11652	0.0391808	0.0557829	1.11652	1.2535						6.75146		7.66668	7.52833	7.70396	7.66431	6.05342		6.80789	6.7116
Q885G8	PSPTO_1865	tr|Q885G8|Q885G8_PSESM NADH:flavin oxidoreductase/NADH oxidase family protein OS=Pseudomonas syringae pv. tomato (strain ATCC BAA-871 / DC3000) OX=223283 GN=PSPTO_1865 PE=4 SV=1	338180000	0	4	4	6.89582	7.22721	0.429388	0.662431	-0.331393	0.0396966	0.0563977	-0.331393	1.24874								6.98507	6.786	6.96136	6.85086	7.01966	7.11687	7.28637	7.48596
P0A163	PSPTO_2380	sp|P0A163|RL35_PSESM 50S ribosomal protein L35 OS=Pseudomonas syringae pv. tomato (strain ATCC BAA-871 / DC3000) OX=223283 GN=rpmI PE=3 SV=1	14584000000	2	4	4	7.25543	7.67925	0.621224	0.815727	-0.423814	0.041055	0.0582046	-0.423814	1.23504					6.52171	6.68863		7.43017	7.41145	6.92498	7.25513	7.8128	7.93022	7.45796	7.51601
Q87WV8	PSPTO_4435	tr|Q87WV8|Q87WV8_PSESM Trypsin domain protein OS=Pseudomonas syringae pv. tomato (strain ATCC BAA-871 / DC3000) OX=223283 GN=PSPTO_4435 PE=4 SV=1	96911000	0	4	3	7.61229	6.79839	0.747755	0.462272	0.813896	0.0425618	0.0602138	0.813896	1.2203								7.62658	7.52595	7.62587	7.67077	6.94984	7.00706	6.43827
Q87ZP8	PSPTO_3376	tr|Q87ZP8|Q87ZP8_PSESM NADH dehydrogenase I, M subunit OS=Pseudomonas syringae pv. tomato (strain ATCC BAA-871 / DC3000) OX=223283 GN=nuoM PE=4 SV=1	373070000	3	4	3	7.67741	6.86391	0.768163	0.501589	0.813496	0.0427928	0.0604133	0.813496	1.21887				7.15833	7.749	6.98628		7.70237	7.54009	7.6865	7.78068	7.08077	7.02629		6.48468
Q87XK4	PSPTO_4174	tr|Q87XK4|Q87XK4_PSESM Amino acid ABC transporter, ATP-binding protein OS=Pseudomonas syringae pv. tomato (strain ATCC BAA-871 / DC3000) OX=223283 GN=PSPTO_4174 PE=4 SV=1	305350000	1	3	4	6.80934	6.99517	0.378776	0.567117	-0.185831	0.0430406	0.0606358	-0.185831	1.21727					6.87424			6.79855		6.89964	6.72981	6.97577	7.06885	6.95587	6.98018
Q87V90	PSPTO_5049	sp|Q87V90|METXS_PSESM Homoserine O-succinyltransferase OS=Pseudomonas syringae pv. tomato (strain ATCC BAA-871 / DC3000) OX=223283 GN=metXS PE=3 SV=1	74302000	0	4	3	7.51494	6.84712	0.715102	0.490469	0.667825	0.0432446	0.0606807	0.667825	1.21695								7.62884	7.30664	7.43532	7.68898	7.02123	7.02666	6.49347
Q886N4	PSPTO_1543	tr|Q886N4|Q886N4_PSESM Outer membrane protein OmpH, putative OS=Pseudomonas syringae pv. tomato (strain ATCC BAA-871 / DC3000) OX=223283 GN=PSPTO_1543 PE=4 SV=1	3954900000	1	4	4	8.02811	8.19951	0.870204	0.920969	-0.171406	0.0433037	0.0606807	-0.171406	1.21695					6.20344			8.03015	8.03383	8.06662	7.98183	8.26654	8.30805	8.07533	8.14814
Q88A19	PSPTO_0578	tr|Q88A19|Q88A19_PSESM Uncharacterized protein OS=Pseudomonas syringae pv. tomato (strain ATCC BAA-871 / DC3000) OX=223283 GN=PSPTO_0578 PE=4 SV=1	272270000	0	3	4	7.02719	6.77892	0.50449	0.446386	0.24827	0.0433434	0.0606807	0.24827	1.21695								6.95348		7.13494	6.99315	6.69176	6.66936	6.7623	6.99227
Q887F6	PSPTO_1340	tr|Q887F6|Q887F6_PSESM Carbonic anhydrase OS=Pseudomonas syringae pv. tomato (strain ATCC BAA-871 / DC3000) OX=223283 GN=PSPTO_1340 PE=4 SV=1	2030500000	0	4	4	7.51772	7.86697	0.716735	0.859412	-0.349251	0.0438736	0.0612097	-0.349251	1.21318								7.56881	7.48673	7.48752	7.52781	7.67835	7.69188	8.08846	8.0092
Q889V6	PSPTO_0641	sp|Q889V6|RL6_PSESM 50S ribosomal protein L6 OS=Pseudomonas syringae pv. tomato (strain ATCC BAA-871 / DC3000) OX=223283 GN=rplF PE=3 SV=1	22377000000	4	4	4	8.34699	8.84416	0.930612	0.988483	-0.497167	0.0439034	0.0612097	-0.497167	1.21318				6.87911	7.53052	7.64556	7.08289	8.6143	8.578	7.93307	8.26259	8.96111	9.02272	8.7168	8.67601
Q884N2	PSPTO_2056	tr|Q884N2|Q884N2_PSESM Membrane protein, putative OS=Pseudomonas syringae pv. tomato (strain ATCC BAA-871 / DC3000) OX=223283 GN=PSPTO_2056 PE=4 SV=1	863480000	3	4	4	8.5196	7.88273	0.948571	0.862986	0.636865	0.0443013	0.0616365	0.636865	1.21016				7.59333	7.99213	7.68682		8.54122	8.44099	8.51379	8.58239	8.23785	8.1887	7.62518	7.4792
Q889W4	PSPTO_0633	sp|Q889W4|RL16_PSESM 50S ribosomal protein L16 OS=Pseudomonas syringae pv. tomato (strain ATCC BAA-871 / DC3000) OX=223283 GN=rplP PE=3 SV=1	16715000000	4	4	4	7.73075	8.56497	0.786122	0.967832	-0.834222	0.0462455	0.0642086	-0.834222	1.19241				6.36936	6.62128	7.1873	7.08807	8.11584	8.14323	6.99053	7.67341	8.72514	8.75656	8.44306	8.33514
Q889V2	PSPTO_0645	sp|Q889V2|RL15_PSESM 50S ribosomal protein L15 OS=Pseudomonas syringae pv. tomato (strain ATCC BAA-871 / DC3000) OX=223283 GN=rplO PE=3 SV=1	18406000000	3	4	4	8.17178	8.70076	0.907755	0.980143	-0.528979	0.0464125	0.0643076	-0.528979	1.19174				6.88102	7.55202	7.59084		8.43635	8.44776	7.72565	8.07737	8.87157	8.87419	8.5312	8.52609
Q87X85	PSPTO_4303	tr|Q87X85|Q87X85_PSESM Efflux transporter, RND family, MFP subunit OS=Pseudomonas syringae pv. tomato (strain ATCC BAA-871 / DC3000) OX=223283 GN=PSPTO_4303 PE=3 SV=1	825590000	4	4	4	8.24043	7.72546	0.92	0.828832	0.514967	0.0481005	0.0662077	0.514967	1.17909				7.51172	8.35753	8.42216	7.55179	8.30484	8.16717	8.19742	8.2923	8.00655	8.00013	7.5209	7.37427
Q886S0	PSPTO_1507	tr|Q886S0|Q886S0_PSESM DUF4398 domain-containing protein OS=Pseudomonas syringae pv. tomato (strain ATCC BAA-871 / DC3000) OX=223283 GN=PSPTO_1507 PE=4 SV=1	5997200000	4	4	4	8.3974	7.77882	0.937959	0.841541	0.618574	0.0481384	0.0662077	0.618574	1.17909				7.42576	7.81769	8.66654	8.07719	8.38518	8.32915	8.47355	8.40171	7.46294	7.42646	8.162	8.0639
Q87Y28	PSPTO_3984	tr|Q87Y28|Q87Y28_PSESM Cold shock domain family protein OS=Pseudomonas syringae pv. tomato (strain ATCC BAA-871 / DC3000) OX=223283 GN=PSPTO_3984 PE=4 SV=1	1079400000	3	4	4	7.84662	7.12438	0.819592	0.622319	0.722245	0.0482536	0.0662077	0.722245	1.17909				7.03906	7.45867	7.12736		7.92102	7.725	7.82578	7.9147	7.55022	7.44523	6.93147	6.57059
Q87Z66	PSPTO_3565	tr|Q87Z66|Q87Z66_PSESM Gluconate permease OS=Pseudomonas syringae pv. tomato (strain ATCC BAA-871 / DC3000) OX=223283 GN=PSPTO_3565 PE=4 SV=1	116400000	1	4	2	7.5343	7.2399	0.720816	0.668388	0.294396	0.0482683	0.0662077	0.294396	1.17909					7.1478			7.55373	7.39665	7.56744	7.61939	7.17941	7.3004
Q87UU0	PSPTO_5202	tr|Q87UU0|Q87UU0_PSESM Uncharacterized protein OS=Pseudomonas syringae pv. tomato (strain ATCC BAA-871 / DC3000) OX=223283 GN=PSPTO_5202 PE=4 SV=1	606510000	0	4	4	6.98876	7.49772	0.482449	0.762907	-0.508962	0.0482764	0.0662077	-0.508962	1.17909								7.1896	7.03603	6.58135	7.14805	7.21867	7.25496	7.75538	7.76187
Q887J8	PSPTO_1294	tr|Q887J8|Q887J8_PSESM Glucose ABC transporter, permease protein, putative OS=Pseudomonas syringae pv. tomato (strain ATCC BAA-871 / DC3000) OX=223283 GN=PSPTO_1294 PE=3 SV=1	68450000	1	3	4	6.92207	6.38948	0.441633	0.255759	0.532593	0.0496448	0.067905	0.532593	1.1681					6.46975			6.94377		6.88174	6.9407	6.62274	6.73339	6.11932	6.08246
Q887Z4	PSPTO_1136	sp|Q887Z4|MQO_PSESM Probable malate:quinone oxidoreductase OS=Pseudomonas syringae pv. tomato (strain ATCC BAA-871 / DC3000) OX=223283 GN=mqo PE=3 SV=1	1005100000	3	4	4	7.60469	7.92079	0.74449	0.874504	-0.316099	0.0497162	0.067905	-0.316099	1.1681				6.36696	7.43012	7.16578		7.65048	7.58741	7.58168	7.5992	8.07489	8.10796	7.79603	7.70429
Q88A34	PSPTO_0563	tr|Q88A34|Q88A34_PSESM Polyamine ABC transporter, periplasmic polyamine-binding protein OS=Pseudomonas syringae pv. tomato (strain ATCC BAA-871 / DC3000) OX=223283 GN=PSPTO_0563 PE=4 SV=1	540730000	0	4	4	7.10158	7.4064	0.542857	0.735902	-0.304817	0.050146	0.0683532	-0.304817	1.16524								7.27066	6.94951	6.99291	7.19326	7.63295	7.49763	7.26247	7.23254
Q882H9	PSPTO_2648	tr|Q882H9|Q882H9_PSESM Uncharacterized protein OS=Pseudomonas syringae pv. tomato (strain ATCC BAA-871 / DC3000) OX=223283 GN=PSPTO_2648 PE=4 SV=1	73247000	0	4	2	6.9498	6.53547	0.460408	0.322875	0.414327	0.0505157	0.0687177	0.414327	1.16293								7.19426	6.62199	6.83427	7.14866	6.49069		6.58025
Q87VL7	PSPTO_4919	tr|Q87VL7|Q87VL7_PSESM High affinity branched-chain amino acid ABC transporter, periplasmic amino acid-binding protein OS=Pseudomonas syringae pv. tomato (strain ATCC BAA-871 / DC3000) OX=223283 GN=PSPTO_4919 PE=4 SV=1	1314000000	0	4	4	7.17226	7.7515	0.577959	0.83479	-0.579245	0.0510196	0.0691747	-0.579245	1.16005								7.3807	6.91779	7.11647	7.27407	7.42846	7.40012	8.09307	8.08436
Q885Z5	PSPTO_1686	tr|Q885Z5|Q885Z5_PSESM Trp repressor binding protein OS=Pseudomonas syringae pv. tomato (strain ATCC BAA-871 / DC3000) OX=223283 GN=wrbA PE=3 SV=1	734440000	0	3	4	7.01531	7.20327	0.497959	0.652105	-0.187962	0.0510575	0.0691747	-0.187962	1.16005								7.05858		7.00852	6.97884	7.12395	7.10336	7.37802	7.20777
Q87X76	PSPTO_4312	tr|Q87X76|Q87X76_PSESM Phosphate transporter OS=Pseudomonas syringae pv. tomato (strain ATCC BAA-871 / DC3000) OX=223283 GN=PSPTO_4312 PE=3 SV=1	311520000	3	4	4	7.72768	7.06856	0.785306	0.595314	0.659127	0.0512658	0.0692436	0.659127	1.15962				7.45764	8.03015	6.89953		7.85927	7.57805	7.65696	7.81645	7.43952	7.43906	6.79799	6.59765
Q889W8	PSPTO_0629	sp|Q889W8|RL2_PSESM 50S ribosomal protein L2 OS=Pseudomonas syringae pv. tomato (strain ATCC BAA-871 / DC3000) OX=223283 GN=rplB PE=3 SV=1	17927000000	3	4	4	8.46675	8.93468	0.939592	0.990866	-0.467922	0.0513145	0.0692436	-0.467922	1.15962				7.37502	7.81375	7.93175		8.71076	8.73922	8.08916	8.32787	9.09951	9.07664	8.83052	8.73204
Q887J9	PSPTO_1293	tr|Q887J9|Q887J9_PSESM Glucose ABC transporter, permease protein, putative OS=Pseudomonas syringae pv. tomato (strain ATCC BAA-871 / DC3000) OX=223283 GN=PSPTO_1293 PE=3 SV=1	171530000	1	4	4	7.35203	6.8486	0.662041	0.49166	0.503427	0.0519812	0.0700027	0.503427	1.15488					6.77834			7.41375	7.23573	7.31859	7.44004	7.1438	7.11657	6.65535	6.47868
Q87TS5	PSPTO_5608	tr|Q87TS5|Q87TS5_PSESM ParA family protein OS=Pseudomonas syringae pv. tomato (strain ATCC BAA-871 / DC3000) OX=223283 GN=PSPTO_5608 PE=4 SV=1	221370000	0	3	4	6.54572	6.84855	0.231837	0.491263	-0.302827	0.0525967	0.0706899	-0.302827	1.15064								6.44212		6.63302	6.56202	6.99906	7.04727	6.66836	6.6795
Q87Z52	PSPTO_3579	tr|Q87Z52|Q87Z52_PSESM SCP domain-containing protein OS=Pseudomonas syringae pv. tomato (strain ATCC BAA-871 / DC3000) OX=223283 GN=PSPTO_3579 PE=4 SV=1	114730000	0	4	4	7.15546	6.7655	0.56898	0.439237	0.38996	0.0528774	0.0709254	0.38996	1.1492								7.20909	7.18438	7.02555	7.20284	6.46418	6.62903	7.00479	6.96401
Q884S4	PSPTO_2014	tr|Q884S4|Q884S4_PSESM Aerotaxis receptor OS=Pseudomonas syringae pv. tomato (strain ATCC BAA-871 / DC3000) OX=223283 GN=aer-2 PE=4 SV=1	9939800	0	4	2	6.71586	6.07191	0.332245	0.148133	0.643944	0.055406	0.074169	0.643944	1.12978								7.28675	6.34301	6.40946	6.8242		6.14857		5.99525
Q87ZG7	PSPTO_3462	tr|Q87ZG7|Q87ZG7_PSESM TonB-dependent siderophore receptor OS=Pseudomonas syringae pv. tomato (strain ATCC BAA-871 / DC3000) OX=223283 GN=PSPTO_3462 PE=3 SV=1	58262000	3	3	2	7.01891	6.22688	0.500408	0.196982	0.792035	0.0562442	0.075114	0.792035	1.12428				8.23555	8.6158	8.37634		6.84747		6.75439	7.45488	6.36569	6.08807
Q886Y8	PSPTO_1436	tr|Q886Y8|Q886Y8_PSESM TPR_21 domain-containing protein OS=Pseudomonas syringae pv. tomato (strain ATCC BAA-871 / DC3000) OX=223283 GN=PSPTO_1436 PE=4 SV=1	434010000	2	4	4	7.82119	7.1079	0.812245	0.615568	0.713293	0.0563355	0.075114	0.713293	1.12428					6.91445	6.43631		7.7752	7.77554	7.84676	7.88728	7.46321	7.5323	6.89822	6.53788
Q87UW0	PSPTO_5182	tr|Q87UW0|Q87UW0_PSESM Cystine ABC transporter, ATP-binding protein, putative OS=Pseudomonas syringae pv. tomato (strain ATCC BAA-871 / DC3000) OX=223283 GN=PSPTO_5182 PE=4 SV=1	39110000	0	4	2	6.96763	6.42013	0.467755	0.268467	0.547501	0.056958	0.0757937	0.547501	1.12037								7.08311	6.71376	6.93948	7.13418	6.29925	6.54102
Q87UN4	PSPTO_5262	sp|Q87UN4|METN2_PSESM Methionine import ATP-binding protein MetN 2 OS=Pseudomonas syringae pv. tomato (strain ATCC BAA-871 / DC3000) OX=223283 GN=metN2 PE=3 SV=1	322760000	1	4	3	8.22938	7.32658	0.918367	0.705322	0.902806	0.0584874	0.0776749	0.902806	1.10972					7.1378			8.28028	8.10707	8.1954	8.33478	7.62461	7.50348	6.85164
Q87ZQ4	PSPTO_3370	sp|Q87ZQ4|NUOG_PSESM NADH-quinone oxidoreductase subunit G OS=Pseudomonas syringae pv. tomato (strain ATCC BAA-871 / DC3000) OX=223283 GN=nuoG PE=3 SV=1	808680000	3	4	4	8.26878	8.04737	0.923265	0.895155	0.221407	0.0598061	0.0792696	0.221407	1.10089				6.69601	7.71095	7.5386		8.33732	8.10051	8.26877	8.36851	8.18455	8.15094	7.98271	7.87128
Q888J9	PSPTO_1025	tr|Q888J9|Q888J9_PSESM Membrane-bound lytic murein transglycosylase A OS=Pseudomonas syringae pv. tomato (strain ATCC BAA-871 / DC3000) OX=223283 GN=PSPTO_1025 PE=4 SV=1	126280000	2	4	3	7.87613	6.81398	0.827755	0.4722	1.06215	0.0608692	0.0805199	1.06215	1.0941					6.66853	6.47769		7.95918	7.74608	7.83386	7.9654	7.13732	7.06032	6.2443
Q87XK7	PSPTO_4171	tr|Q87XK7|Q87XK7_PSESM Amino acid ABC transporter, periplasmic amino acid-binding protein OS=Pseudomonas syringae pv. tomato (strain ATCC BAA-871 / DC3000) OX=223283 GN=PSPTO_4171 PE=4 SV=1	6750000000	2	4	4	7.98223	8.50945	0.854694	0.961875	-0.527213	0.0612237	0.0808298	-0.527213	1.09243					7.36511	7.4828		8.15168	7.86679	7.88299	8.02747	8.23749	8.13507	8.82672	8.8385
Q882Q7	PSPTO_2568	tr|Q882Q7|Q882Q7_PSESM Glucose dehydrogenase OS=Pseudomonas syringae pv. tomato (strain ATCC BAA-871 / DC3000) OX=223283 GN=gcd-1 PE=4 SV=1	15260000	0	4	2	7.45889	6.32502	0.697959	0.228356	1.13388	0.0623912	0.0822096	1.13388	1.08508								7.56484	7.26155	7.46906	7.54012	6.49805	6.15198
Q888C7	PSPTO_1103	sp|Q888C7|RL25_PSESM 50S ribosomal protein L25 OS=Pseudomonas syringae pv. tomato (strain ATCC BAA-871 / DC3000) OX=223283 GN=rplY PE=3 SV=1	23843000000	4	4	4	8.2712	8.89251	0.924082	0.990071	-0.621313	0.062714	0.0824468	-0.621313	1.08383				7.21291	7.93773	7.98884	7.04254	8.6084	8.58001	7.64623	8.25015	9.03767	9.03314	8.77527	8.72396
Q884X8	PSPTO_1958	tr|Q884X8|Q884X8_PSESM Flagellar M-ring protein OS=Pseudomonas syringae pv. tomato (strain ATCC BAA-871 / DC3000) OX=223283 GN=fliF PE=3 SV=1	29525000	2	4	4	6.8207	6.42438	0.386122	0.270056	0.396316	0.0628166	0.0824468	0.396316	1.08383					7.06819	7.06781		6.88415	6.56521	6.76075	7.07269	6.25174	6.79495	6.45016	6.20069
Q87WE9	PSPTO_4602	tr|Q87WE9|Q87WE9_PSESM ABC transporter, ATP-binding protein OS=Pseudomonas syringae pv. tomato (strain ATCC BAA-871 / DC3000) OX=223283 GN=PSPTO_4602 PE=4 SV=1	1402000000	1	4	4	7.99818	8.1842	0.859592	0.917792	-0.18602	0.0631405	0.0827104	-0.18602	1.08244						7.02608		8.04825	7.91976	8.08743	7.9373	8.30133	8.29585	8.05177	8.08785
Q87UJ6	PSPTO_5300	tr|Q87UJ6|Q87UJ6_PSESM Penicillin amidase family protein OS=Pseudomonas syringae pv. tomato (strain ATCC BAA-871 / DC3000) OX=223283 GN=PSPTO_5300 PE=4 SV=1	26601000	0	4	3	7.30807	6.91546	0.643265	0.525814	0.392607	0.0640192	0.0836982	0.392607	1.07728								7.48032	6.90681	7.35725	7.48789	6.92981	6.89903	6.91754
Q87XS9	PSPTO_4097	tr|Q87XS9|Q87XS9_PSESM Long-chain-fatty-acid--CoA ligase OS=Pseudomonas syringae pv. tomato (strain ATCC BAA-871 / DC3000) OX=223283 GN=fadD-1 PE=4 SV=1	219190000	1	4	4	7.80876	8.05603	0.805714	0.897935	-0.247277	0.0643657	0.0839879	-0.247277	1.07578						8.17831		7.94975	7.75516	7.65405	7.87607	8.1919	8.20469	7.97224	7.85531
Q887L9	PSPTO_1272	tr|Q887L9|Q887L9_PSESM Membrane protein, putative OS=Pseudomonas syringae pv. tomato (strain ATCC BAA-871 / DC3000) OX=223283 GN=PSPTO_1272 PE=4 SV=1	35082000	1	4	2	7.2866	6.60321	0.633469	0.359412	0.683394	0.0655857	0.0854139	0.683394	1.06847					6.59653			7.4131	7.09767	7.24405	7.39157	6.46962	6.73679
Q88AG2	PSPTO_0428	tr|Q88AG2|Q88AG2_PSESM Cell division ATP-binding protein FtsE OS=Pseudomonas syringae pv. tomato (strain ATCC BAA-871 / DC3000) OX=223283 GN=ftsE PE=3 SV=1	138950000	1	4	4	7.09374	6.80054	0.538776	0.463463	0.2932	0.0662008	0.0859128	0.2932	1.06594					6.49925			7.1113	7.05292	7.10411	7.10663	7.05189	6.76386	6.84042	6.546
Q883Q5	PSPTO_2295	tr|Q883Q5|Q883Q5_PSESM CmaX protein OS=Pseudomonas syringae pv. tomato (strain ATCC BAA-871 / DC3000) OX=223283 GN=cmaX PE=4 SV=1	64283000	0	4	2	7.20324	6.78038	0.595102	0.447577	0.422863	0.0662244	0.0859128	0.422863	1.06594								7.34183	6.9977	7.09927	7.37416	6.67603	6.88472
Q87Y37	PSPTO_3975	tr|Q87Y37|Q87Y37_PSESM Tol-Pal system protein TolQ OS=Pseudomonas syringae pv. tomato (strain ATCC BAA-871 / DC3000) OX=223283 GN=tolQ-2 PE=3 SV=1	1047200000	2	4	4	7.9994	7.09554	0.862041	0.611597	0.90385	0.0665094	0.0861162	0.90385	1.06491					7.34596	6.94648		8.17423	7.70988	7.9717	8.14176	7.70968	7.50508	6.93404	6.23338
Q886Z1	PSPTO_1433	tr|Q886Z1|Q886Z1_PSESM HTH cro/C1-type domain-containing protein OS=Pseudomonas syringae pv. tomato (strain ATCC BAA-871 / DC3000) OX=223283 GN=PSPTO_1433 PE=4 SV=1	388810000	1	4	4	7.79893	7.02493	0.801633	0.578634	0.773998	0.0674083	0.0871122	0.773998	1.05992					7.03326			7.81337	7.73722	7.78468	7.86045	7.38605	7.44059	7.03306	6.24002
Q880Z8	PSPTO_2998	tr|Q880Z8|Q880Z8_PSESM Uncharacterized protein OS=Pseudomonas syringae pv. tomato (strain ATCC BAA-871 / DC3000) OX=223283 GN=PSPTO_2998 PE=4 SV=1	1934100000	0	4	3	7.23231	7.39938	0.611429	0.733519	-0.167065	0.067856	0.0875225	-0.167065	1.05788								7.13098	7.24944	7.25609	7.29274		7.29422	7.42833	7.47558
Q88AT0	PSPTO_0306	tr|Q88AT0|Q88AT0_PSESM Sensory box/GGDEF domain/EAL domain protein OS=Pseudomonas syringae pv. tomato (strain ATCC BAA-871 / DC3000) OX=223283 GN=PSPTO_0306 PE=4 SV=1	31210000	0	4	2	7.43838	6.86866	0.691429	0.503971	0.569719	0.0684723	0.0881482	0.569719	1.05479								7.47966	7.32238	7.40221	7.54927	6.76484	6.97249
D3NQ16	PSPTO_1500	tr|D3NQ16|D3NQ16_PSESM Peptide chain release factor 2 OS=Pseudomonas syringae pv. tomato (strain ATCC BAA-871 / DC3000) OX=223283 GN=prfB PE=3 SV=1	1032800000	0	3	4	6.94158	7.73562	0.450612	0.830818	-0.794038	0.0689708	0.0886202	-0.794038	1.05247								6.76582	7.38401		6.67492	7.75897	7.78851	7.68751	7.70749
Q885T5	PSPTO_1746	sp|Q885T5|SERC_PSESM Phosphoserine aminotransferase OS=Pseudomonas syringae pv. tomato (strain ATCC BAA-871 / DC3000) OX=223283 GN=serC PE=3 SV=1	1736900000	0	3	4	6.94782	8.0675	0.458776	0.898729	-1.11968	0.0696132	0.089275	-1.11968	1.04927								6.6035		6.66246	7.5775	8.05242	7.99146	8.1384	8.08771
Q886N0	PSPTO_1547	sp|Q886N0|LPXB_PSESM Lipid-A-disaccharide synthase OS=Pseudomonas syringae pv. tomato (strain ATCC BAA-871 / DC3000) OX=223283 GN=lpxB PE=3 SV=1	72847000	0	3	3	6.64516	6.83589	0.287347	0.484512	-0.19073	0.0704406	0.090164	-0.19073	1.04497								6.55479		6.62698	6.7537	6.87011	6.90222	6.73534
Q87UH0	PSPTO_5328	tr|Q87UH0|Q87UH0_PSESM Peptidase, M23/M37 family OS=Pseudomonas syringae pv. tomato (strain ATCC BAA-871 / DC3000) OX=223283 GN=PSPTO_5328 PE=4 SV=1	73953000	0	4	4	7.34329	6.71354	0.657959	0.421366	0.629756	0.0705925	0.0901866	0.629756	1.04486								7.41459	7.16912	7.30149	7.48799	7.08311	7.12577	6.48498	6.16029
Q886U9	PSPTO_1476	sp|Q886U9|RL19_PSESM 50S ribosomal protein L19 OS=Pseudomonas syringae pv. tomato (strain ATCC BAA-871 / DC3000) OX=223283 GN=rplS PE=3 SV=1	19849000000	4	4	4	8.14823	8.58652	0.902857	0.970214	-0.438282	0.0708826	0.0903854	-0.438282	1.0439				7.04941	7.6048	7.79355	7.18913	8.4407	8.37134	7.72558	8.0553	8.80949	8.67349	8.48166	8.38142
Q885K6	PSPTO_1826	tr|Q885K6|Q885K6_PSESM Arginine/ornithine ABC transporter, periplasmic arginine/ornithine-binding protein OS=Pseudomonas syringae pv. tomato (strain ATCC BAA-871 / DC3000) OX=223283 GN=PSPTO_1826 PE=4 SV=1	4131100000	1	4	4	7.92558	8.27481	0.841633	0.935266	-0.349234	0.0727712	0.0926179	-0.349234	1.03331					7.02772			7.99165	7.91937	7.87578	7.9155	8.21635	7.92998	8.4682	8.48471
Q87WW2	PSPTO_4431	tr|Q87WW2|Q87WW2_PSESM Uncharacterized protein OS=Pseudomonas syringae pv. tomato (strain ATCC BAA-871 / DC3000) OX=223283 GN=PSPTO_4431 PE=4 SV=1	1454000000	1	4	4	7.82354	7.53162	0.813061	0.777601	0.291914	0.073049	0.0927957	0.291914	1.03247					7.28843			7.82306	7.77652	7.81993	7.87464	7.71976	7.68365	7.47651	7.24657
Q87XZ6	PSPTO_4024	tr|Q87XZ6|Q87XZ6_PSESM Ferredoxin--NADP reductase OS=Pseudomonas syringae pv. tomato (strain ATCC BAA-871 / DC3000) OX=223283 GN=fnr-1 PE=4 SV=1	626770000	0	3	4	6.52947	7.34382	0.218776	0.714059	-0.814345	0.0733602	0.0930152	-0.814345	1.03145								6.47715		6.55074	6.56053	7.86248	7.84074	6.6604	7.01166
Q87U89	PSPTO_5418	tr|Q87U89|Q87U89_PSESM Uncharacterized protein OS=Pseudomonas syringae pv. tomato (strain ATCC BAA-871 / DC3000) OX=223283 GN=PSPTO_5418 PE=4 SV=1	48835000	2	4	3	7.66782	7.11201	0.765714	0.617156	0.555805	0.0736487	0.0932051	0.555805	1.03056					7.10748	6.43611		7.80022	7.40388	7.66004	7.80714	7.30784	7.28472	6.74348
Q887L8	PSPTO_1273	tr|Q887L8|Q887L8_PSESM Membrane protein, putative OS=Pseudomonas syringae pv. tomato (strain ATCC BAA-871 / DC3000) OX=223283 GN=PSPTO_1273 PE=4 SV=1	138540000	2	3	3	7.61607	7.1707	0.748571	0.640588	0.445373	0.0738069	0.0932297	0.445373	1.03045					7.3308	7.49867		7.62257		7.56567	7.65998	7.32317	7.28434	6.90459
Q87U88	PSPTO_5419	tr|Q87U88|Q87U88_PSESM DotU domain-containing protein OS=Pseudomonas syringae pv. tomato (strain ATCC BAA-871 / DC3000) OX=223283 GN=PSPTO_5419 PE=4 SV=1	62762000	1	4	2	6.85747	6.68139	0.4	0.404686	0.17608	0.0740175	0.0933203	0.17608	1.03002					6.3384			6.9603	6.69025	6.81455	6.96478	6.67271	6.69007
Q889V3	PSPTO_0644	sp|Q889V3|RL30_PSESM 50S ribosomal protein L30 OS=Pseudomonas syringae pv. tomato (strain ATCC BAA-871 / DC3000) OX=223283 GN=rpmD PE=3 SV=1	28645000000	2	4	4	7.48469	7.99431	0.706122	0.886815	-0.509622	0.0746142	0.0938965	-0.509622	1.02735					6.9042	6.98381		7.81359	7.76352	6.97123	7.39041	8.13481	8.19081	7.73438	7.91723
Q88AV5	PSPTO_0278	tr|Q88AV5|Q88AV5_PSESM Uncharacterized protein OS=Pseudomonas syringae pv. tomato (strain ATCC BAA-871 / DC3000) OX=223283 GN=PSPTO_0278 PE=4 SV=1	437880000	3	4	2	7.6885	6.89781	0.770612	0.517474	0.790686	0.0748493	0.0940163	0.790686	1.0268				7.72215	8.04902	7.44458		7.79802	7.51799	7.60037	7.83762		7.05492	6.74071
Q883P1	PSPTO_2309	sp|Q883P1|PYRD_PSESM Dihydroorotate dehydrogenase (quinone) OS=Pseudomonas syringae pv. tomato (strain ATCC BAA-871 / DC3000) OX=223283 GN=pyrD PE=3 SV=1	283190000	2	4	4	6.75766	7.21349	0.355918	0.656871	-0.455822	0.0752908	0.0943944	-0.455822	1.02505					6.69305	6.20396		6.91056	6.47446	6.83134	6.81429	7.5606	7.46049	6.98637	6.84648
Q885Y3	PSPTO_1698	tr|Q885Y3|Q885Y3_PSESM Uncharacterized protein OS=Pseudomonas syringae pv. tomato (strain ATCC BAA-871 / DC3000) OX=223283 GN=PSPTO_1698 PE=4 SV=1	4513600000	2	4	4	7.8575	8.27081	0.822857	0.933678	-0.41331	0.0771797	0.0965824	-0.41331	1.0151					7.16646	7.18848		8.02305	7.63371	7.83717	7.93609	8.00651	7.98091	8.51147	8.58437
Q889Q7	PSPTO_0692	tr|Q889Q7|Q889Q7_PSESM 3,4-dihydroxy-2-butanone 4-phosphate synthase OS=Pseudomonas syringae pv. tomato (strain ATCC BAA-871 / DC3000) OX=223283 GN=ribBA-1 PE=3 SV=1	380950000	0	3	4	6.94355	7.4192	0.453061	0.739873	-0.475653	0.0775291	0.0968393	-0.475653	1.01395								6.97999		6.96659	6.88406	7.70656	7.75341	7.03941	7.17742
Q881W3	PSPTO_2769	tr|Q881W3|Q881W3_PSESM Lipoprotein, putative OS=Pseudomonas syringae pv. tomato (strain ATCC BAA-871 / DC3000) OX=223283 GN=PSPTO_2769 PE=4 SV=1	158920000	3	4	4	7.40463	7.01979	0.678367	0.575854	0.384836	0.0793922	0.0988299	0.384836	1.00511					6.30144	7.33953	7.10958	7.44649	7.31222	7.3796	7.48021	6.63634	6.93537	7.31182	7.19565
Q87Y38	PSPTO_3974	tr|Q87Y38|Q87Y38_PSESM Tol-Pal system protein TolR OS=Pseudomonas syringae pv. tomato (strain ATCC BAA-871 / DC3000) OX=223283 GN=tolR-2 PE=3 SV=1	267530000	0	4	4	7.197	6.81569	0.59102	0.472994	0.381308	0.0794169	0.0988299	0.381308	1.00511								7.29277	7.02313	7.18924	7.28285	7.09694	6.97346	6.78554	6.40681
Q889F3	PSPTO_0797	sp|Q889F3|RL21_PSESM 50S ribosomal protein L21 OS=Pseudomonas syringae pv. tomato (strain ATCC BAA-871 / DC3000) OX=223283 GN=rplU PE=3 SV=1	14972000000	2	4	4	7.8532	8.25507	0.820408	0.929309	-0.401876	0.0819707	0.101819	-0.401876	0.992169					7.30211	7.25746		8.12434	7.96595	7.40169	7.92081	8.4088	8.44568	8.06228	8.10353
Q87YB6	PSPTO_3885	tr|Q87YB6|Q87YB6_PSESM Tail-specific protease OS=Pseudomonas syringae pv. tomato (strain ATCC BAA-871 / DC3000) OX=223283 GN=prc PE=3 SV=1	842420000	0	4	4	7.84413	8.01097	0.818776	0.889198	-0.16684	0.0830844	0.103012	-0.16684	0.987111								7.88902	7.72582	7.89226	7.86943	8.13485	8.11481	7.89995	7.89429
Q883U5	PSPTO_2254	tr|Q883U5|Q883U5_PSESM Methyl-accepting chemotaxis protein OS=Pseudomonas syringae pv. tomato (strain ATCC BAA-871 / DC3000) OX=223283 GN=PSPTO_2254 PE=4 SV=1	15819000	0	3	2	6.77889	6.51569	0.368163	0.314138	0.263191	0.0847079	0.104832	0.263191	0.979507								6.7764		6.79635	6.76391			6.55668	6.47471
Q87VS2	PSPTO_4863	tr|Q87VS2|Q87VS2_PSESM Znf/thioredoxin_put domain-containing protein OS=Pseudomonas syringae pv. tomato (strain ATCC BAA-871 / DC3000) OX=223283 GN=PSPTO_4863 PE=4 SV=1	32282000	0	4	2	7.25154	6.65057	0.618776	0.386815	0.60097	0.0862394	0.106531	0.60097	0.972524								7.31431	7.11331	7.21777	7.36078	6.77503	6.52612
Q87VD6	PSPTO_5003	tr|Q87VD6|Q87VD6_PSESM ADP-heptose--LPS heptosyltransferase II OS=Pseudomonas syringae pv. tomato (strain ATCC BAA-871 / DC3000) OX=223283 GN=rfaF PE=4 SV=1	185660000	1	3	4	6.49751	7.10971	0.204082	0.616362	-0.612203	0.0866523	0.106715	-0.612203	0.971774					6.45562			6.87892		6.49301	6.12061	7.33636	7.28364	6.95152	6.86734
Q886S1	PSPTO_1506	tr|Q886S1|Q886S1_PSESM OmpA family protein OS=Pseudomonas syringae pv. tomato (strain ATCC BAA-871 / DC3000) OX=223283 GN=PSPTO_1506 PE=4 SV=1	5247000000	4	4	4	8.85106	8.3923	0.982857	0.950755	0.458767	0.0867061	0.106715	0.458767	0.971774				7.72136	8.29044	9.28827	8.90739	8.86568	8.78234	8.88045	8.87578	8.07715	8.08604	8.79842	8.60758
Q87WW7	PSPTO_4426	sp|Q87WW7|RL13_PSESM 50S ribosomal protein L13 OS=Pseudomonas syringae pv. tomato (strain ATCC BAA-871 / DC3000) OX=223283 GN=rplM PE=3 SV=1	21826000000	3	4	4	8.26562	8.68677	0.922449	0.978157	-0.421147	0.087593	0.107438	-0.421147	0.968844				6.71301	7.42661	7.65452		8.57194	8.50401	7.82153	8.16501	8.87144	8.74242	8.6289	8.50431
Q887J7	PSPTO_1295	tr|Q887J7|Q887J7_PSESM Glucose ABC transporter, ATP-binding protein OS=Pseudomonas syringae pv. tomato (strain ATCC BAA-871 / DC3000) OX=223283 GN=gltK PE=3 SV=1	567460000	3	4	4	7.99282	7.54255	0.857143	0.77919	0.450267	0.0876128	0.107438	0.450267	0.968844				6.82259	7.133	6.66421		8.04856	7.88846	7.98022	8.05404	7.84583	7.87064	7.20914	7.2446
Q882I9	PSPTO_2638	tr|Q882I9|Q882I9_PSESM L-arabinose-binding periplasmic protein OS=Pseudomonas syringae pv. tomato (strain ATCC BAA-871 / DC3000) OX=223283 GN=abP PE=3 SV=1	583340000	0	4	4	7.09905	7.56076	0.540408	0.783956	-0.46171	0.0878722	0.107559	-0.46171	0.968351								7.2878	7.16788	6.7795	7.16101	7.19114	7.29164	7.83218	7.92806
Q884A8	PSPTO_2188	tr|Q884A8|Q884A8_PSESM Lipoprotein, putative OS=Pseudomonas syringae pv. tomato (strain ATCC BAA-871 / DC3000) OX=223283 GN=PSPTO_2188 PE=4 SV=1	232230000	2	4	3	7.31262	6.74191	0.644898	0.429706	0.570712	0.0901154	0.110105	0.570712	0.958194					7.11817	7.12454		7.38369	7.30531	7.18184	7.37965	6.85677	7.00346		6.36551
Q88A92	PSPTO_0500	tr|Q88A92|Q88A92_PSESM Acyl-CoA dehydrogenase family protein OS=Pseudomonas syringae pv. tomato (strain ATCC BAA-871 / DC3000) OX=223283 GN=PSPTO_0500 PE=3 SV=1	710700000	1	3	4	6.8657	7.81627	0.40898	0.853058	-0.950562	0.0924323	0.11273	-0.950562	0.947959					6.81146			7.25665		6.25081	7.08966	7.80079	7.81449	7.84066	7.80914
Q88AE0	PSPTO_0452	tr|Q88AE0|Q88AE0_PSESM Acyltransferase family protein OS=Pseudomonas syringae pv. tomato (strain ATCC BAA-871 / DC3000) OX=223283 GN=PSPTO_0452 PE=4 SV=1	129080000	0	4	2	7.73184	6.94591	0.786939	0.540111	0.785937	0.0929083	0.113106	0.785937	0.946515								7.73986	7.65483	7.70786	7.82483	6.8082	7.08361
Q87VK8	PSPTO_4928	sp|Q87VK8|Y4928_PSESM UPF0313 protein PSPTO_4928 OS=Pseudomonas syringae pv. tomato (strain ATCC BAA-871 / DC3000) OX=223283 GN=PSPTO_4928 PE=3 SV=1	64678000	0	3	4	6.52697	6.92237	0.217143	0.53058	-0.395403	0.0943938	0.114706	-0.395403	0.940412								6.51627		6.40281	6.66183	7.17327	7.24162	6.68174	6.59286
Q883J0	PSPTO_2367	tr|Q883J0|Q883J0_PSESM Ribose ABC transporter, periplasmic ribose-binding protein OS=Pseudomonas syringae pv. tomato (strain ATCC BAA-871 / DC3000) OX=223283 GN=rbsB-1 PE=4 SV=1	1408400000	1	4	4	7.56518	7.88514	0.728163	0.863384	-0.319962	0.0979184	0.118775	-0.319962	0.925276						7.20066		7.76368	7.55251	7.43323	7.51131	7.6116	7.6921	8.08422	8.15266
Q87ZQ5	PSPTO_3369	tr|Q87ZQ5|Q87ZQ5_PSESM NADH-quinone oxidoreductase subunit F OS=Pseudomonas syringae pv. tomato (strain ATCC BAA-871 / DC3000) OX=223283 GN=nuoF PE=3 SV=1	755290000	2	4	4	8.03303	7.86256	0.871837	0.859015	0.170468	0.100034	0.121122	0.170468	0.916776					7.32529	6.18219		8.07715	7.91839	8.02239	8.11418	8.00424	7.94741	7.82016	7.67842
Q880B6	PSPTO_3256	tr|Q880B6|Q880B6_PSESM Iron ABC transporter, periplasmic iron-binding protein, putative OS=Pseudomonas syringae pv. tomato (strain ATCC BAA-871 / DC3000) OX=223283 GN=PSPTO_3256 PE=4 SV=1	151070000	0	4	4	6.88327	7.06143	0.419592	0.592534	-0.178155	0.101406	0.122562	-0.178155	0.911644								7.07196	6.80088	6.72022	6.94004	7.13274	7.10438	6.98583	7.02276
Q889W6	PSPTO_0631	sp|Q889W6|RL22_PSESM 50S ribosomal protein L22 OS=Pseudomonas syringae pv. tomato (strain ATCC BAA-871 / DC3000) OX=223283 GN=rplV PE=3 SV=1	20494000000	3	4	4	8.19584	8.53162	0.912653	0.963066	-0.335778	0.103757	0.125038	-0.335778	0.902957				7.29953	7.61407	7.60463		8.40809	8.40279	7.83152	8.14098	8.74088	8.68428	8.3995	8.30183
Q87X83	PSPTO_4305	tr|Q87X83|Q87X83_PSESM Outer membrane efflux protein OS=Pseudomonas syringae pv. tomato (strain ATCC BAA-871 / DC3000) OX=223283 GN=PSPTO_4305 PE=3 SV=1	1146100000	4	4	4	7.96592	7.40219	0.852245	0.73471	0.563732	0.103936	0.125038	0.563732	0.902957				9.29369	9.75071	9.02049	8.45073	8.01982	7.93781	7.91378	7.99229	7.76958	7.81185	7.25176	6.77557
O52376	PSPTO_0341	sp|O52376|DSBA_PSESM Thiol:disulfide interchange protein DsbA OS=Pseudomonas syringae pv. tomato (strain ATCC BAA-871 / DC3000) OX=223283 GN=dsbA PE=3 SV=1	5109300000	0	4	4	8.01595	8.28243	0.865306	0.937649	-0.266483	0.104182	0.125038	-0.266483	0.902957								8.10278	7.98837	7.97327	7.99937	8.16414	8.01149	8.45353	8.50055
Q882L0	PSPTO_2616	tr|Q882L0|Q882L0_PSESM Methyl-accepting chemotaxis protein OS=Pseudomonas syringae pv. tomato (strain ATCC BAA-871 / DC3000) OX=223283 GN=PSPTO_2616 PE=4 SV=1	62325000	1	4	2	7.90513	6.35589	0.835102	0.238681	1.54924	0.104199	0.125038	1.54924	0.902957					6.5342			8.12008	7.66083	7.77273	8.06688		6.02625	6.68553
Q881W6	PSPTO_2766	tr|Q881W6|Q881W6_PSESM ABC transporter, ATP-binding protein OS=Pseudomonas syringae pv. tomato (strain ATCC BAA-871 / DC3000) OX=223283 GN=PSPTO_2766 PE=4 SV=1	418790000	0	4	4	6.88974	7.38995	0.425306	0.730739	-0.500202	0.105106	0.125902	-0.500202	0.899966								6.89948	6.74872	6.89467	7.01611	7.72681	7.81398	7.02243	6.99656
Q87WQ9	PSPTO_4484	tr|Q87WQ9|Q87WQ9_PSESM BON domain-containing protein OS=Pseudomonas syringae pv. tomato (strain ATCC BAA-871 / DC3000) OX=223283 GN=PSPTO_4484 PE=4 SV=1	25237000000	2	4	4	7.63281	8.39147	0.754286	0.950357	-0.758658	0.105308	0.12592	-0.758658	0.899905					8.00689	7.77297		7.72515	7.53275	7.62598	7.64735	7.89334	7.75646	8.84353	9.07254
Q87XR8	PSPTO_4108	tr|Q87XR8|Q87XR8_PSESM High-affinity branched-chain amino acid ABC transporter, periplasmic amino acid-binding protein OS=Pseudomonas syringae pv. tomato (strain ATCC BAA-871 / DC3000) OX=223283 GN=PSPTO_4108 PE=4 SV=1	3211400000	1	4	4	8.05432	8.31313	0.882449	0.943606	-0.258808	0.108168	0.12911	-0.258808	0.889042					6.68055			8.225	7.94077	7.90102	8.15051	8.26597	8.02329	8.46713	8.49613
Q87UN5	PSPTO_5261	tr|Q87UN5|Q87UN5_PSESM D-methionine ABC transporter, permease protein OS=Pseudomonas syringae pv. tomato (strain ATCC BAA-871 / DC3000) OX=223283 GN=metI-2 PE=3 SV=1	101810000	0	4	2	7.17637	6.71505	0.580408	0.422558	0.461322	0.109541	0.130518	0.461322	0.884331								7.29226	6.92802	7.17359	7.31163	6.57946	6.85064
Q87ZS5	PSPTO_3349	sp|Q87ZS5|FTSK_PSESM DNA translocase FtsK OS=Pseudomonas syringae pv. tomato (strain ATCC BAA-871 / DC3000) OX=223283 GN=ftsK PE=3 SV=1	51803000	1	4	4	7.31272	6.49192	0.645714	0.301827	0.8208	0.111182	0.132238	0.8208	0.878645					6.31444			7.71218	6.6101	7.35089	7.57771	7.09621	7.10137	6.00191	5.76818
Q889W0	PSPTO_0637	sp|Q889W0|RL24_PSESM 50S ribosomal protein L24 OS=Pseudomonas syringae pv. tomato (strain ATCC BAA-871 / DC3000) OX=223283 GN=rplX PE=3 SV=1	30901000000	3	4	4	8.25616	8.58807	0.921633	0.970612	-0.331911	0.111653	0.132563	-0.331911	0.877577				7.04887	7.56984	7.58433		8.48252	8.52021	7.89134	8.13056	8.66366	8.74712	8.42509	8.51639
D3NQ27	PSPTO_5646	tr|D3NQ27|D3NQ27_PSESM Uncharacterized protein OS=Pseudomonas syringae pv. tomato (strain ATCC BAA-871 / DC3000) OX=223283 GN=PSPTO_5646 PE=4 SV=1	194040000	1	4	4	7.13987	6.79655	0.560816	0.458697	0.343322	0.114161	0.135302	0.343322	0.868696					6.50345			7.36771	6.80258	6.98254	7.40666	6.85451	7.05865	6.72835	6.5447
Q886L4	PSPTO_1563	sp|Q886L4|PIMT_PSESM Protein-L-isoaspartate O-methyltransferase OS=Pseudomonas syringae pv. tomato (strain ATCC BAA-871 / DC3000) OX=223283 GN=pcm PE=3 SV=1	116000000	0	3	2	6.48598	6.54281	0.193469	0.326847	-0.0568291	0.119042	0.140838	-0.0568291	0.85128								6.49216		6.51243	6.45335		6.52501		6.56061
Q87U53	PSPTO_5461	tr|Q87U53|Q87U53_PSESM Acyl-CoA dehydrogenase, putative OS=Pseudomonas syringae pv. tomato (strain ATCC BAA-871 / DC3000) OX=223283 GN=PSPTO_5461 PE=3 SV=1	810010000	1	4	4	6.11465	7.18289	0.0391837	0.644956	-1.06824	0.119357	0.140963	-1.06824	0.850895					5.8991			6.39705	6.03627	6.36339	5.6619	6.27105	6.36374	8.09479	8.00199
Q889F2	PSPTO_0798	sp|Q889F2|RL27_PSESM 50S ribosomal protein L27 OS=Pseudomonas syringae pv. tomato (strain ATCC BAA-871 / DC3000) OX=223283 GN=rpmA PE=3 SV=1	15884000000	1	4	4	7.78988	8.26463	0.798367	0.9305	-0.474754	0.123875	0.146042	-0.474754	0.835523						6.95172		8.11431	8.11962	7.17187	7.7537	8.56109	8.33678	8.08386	8.07679
Q880I3	PSPTO_3174	tr|Q880I3|Q880I3_PSESM Uncharacterized protein OS=Pseudomonas syringae pv. tomato (strain ATCC BAA-871 / DC3000) OX=223283 GN=PSPTO_3174 PE=4 SV=1	367520000	0	3	2	6.69067	6.96318	0.319184	0.550834	-0.272514	0.124324	0.146315	-0.272514	0.83471								6.68739		6.5031	6.88153			6.93897	6.98739
Q881C3	PSPTO_2973	tr|Q881C3|Q881C3_PSESM Molybdate ABC transporter, periplasmic molybdate-binding protein OS=Pseudomonas syringae pv. tomato (strain ATCC BAA-871 / DC3000) OX=223283 GN=modA PE=4 SV=1	1192500000	0	4	4	7.35512	7.61692	0.66449	0.799444	-0.261799	0.125051	0.146913	-0.261799	0.832939								7.58942	7.25217	7.16364	7.41526	7.39138	7.47362	7.72622	7.87647
Q87WS2	PSPTO_4471	tr|Q87WS2|Q87WS2_PSESM Rod shape-determining protein MreC OS=Pseudomonas syringae pv. tomato (strain ATCC BAA-871 / DC3000) OX=223283 GN=mreC PE=4 SV=1	65117000	0	4	3	7.2741	6.78926	0.626939	0.454329	0.484843	0.125993	0.147762	0.484843	0.830438								7.37094	7.12963	7.13424	7.4616	6.94012	7.0423	6.38536
Q87V70	PSPTO_5071	sp|Q87V70|Y5071_PSESM UPF0312 protein PSPTO_5071 OS=Pseudomonas syringae pv. tomato (strain ATCC BAA-871 / DC3000) OX=223283 GN=PSPTO_5071 PE=3 SV=1	7186600000	2	4	4	8.16406	8.43613	0.906122	0.955123	-0.272066	0.128884	0.150888	-0.272066	0.821345					7.11508	7.2751		8.29294	8.06427	8.07657	8.22246	8.28332	8.14523	8.68322	8.63273
Q887G1	PSPTO_1335	tr|Q887G1|Q887G1_PSESM Cyclohexadienyl dehydratase, putative OS=Pseudomonas syringae pv. tomato (strain ATCC BAA-871 / DC3000) OX=223283 GN=PSPTO_1335 PE=4 SV=1	75337000	0	4	3	6.9623	6.79801	0.466122	0.461477	0.164289	0.130165	0.152123	0.164289	0.817804								6.98017	6.98399	6.92181	6.96324	6.69028		6.78112	6.92263
Q87WZ3	PSPTO_4400	sp|Q87WZ3|SECA_PSESM Protein translocase subunit SecA OS=Pseudomonas syringae pv. tomato (strain ATCC BAA-871 / DC3000) OX=223283 GN=secA PE=3 SV=1	1184400000	2	4	4	8.0954	8.24013	0.89551	0.926132	-0.144731	0.134072	0.156418	-0.144731	0.805714					6.89306	7.07203		8.16397	7.99585	8.13437	8.08743	8.39909	8.31589	8.14395	8.10161
Q88A50	PSPTO_0547	tr|Q88A50|Q88A50_PSESM AAA_PrkA domain-containing protein OS=Pseudomonas syringae pv. tomato (strain ATCC BAA-871 / DC3000) OX=223283 GN=PSPTO_0547 PE=4 SV=1	931870000	0	4	4	7.20149	7.79685	0.593469	0.846704	-0.59536	0.135192	0.15745	-0.59536	0.802856								7.20423	7.04415	7.4257	7.13188	7.30741	7.26321	8.3055	8.31127
Q88BE8	PSPTO_0069	tr|Q88BE8|Q88BE8_PSESM TonB system transport protein ExbB OS=Pseudomonas syringae pv. tomato (strain ATCC BAA-871 / DC3000) OX=223283 GN=exbB-1 PE=3 SV=1	507860000	3	4	2	8.01114	7.52678	0.86449	0.776013	0.484368	0.139369	0.162035	0.484368	0.790392				6.50581	7.10938	7.12238		7.99021	7.83404	8.0677	8.15262	7.67376	7.37979
Q87Y23	PSPTO_3989	tr|Q87Y23|Q87Y23_PSESM Lipoprotein, putative OS=Pseudomonas syringae pv. tomato (strain ATCC BAA-871 / DC3000) OX=223283 GN=PSPTO_3989 PE=4 SV=1	94025000	3	4	2	7.78386	6.45629	0.796735	0.283558	1.32757	0.13999	0.162476	1.32757	0.789211				6.71523	7.59982	7.75738		7.86816	7.56653	7.81749	7.88326	6.12766	6.78492
Q87XP3	PSPTO_4133	sp|Q87XP3|QUIP_PSESM Acyl-homoserine lactone acylase QuiP OS=Pseudomonas syringae pv. tomato (strain ATCC BAA-871 / DC3000) OX=223283 GN=quiP PE=3 SV=1	160880000	3	4	3	8.23878	7.09054	0.919184	0.607625	1.14824	0.140755	0.163081	1.14824	0.787596				7.46889	8.48143	8.67636		8.27724	8.08041	8.27383	8.32362	7.56191	7.59283	6.11687
Q886F8	PSPTO_1621	tr|Q886F8|Q886F8_PSESM Uncharacterized protein OS=Pseudomonas syringae pv. tomato (strain ATCC BAA-871 / DC3000) OX=223283 GN=PSPTO_1621 PE=4 SV=1	19046000	0	3	2	6.67337	6.48054	0.302857	0.293884	0.192823	0.148134	0.171335	0.192823	0.766153								6.81469		6.52388	6.68154	6.47486	6.48623
Q888S0	PSPTO_0946	tr|Q888S0|Q888S0_PSESM Tellurium resistance protein, putative OS=Pseudomonas syringae pv. tomato (strain ATCC BAA-871 / DC3000) OX=223283 GN=PSPTO_0946 PE=4 SV=1	265620000	0	3	4	6.91929	7.27851	0.437551	0.684273	-0.359221	0.151234	0.17462	-0.359221	0.757905								6.60823		7.16233	6.98731	7.12401	7.02784	7.47774	7.48444
Q889S0	PSPTO_0679	tr|Q889S0|Q889S0_PSESM Outer membrane protein OmpW OS=Pseudomonas syringae pv. tomato (strain ATCC BAA-871 / DC3000) OX=223283 GN=PSPTO_0679 PE=4 SV=1	3859200000	3	4	4	8.32853	7.18477	0.928163	0.645751	1.14377	0.154144	0.177675	1.14377	0.750374					7.49556	8.73339	7.0633	8.30827	8.2913	8.33357	8.38099	6.00273	6.28722	8.23406	8.21506
Q886Q7	PSPTO_1520	sp|Q886Q7|PLSB_PSESM Glycerol-3-phosphate acyltransferase OS=Pseudomonas syringae pv. tomato (strain ATCC BAA-871 / DC3000) OX=223283 GN=plsB PE=3 SV=1	10397000	0	3	2	6.97012	6.55504	0.470204	0.332804	0.415082	0.161075	0.185347	0.415082	0.732015								7.04786		6.7567	7.10582	6.39988	6.7102
Q87ZK4	PSPTO_3420	tr|Q87ZK4|Q87ZK4_PSESM Uncharacterized protein OS=Pseudomonas syringae pv. tomato (strain ATCC BAA-871 / DC3000) OX=223283 GN=PSPTO_3420 PE=4 SV=1	65651000	3	3	4	6.46213	6.61119	0.179592	0.362589	-0.149063	0.1621	0.186207	-0.149063	0.730003				6.87736	7.2798	7.0574		6.56994		6.39307	6.42338	6.46477	6.69414	6.51465	6.77119
Q884P8	PSPTO_2040	tr|Q884P8|Q884P8_PSESM 50S ribosomal protein L3 glutamine methyltransferase OS=Pseudomonas syringae pv. tomato (strain ATCC BAA-871 / DC3000) OX=223283 GN=prmB PE=3 SV=1	207240000	0	4	4	6.75347	6.83486	0.354286	0.48332	-0.0813861	0.162963	0.186879	-0.0813861	0.728439								6.72211	6.68007	6.80796	6.80375	6.88198	6.899	6.83657	6.72188
Q887F3	PSPTO_1343	tr|Q887F3|Q887F3_PSESM Dipeptidase, putative OS=Pseudomonas syringae pv. tomato (strain ATCC BAA-871 / DC3000) OX=223283 GN=PSPTO_1343 PE=4 SV=1	1222400000	0	4	4	7.82803	8.04544	0.817143	0.894361	-0.217407	0.165969	0.190002	-0.217407	0.721242								7.86945	7.79267	7.79981	7.85019	7.86479	7.81449	8.27205	8.23042
Q887Z0	PSPTO_1140	tr|Q887Z0|Q887Z0_PSESM PlsC domain-containing protein OS=Pseudomonas syringae pv. tomato (strain ATCC BAA-871 / DC3000) OX=223283 GN=PSPTO_1140 PE=4 SV=1	185530000	0	4	4	6.85755	7.1532	0.401633	0.634234	-0.295651	0.170179	0.19449	-0.295651	0.711102								7.17257	6.45401	6.72964	7.07397	7.23654	7.22081	7.15333	7.00212
Q887G5	PSPTO_1331	tr|Q887G5|Q887G5_PSESM Acetyltransferase, CysE/LacA/LpxA/NodL family OS=Pseudomonas syringae pv. tomato (strain ATCC BAA-871 / DC3000) OX=223283 GN=PSPTO_1331 PE=4 SV=1	43992000	0	3	2	6.71923	6.46058	0.336327	0.284353	0.258651	0.173086	0.197476	0.258651	0.704485								6.80885		6.47258	6.87627	6.44911	6.47205
Q88B00	PSPTO_0233	tr|Q88B00|Q88B00_PSESM Probable proton/glutamate-aspartate symporter OS=Pseudomonas syringae pv. tomato (strain ATCC BAA-871 / DC3000) OX=223283 GN=gltP PE=3 SV=1	64031000	1	3	2	7.04254	6.8254	0.515102	0.47776	0.217144	0.176477	0.201004	0.217144	0.696794					6.93961			6.9703		7.02098	7.13634	6.9092	6.74159
Q88A35	PSPTO_0562	tr|Q88A35|Q88A35_PSESM Spermidine/putrescine import ATP-binding protein PotA OS=Pseudomonas syringae pv. tomato (strain ATCC BAA-871 / DC3000) OX=223283 GN=potA PE=3 SV=1	71435000	0	4	2	7.41904	7.0486	0.684082	0.58618	0.370441	0.178419	0.202872	0.370441	0.692777								7.43578	7.29495	7.47314	7.4723	7.17394	6.92326
Q88AP4	PSPTO_0343	sp|Q88AP4|ENGB_PSESM Probable GTP-binding protein EngB OS=Pseudomonas syringae pv. tomato (strain ATCC BAA-871 / DC3000) OX=223283 GN=engB PE=3 SV=1	187790000	0	4	4	6.60964	6.77122	0.27102	0.442415	-0.161577	0.180782	0.205212	-0.161577	0.687798								6.65007	6.5804	6.59385	6.61425	7.01907	6.77369	6.57073	6.72139
Q883T3	PSPTO_2267	tr|Q883T3|Q883T3_PSESM ABC transporter, ATP-binding protein OS=Pseudomonas syringae pv. tomato (strain ATCC BAA-871 / DC3000) OX=223283 GN=PSPTO_2267 PE=4 SV=1	114540000	0	4	3	7.04241	6.86532	0.514286	0.502383	0.177097	0.186437	0.211274	0.177097	0.675154								7.14205	6.95468	7.05645	7.01649	6.95981	6.95646	6.67968
Q882L7	PSPTO_2609	tr|Q882L7|Q882L7_PSESM Uncharacterized protein OS=Pseudomonas syringae pv. tomato (strain ATCC BAA-871 / DC3000) OX=223283 GN=PSPTO_2609 PE=4 SV=1	980450000	0	3	4	6.25473	7.0651	0.0840816	0.593725	-0.810374	0.18858	0.213274	-0.810374	0.671062								6.34649	6.18879		6.22891	6.31492	6.16218	7.88637	7.89696
Q883T0	PSPTO_2270	tr|Q883T0|Q883T0_PSESM ErfK/YbiS/YcfS/YnhG family protein OS=Pseudomonas syringae pv. tomato (strain ATCC BAA-871 / DC3000) OX=223283 GN=PSPTO_2270 PE=4 SV=1	157850000	0	4	3	7.42096	7.08918	0.684898	0.606831	0.331783	0.188836	0.213274	0.331783	0.671062								7.42333	7.42669	7.41108	7.42275	7.31097	7.19956		6.75701
Q884J2	PSPTO_2100	tr|Q884J2|Q884J2_PSESM Uncharacterized protein OS=Pseudomonas syringae pv. tomato (strain ATCC BAA-871 / DC3000) OX=223283 GN=PSPTO_2100 PE=4 SV=1	60690000	0	3	4	6.43253	6.36751	0.16898	0.245433	0.0650132	0.196342	0.221379	0.0650132	0.654864								6.3768		6.42442	6.49636	6.30997	6.40367	6.36365	6.39277
Q87UZ5	PSPTO_5147	tr|Q87UZ5|Q87UZ5_PSESM Polyhydroxyalkanoate granule-associated protein PhaF OS=Pseudomonas syringae pv. tomato (strain ATCC BAA-871 / DC3000) OX=223283 GN=PSPTO_5147 PE=4 SV=1	1485700000	0	3	4	7.17193	7.59098	0.577143	0.789913	-0.419053	0.198833	0.223812	-0.419053	0.650117								6.78485		7.42116	7.30978	7.20653	7.27715	7.96027	7.91997
Q87XR5	PSPTO_4111	tr|Q87XR5|Q87XR5_PSESM High-affinity branched-chain amino acid ABC transporter, ATP-binding protein OS=Pseudomonas syringae pv. tomato (strain ATCC BAA-871 / DC3000) OX=223283 GN=PSPTO_4111 PE=4 SV=1	131450000	0	4	3	7.29587	6.79235	0.638367	0.456712	0.503513	0.200329	0.225119	0.503513	0.647588								7.3641	7.02131	7.33542	7.46264	7.15718	6.96574	6.25414
Q87V67	PSPTO_5074	tr|Q87V67|Q87V67_PSESM Amine oxidase, flavin-containing protein OS=Pseudomonas syringae pv. tomato (strain ATCC BAA-871 / DC3000) OX=223283 GN=PSPTO_5074 PE=4 SV=1	71568000	0	4	3	7.58475	7.12113	0.733878	0.620334	0.463622	0.208222	0.233598	0.463622	0.631532								7.87421	7.38512	7.48285	7.59684	7.38437	7.37773	6.6013
Q88AQ9	PSPTO_0327	tr|Q88AQ9|Q88AQ9_PSESM S1 RNA binding domain protein OS=Pseudomonas syringae pv. tomato (strain ATCC BAA-871 / DC3000) OX=223283 GN=PSPTO_0327 PE=4 SV=1	528050000	0	4	4	7.42376	7.76673	0.686531	0.837967	-0.34297	0.212037	0.237481	-0.34297	0.624371								7.58974	7.13033	7.52277	7.45219	8.12199	8.14264	7.39616	7.40611
Q87VD2	PSPTO_5007	tr|Q87VD2|Q87VD2_PSESM ATP-independent RNA helicase DbpA OS=Pseudomonas syringae pv. tomato (strain ATCC BAA-871 / DC3000) OX=223283 GN=dbpA PE=3 SV=1	182060000	0	3	4	6.54469	6.96911	0.23102	0.554011	-0.424417	0.216083	0.24161	-0.424417	0.616885								6.76681		6.39934	6.46792	7.42856	7.43111	6.50515	6.51162
Q87UV1	PSPTO_5191	tr|Q87UV1|Q87UV1_PSESM AcrB/AcrD/AcrF family protein OS=Pseudomonas syringae pv. tomato (strain ATCC BAA-871 / DC3000) OX=223283 GN=PSPTO_5191 PE=3 SV=1	40625000	1	4	3	7.29849	6.77431	0.639184	0.444003	0.524176	0.21658	0.241763	0.524176	0.616609					6.55974			7.53979	6.81052	7.28623	7.55741	7.08196	7.06172	6.17926
Q87WJ1	PSPTO_4555	tr|Q87WJ1|Q87WJ1_PSESM Uncharacterized protein OS=Pseudomonas syringae pv. tomato (strain ATCC BAA-871 / DC3000) OX=223283 GN=PSPTO_4555 PE=4 SV=1	1210100000	0	4	4	7.95709	7.77245	0.847347	0.839555	0.184641	0.226717	0.25266	0.184641	0.597464								7.97273	7.92159	7.96294	7.97111	7.60117	7.52889	8.01982	7.93993
Q87XZ0	PSPTO_4030	tr|Q87XZ0|Q87XZ0_PSESM Uncharacterized protein OS=Pseudomonas syringae pv. tomato (strain ATCC BAA-871 / DC3000) OX=223283 GN=PSPTO_4030 PE=4 SV=1	2890700000	1	4	4	8.08075	8.01213	0.893061	0.889992	0.0686176	0.228789	0.254547	0.0686176	0.594233						7.08332		8.09892	8.09237	8.06941	8.06228	7.93959	7.98599	7.97786	8.14507
Q87YG1	PSPTO_3838	tr|Q87YG1|Q87YG1_PSESM Signal peptide peptidase SppA, 36K type OS=Pseudomonas syringae pv. tomato (strain ATCC BAA-871 / DC3000) OX=223283 GN=sppA PE=4 SV=1	44764000	0	4	3	6.86685	6.63765	0.409796	0.377284	0.229195	0.237311	0.263592	0.229195	0.579067								6.9986	6.70275	6.81778	6.94825	6.87863	6.63888	6.39545
Q87XR4	PSPTO_4112	tr|Q87XR4|Q87XR4_PSESM High-affinity branched-chain amino acid transport ATP-binding protein OS=Pseudomonas syringae pv. tomato (strain ATCC BAA-871 / DC3000) OX=223283 GN=PSPTO_4112 PE=3 SV=1	80836000	0	3	2	6.49799	6.60279	0.204898	0.359015	-0.104802	0.246112	0.272707	-0.104802	0.564303								6.57857	6.40596		6.50944	6.55279	6.6528
Q88A75	PSPTO_0520	tr|Q88A75|Q88A75_PSESM Membrane protein, putative OS=Pseudomonas syringae pv. tomato (strain ATCC BAA-871 / DC3000) OX=223283 GN=PSPTO_0520 PE=4 SV=1	38252000	0	3	2	6.81117	6.62753	0.380408	0.370532	0.18364	0.24633	0.272707	0.18364	0.564303								6.825		6.75426	6.85424	6.54331	6.71175
Q87WW5	PSPTO_4428	tr|Q87WW5|Q87WW5_PSESM Cell division protein ZapE OS=Pseudomonas syringae pv. tomato (strain ATCC BAA-871 / DC3000) OX=223283 GN=zapE PE=3 SV=1	912110000	1	4	4	7.41007	7.69566	0.680816	0.82089	-0.285589	0.249628	0.275905	-0.285589	0.55924					6.39275			7.65764	7.1507	7.3076	7.52434	8.11177	7.89655	7.48362	7.2907
Q87W76	PSPTO_4680	tr|Q87W76|Q87W76_PSESM Coronafacic acid synthetase, ligase component OS=Pseudomonas syringae pv. tomato (strain ATCC BAA-871 / DC3000) OX=223283 GN=cfl PE=4 SV=1	71536000	0	4	4	7.03093	6.71948	0.506122	0.424146	0.31145	0.251124	0.277102	0.31145	0.55736								7.15232	6.85672	7.13631	6.97839	7.13008	7.00195	6.57013	6.17577
Q87WS1	PSPTO_4472	tr|Q87WS1|Q87WS1_PSESM Rod shape-determining protein MreB OS=Pseudomonas syringae pv. tomato (strain ATCC BAA-871 / DC3000) OX=223283 GN=mreB PE=4 SV=1	2078000000	4	4	4	7.9584	8.14225	0.84898	0.913423	-0.183847	0.255823	0.281825	-0.183847	0.550021				6.10322	7.15676	7.20311	6.58227	8.01077	7.92805	7.94352	7.95128	8.39618	8.32517	7.8435	8.00415
Q87Z34	PSPTO_3597	tr|Q87Z34|Q87Z34_PSESM Uncharacterized protein OS=Pseudomonas syringae pv. tomato (strain ATCC BAA-871 / DC3000) OX=223283 GN=PSPTO_3597 PE=4 SV=1	119310000	0	4	2	7.36241	7.25669	0.666122	0.674345	0.105723	0.260382	0.286377	0.105723	0.543061								7.3963	7.14251	7.41552	7.49529	7.26281	7.25057
Q889F9	PSPTO_0791	tr|Q889F9|Q889F9_PSESM Phosphonate ABC transporter, periplasmic phosphonate-binding protein, putative OS=Pseudomonas syringae pv. tomato (strain ATCC BAA-871 / DC3000) OX=223283 GN=PSPTO_0791 PE=4 SV=1	321270000	0	4	4	7.12605	7.24219	0.554286	0.669579	-0.11614	0.265084	0.291073	-0.11614	0.535999								7.31792	7.04669	6.93948	7.20011	7.18133	7.19794	7.27704	7.31245
Q880K1	PSPTO_3155	tr|Q880K1|Q880K1_PSESM Pyruvate ferredoxin/flavodoxin oxidoreductase family protein OS=Pseudomonas syringae pv. tomato (strain ATCC BAA-871 / DC3000) OX=223283 GN=PSPTO_3155 PE=4 SV=1	215540000	2	4	4	7.82591	7.32396	0.814694	0.703336	0.501947	0.269107	0.295008	0.501947	0.530166					6.66923	7.38095		7.89215	7.7264	7.79347	7.89162	6.54393	6.86766	8.12772	7.75654
Q87YB2	PSPTO_3889	tr|Q87YB2|Q87YB2_PSESM Conserved domain protein OS=Pseudomonas syringae pv. tomato (strain ATCC BAA-871 / DC3000) OX=223283 GN=PSPTO_3889 PE=4 SV=1	142570000	0	3	4	6.34794	6.51482	0.123265	0.313741	-0.166873	0.289551	0.316902	-0.166873	0.499075								6.34945	6.33191		6.36246	6.29579	6.32744	6.85419	6.58185
Q88BV4	PSPTO_B0021	tr|Q88BV4|Q88BV4_PSESM AAA_31 domain-containing protein OS=Pseudomonas syringae pv. tomato (strain ATCC BAA-871 / DC3000) OX=223283 GN=PSPTO_B0021 PE=4 SV=1	1461100000	0	4	4	7.33934	7.63234	0.656327	0.803415	-0.292999	0.292151	0.319229	-0.292999	0.495898								7.39477	7.29019	7.3427	7.3297	8.04914	8.01034	7.24854	7.22134
Q887L6	PSPTO_1275	tr|Q887L6|Q887L6_PSESM Glycine cleavage system T protein OS=Pseudomonas syringae pv. tomato (strain ATCC BAA-871 / DC3000) OX=223283 GN=gcvT-2 PE=3 SV=1	3186100000	0	4	4	8.06564	8.28292	0.888163	0.938046	-0.217281	0.292734	0.319346	-0.217281	0.495739								8.14242	8.05629	8.05192	8.01191	8.0187	7.96379	8.52023	8.62895
Q884C5	PSPTO_2170	tr|Q884C5|Q884C5_PSESM Heat shock protein, Hsp20 family OS=Pseudomonas syringae pv. tomato (strain ATCC BAA-871 / DC3000) OX=223283 GN=PSPTO_2170 PE=3 SV=1	4571400000	4	4	4	8.03437	8.24027	0.873469	0.926529	-0.205901	0.296432	0.322856	-0.205901	0.490991				7.50066	7.74574	7.84512	7.12473	7.97183	7.96414	8.13707	8.06446	8.52146	8.51755	7.99784	7.92424
Q87U85	PSPTO_5422	tr|Q87U85|Q87U85_PSESM FHA domain protein OS=Pseudomonas syringae pv. tomato (strain ATCC BAA-871 / DC3000) OX=223283 GN=PSPTO_5422 PE=4 SV=1	112520000	0	3	4	6.8634	6.96742	0.407347	0.553614	-0.104025	0.30428	0.330867	-0.104025	0.480346								6.87308		6.90095	6.81616	7.11123	7.09653	6.89421	6.76772
Q87YE3	PSPTO_3857	tr|Q87YE3|Q87YE3_PSESM Acyl-CoA dehydrogenase family protein OS=Pseudomonas syringae pv. tomato (strain ATCC BAA-871 / DC3000) OX=223283 GN=PSPTO_3857 PE=4 SV=1	38499000	0	4	3	7.20189	6.8969	0.594286	0.515886	0.304985	0.311457	0.338124	0.304985	0.470923								7.27878	7.00771	7.21667	7.3044		6.47589	7.25935	6.95547
Q87XK8	PSPTO_4170	tr|Q87XK8|Q87XK8_PSESM Glycerol-3-phosphate dehydrogenase OS=Pseudomonas syringae pv. tomato (strain ATCC BAA-871 / DC3000) OX=223283 GN=glpD PE=3 SV=1	1067900000	2	4	4	7.28259	7.72086	0.630204	0.827641	-0.438266	0.314337	0.340574	-0.438266	0.467788						7.5787	6.70158	7.42167	7.34467	7.18378	7.18024	7.11551	7.07273	8.38027	8.31492
Q885Q6	PSPTO_1775	tr|Q885Q6|Q885Q6_PSESM ATP-dependent RNA helicase DeaD OS=Pseudomonas syringae pv. tomato (strain ATCC BAA-871 / DC3000) OX=223283 GN=deaD PE=3 SV=1	2157000000	2	4	4	7.90848	8.13519	0.837551	0.912232	-0.226715	0.314727	0.340574	-0.226715	0.467788					6.73585	6.62538		8.00056	7.66331	7.95218	8.01787	8.56944	8.28957	7.78626	7.8955
Q88AQ7	PSPTO_0329	tr|Q88AQ7|Q88AQ7_PSESM Osmolarity sensor protein EnvZ OS=Pseudomonas syringae pv. tomato (strain ATCC BAA-871 / DC3000) OX=223283 GN=envZ PE=4 SV=1	22024000	0	4	2	6.94725	6.7633	0.457959	0.438443	0.183951	0.316729	0.342189	0.183951	0.465734								7.05312	6.49096	7.11601	7.12892	6.74024	6.78636
Q887V6	PSPTO_1177	sp|Q887V6|CYSZ_PSESM Sulfate transporter CysZ OS=Pseudomonas syringae pv. tomato (strain ATCC BAA-871 / DC3000) OX=223283 GN=cysZ PE=3 SV=1	69713000	1	4	2	7.11422	6.61903	0.548571	0.366164	0.495197	0.33347	0.359698	0.495197	0.444061					6.45888			7.14386	7.01691	7.14851	7.14761	6.90802	6.33003
Q88BB6	PSPTO_0101	sp|Q88BB6|DADA_PSESM D-amino acid dehydrogenase OS=Pseudomonas syringae pv. tomato (strain ATCC BAA-871 / DC3000) OX=223283 GN=dadA PE=3 SV=1	352260000	2	4	4	7.53183	7.49582	0.72	0.76251	0.0360028	0.342963	0.369345	0.0360028	0.432568					7.09576	7.29086		7.53604	7.50117	7.58262	7.50748	7.47939	7.50985	7.56646	7.4276
Q882D4	PSPTO_2694	tr|Q882D4|Q882D4_PSESM DAO domain-containing protein OS=Pseudomonas syringae pv. tomato (strain ATCC BAA-871 / DC3000) OX=223283 GN=PSPTO_2694 PE=4 SV=1	516570000	2	4	4	7.23404	7.48596	0.613061	0.760127	-0.251924	0.345006	0.370361	-0.251924	0.431375					6.44295	6.6315		7.42703	7.15201	7.16435	7.19276	7.20417	7.03655	7.99697	7.70616
Q886H1	PSPTO_1608	tr|Q886H1|Q886H1_PSESM GSDH domain-containing protein OS=Pseudomonas syringae pv. tomato (strain ATCC BAA-871 / DC3000) OX=223283 GN=PSPTO_1608 PE=4 SV=1	1446600000	0	4	4	7.70155	7.92041	0.777143	0.874106	-0.218864	0.345009	0.370361	-0.218864	0.431375								7.78631	7.71773	7.61974	7.68241	7.58828	7.57796	8.24841	8.26698
Q882C4	PSPTO_2705	tr|Q882C4|Q882C4_PSESM Mannitol ABC transporter, permease protein OS=Pseudomonas syringae pv. tomato (strain ATCC BAA-871 / DC3000) OX=223283 GN=PSPTO_2705 PE=3 SV=1	64196000	0	3	4	6.55484	6.3972	0.242449	0.258141	0.157641	0.358125	0.383828	0.157641	0.415864								6.62417		6.41219	6.62815	6.61837	6.6403	6.22141	6.1087
Q87WU3	PSPTO_4450	tr|Q87WU3|Q87WU3_PSESM Lipopolysaccharide export system protein LptC OS=Pseudomonas syringae pv. tomato (strain ATCC BAA-871 / DC3000) OX=223283 GN=lptC PE=3 SV=1	58760000	0	4	2	6.95415	6.65314	0.462041	0.388006	0.301016	0.374086	0.400296	0.301016	0.397619								7.03798	6.81806	6.989	6.97157	6.85997		6.4463
Q880H9	PSPTO_3179	tr|Q880H9|Q880H9_PSESM PqiB family protein OS=Pseudomonas syringae pv. tomato (strain ATCC BAA-871 / DC3000) OX=223283 GN=PSPTO_3179 PE=4 SV=1	21109000	2	3	3	6.7215	6.45198	0.337959	0.281176	0.269512	0.377255	0.403045	0.269512	0.394647					7.34226	6.58339		7.02572		6.28391	6.85486	6.60524	6.58324	6.16747
Q881L5	PSPTO_2874	tr|Q881L5|Q881L5_PSESM PpkA-related protein OS=Pseudomonas syringae pv. tomato (strain ATCC BAA-871 / DC3000) OX=223283 GN=PSPTO_2874 PE=4 SV=1	7397700	0	3	2	6.32882	6.2756	0.113469	0.213662	0.0532185	0.379902	0.405229	0.0532185	0.3923								6.41425		6.24974	6.32247			6.26795	6.28326
Q87VE0	PSPTO_4999	tr|Q87VE0|Q87VE0_PSESM Lipopolysaccharide core biosynthesis protein, putative OS=Pseudomonas syringae pv. tomato (strain ATCC BAA-871 / DC3000) OX=223283 GN=PSPTO_4999 PE=4 SV=1	125120000	0	4	3	6.98555	6.92695	0.478367	0.531771	0.0585949	0.384705	0.409701	0.0585949	0.387533								7.08243	6.88777	6.91232	7.05968	6.99435	6.91498	6.87153
Q88AF0	PSPTO_0440	sp|Q88AF0|BETI_PSESM HTH-type transcriptional regulator BetI OS=Pseudomonas syringae pv. tomato (strain ATCC BAA-871 / DC3000) OX=223283 GN=betI PE=3 SV=1	421380000	0	4	4	7.06427	7.20256	0.526531	0.651708	-0.138297	0.394432	0.419396	-0.138297	0.377376								7.00342	7.03491	7.18444	7.03431	7.0865	6.88808	7.5172	7.31848
Q87XS2	PSPTO_4104	sp|Q87XS2|RAPA_PSESM RNA polymerase-associated protein RapA OS=Pseudomonas syringae pv. tomato (strain ATCC BAA-871 / DC3000) OX=223283 GN=rapA PE=3 SV=1	512760000	0	4	4	7.60518	7.75222	0.745306	0.835187	-0.147038	0.396541	0.420973	-0.147038	0.375746								7.65842	7.51575	7.65588	7.59067	7.96746	8.04076	7.45303	7.54763
Q88B44	PSPTO_0176	tr|Q88B44|Q88B44_PSESM LysM domain protein OS=Pseudomonas syringae pv. tomato (strain ATCC BAA-871 / DC3000) OX=223283 GN=PSPTO_0176 PE=4 SV=1	328980000	0	4	4	7.14331	7.27012	0.564082	0.681096	-0.126814	0.398515	0.422141	-0.126814	0.374542								7.34461	7.14373	6.94897	7.13593	7.13697	7.0223	7.46549	7.45573
Q889Y5	PSPTO_0612	tr|Q889Y5|Q889Y5_PSESM Conserved domain protein OS=Pseudomonas syringae pv. tomato (strain ATCC BAA-871 / DC3000) OX=223283 GN=PSPTO_0612 PE=4 SV=1	42745000	0	4	2	6.63649	6.4768	0.282449	0.292295	0.159692	0.398898	0.422141	0.159692	0.374542								6.72467	6.62404	6.42878	6.76847	6.35212	6.60147
Q87YV5	PSPTO_3687	tr|Q87YV5|Q87YV5_PSESM L-sorbosone dehydrogenase OS=Pseudomonas syringae pv. tomato (strain ATCC BAA-871 / DC3000) OX=223283 GN=PSPTO_3687 PE=4 SV=1	47772000	0	4	2	6.99014	6.89322	0.484082	0.514694	0.0969172	0.429301	0.453601	0.0969172	0.343326								6.95869	6.92061	7.02481	7.05645			6.97441	6.81204
Q885Y7	PSPTO_1694	tr|Q885Y7|Q885Y7_PSESM GTP pyrophosphokinase OS=Pseudomonas syringae pv. tomato (strain ATCC BAA-871 / DC3000) OX=223283 GN=relA PE=3 SV=1	81580000	0	4	4	7.19961	7.06064	0.591837	0.592137	0.138969	0.45211	0.476951	0.138969	0.321526								7.29638	6.95384	7.24272	7.30552	7.31716	7.30886	6.87086	6.74569
Q883Z1	PSPTO_2206	tr|Q883Z1|Q883Z1_PSESM Branched-chain amino acid transport system carrier protein OS=Pseudomonas syringae pv. tomato (strain ATCC BAA-871 / DC3000) OX=223283 GN=brnQ PE=3 SV=1	105900000	0	3	2	7.23167	6.90807	0.609796	0.523431	0.323607	0.457533	0.481835	0.323607	0.317102								7.19712		7.38751	7.11039	6.61756	7.19857
Q87U74	PSPTO_5434	tr|Q87U74|Q87U74_PSESM ImpA_N domain-containing protein OS=Pseudomonas syringae pv. tomato (strain ATCC BAA-871 / DC3000) OX=223283 GN=PSPTO_5434 PE=4 SV=1	62785000	0	4	4	6.89161	6.79671	0.426939	0.459492	0.0948952	0.458173	0.481835	0.0948952	0.317102								6.90771	6.75569	7.0327	6.87033	6.93621	6.99524	6.70016	6.55524
Q877U1;Q880F3	PSPTO_5582	tr|Q877U1|Q877U1_PSESM ISPssy, transposase OS=Pseudomonas syringae pv. tomato (strain ATCC BAA-871 / DC3000) OX=223283 GN=PSPTO_0171 PE=4 SV=1;tr|Q880F3|Q880F3_PSESM ISPssy, transposase OS=Pseudomonas syringae pv. tomato (strain ATCC BAA-871 / DC3000) OX=2	407650000	1	3	4	6.82752	7.07953	0.388571	0.600874	-0.252007	0.462295	0.48541	-0.252007	0.313891					6.29557			6.81174		6.87369	6.79713	7.68034	7.50775	6.5948	6.53522
Q87Y39	PSPTO_3973	tr|Q87Y39|Q87Y39_PSESM TolA protein OS=Pseudomonas syringae pv. tomato (strain ATCC BAA-871 / DC3000) OX=223283 GN=tolA PE=4 SV=1	45925000	0	4	2	6.97779	6.91007	0.476735	0.523828	0.0677222	0.479848	0.503055	0.0677222	0.298385								7.04517	6.8205	6.97955	7.06595	6.84855	6.97159
Q87Y86	PSPTO_3917	tr|Q87Y86|Q87Y86_PSESM Uncharacterized protein OS=Pseudomonas syringae pv. tomato (strain ATCC BAA-871 / DC3000) OX=223283 GN=PSPTO_3917 PE=4 SV=1	602950000	2	4	4	7.10112	7.24889	0.542041	0.671962	-0.147775	0.484504	0.507145	-0.147775	0.294868					6.31944	6.71719		7.20371	6.98576	7.02926	7.18574	7.04953	6.84538	7.62439	7.47628
Q884Q4	PSPTO_2034	tr|Q884Q4|Q884Q4_PSESM Glutaredoxin domain-containing protein OS=Pseudomonas syringae pv. tomato (strain ATCC BAA-871 / DC3000) OX=223283 GN=PSPTO_2034 PE=4 SV=1	206590000	2	4	4	6.92116	6.82629	0.44	0.478952	0.0948732	0.523244	0.546843	0.0948732	0.262137					6.80913	6.48527		6.96518	6.88471	6.9054	6.92936	7.02078	7.08368	6.59876	6.60194
Q88B46	PSPTO_0174	sp|Q88B46|TSAC_PSESM Threonylcarbamoyl-AMP synthase OS=Pseudomonas syringae pv. tomato (strain ATCC BAA-871 / DC3000) OX=223283 GN=tsaC PE=3 SV=1	82337000	0	3	4	6.39321	6.43874	0.15102	0.276013	-0.0455299	0.528494	0.550577	-0.0455299	0.259182								6.34076		6.46404	6.37484	6.51532	6.54692	6.3069	6.38584
Q87W38	PSPTO_4735	tr|Q87W38|Q87W38_PSESM ATP-dependent helicase HrpB OS=Pseudomonas syringae pv. tomato (strain ATCC BAA-871 / DC3000) OX=223283 GN=hrpB PE=4 SV=1	183770000	0	4	3	7.58053	7.15097	0.732245	0.633439	0.429559	0.529004	0.550577	0.429559	0.259182								7.63736	7.44342	7.62555	7.61579	7.67524	7.7624		6.01528
Q885X4	PSPTO_1707	tr|Q885X4|Q885X4_PSESM L-sorbosone dehydrogenase OS=Pseudomonas syringae pv. tomato (strain ATCC BAA-871 / DC3000) OX=223283 GN=PSPTO_1707 PE=4 SV=1	89664000	1	3	3	7.08385	7.00745	0.533878	0.571088	0.0764019	0.529275	0.550577	0.0764019	0.259182						6.38661		7.22251		6.89872	7.13033	7.10209		6.9603	6.95997
A0PCI4	PSPTO_0827	tr|A0PCI4|A0PCI4_PSESM Pseudouridine synthase OS=Pseudomonas syringae pv. tomato (strain ATCC BAA-871 / DC3000) OX=223283 GN=rluD PE=3 SV=1	195360000	0	4	3	6.62207	6.90183	0.279184	0.520254	-0.279763	0.540465	0.561349	-0.279763	0.250767								6.78472	6.57631	6.5958	6.53144	7.39896	7.15375	6.15278
Q889Z8	PSPTO_0599	sp|Q889Z8|COQ7_PSESM 3-demethoxyubiquinol 3-hydroxylase OS=Pseudomonas syringae pv. tomato (strain ATCC BAA-871 / DC3000) OX=223283 GN=coq7 PE=3 SV=1	85087000	0	3	4	6.61578	6.56636	0.275918	0.339158	0.0494166	0.561138	0.581481	0.0494166	0.235464								6.69377		6.49471	6.65886	6.48735	6.49328	6.6945	6.59033
Q87U01	PSPTO_5516	tr|Q87U01|Q87U01_PSESM DNA helicase OS=Pseudomonas syringae pv. tomato (strain ATCC BAA-871 / DC3000) OX=223283 GN=uvrD PE=3 SV=1	116760000	0	4	4	6.93716	7.09165	0.44898	0.608419	-0.154488	0.561579	0.581481	-0.154488	0.235464								7.07828	6.63292	7.02453	7.01292	7.42131	7.5298	6.73534	6.68015
Q884H3	PSPTO_2120	tr|Q884H3|Q884H3_PSESM Peptidase, M20/M25/M40 family OS=Pseudomonas syringae pv. tomato (strain ATCC BAA-871 / DC3000) OX=223283 GN=PSPTO_2120 PE=4 SV=1	147250000	0	4	3	6.89875	7.14018	0.432653	0.628674	-0.241425	0.586122	0.60596	-0.241425	0.217556								7.17032	6.41407	6.81191	7.19871	6.43449		7.46546	7.52059
Q888R9	PSPTO_0947	tr|Q888R9|Q888R9_PSESM Uncharacterized protein OS=Pseudomonas syringae pv. tomato (strain ATCC BAA-871 / DC3000) OX=223283 GN=PSPTO_0947 PE=4 SV=1	103200000	0	3	4	6.63045	6.66345	0.280816	0.395949	-0.0330005	0.590226	0.609266	-0.0330005	0.215193								6.63815		6.57572	6.67747	6.61493	6.65298	6.80345	6.58243
Q88AS2	PSPTO_0314	tr|Q88AS2|Q88AS2_PSESM Iron ABC transporter, periplasmic iron-binding protein OS=Pseudomonas syringae pv. tomato (strain ATCC BAA-871 / DC3000) OX=223283 GN=PSPTO_0314 PE=4 SV=1	937310000	0	4	4	7.64994	7.69076	0.761633	0.818904	-0.0408152	0.602625	0.621111	-0.0408152	0.206831								7.74228	7.58346	7.63107	7.64296	7.80802	7.79788	7.57094	7.58619
Q88BE4	PSPTO_0073	tr|Q88BE4|Q88BE4_PSESM Guanosine-3,5-bis(Diphosphate) 3-pyrophosphohydrolase OS=Pseudomonas syringae pv. tomato (strain ATCC BAA-871 / DC3000) OX=223283 GN=spoT PE=3 SV=1	80244000	0	4	4	6.86989	7.00189	0.412245	0.569102	-0.132	0.606542	0.62419	-0.132	0.204683								7.19728	6.3004	6.79045	7.19145	7.24888	7.10745	6.88612	6.76513
Q886N2	PSPTO_1545	sp|Q886N2|FABZ_PSESM 3-hydroxyacyl-[acyl-carrier-protein] dehydratase FabZ OS=Pseudomonas syringae pv. tomato (strain ATCC BAA-871 / DC3000) OX=223283 GN=fabZ PE=3 SV=1	514080000	1	3	4	6.88165	6.99668	0.418776	0.567514	-0.115031	0.612769	0.629634	-0.115031	0.200912						6.84		6.79725		6.93585	6.91184	7.34953	7.25585	6.92398	6.45735
Q888A3	PSPTO_1127	tr|Q888A3|Q888A3_PSESM Uncharacterized protein OS=Pseudomonas syringae pv. tomato (strain ATCC BAA-871 / DC3000) OX=223283 GN=PSPTO_1127 PE=4 SV=1	45663000	0	4	4	6.65927	6.60476	0.293061	0.360207	0.0545065	0.619734	0.635819	0.0545065	0.196667								6.80907	6.43672	6.63564	6.75565	6.41916	6.69625	6.66457	6.63908
Q889I6	PSPTO_0763	tr|Q889I6|Q889I6_PSESM Iron(III) dicitrate transport system, periplasmic iron-binding protein FecB OS=Pseudomonas syringae pv. tomato (strain ATCC BAA-871 / DC3000) OX=223283 GN=fecB PE=4 SV=1	108300000	0	4	4	6.76476	6.80094	0.360816	0.464257	-0.0361804	0.625395	0.640649	-0.0361804	0.19338								6.8262	6.82464	6.61889	6.78929	6.8216	6.92719	6.68889	6.76607
Q883I4	PSPTO_2373	tr|Q883I4|Q883I4_PSESM Inosine/uridine-preferring nucleoside hydrolase OS=Pseudomonas syringae pv. tomato (strain ATCC BAA-871 / DC3000) OX=223283 GN=PSPTO_2373 PE=3 SV=1	1302400000	0	4	4	7.9171	7.86862	0.839184	0.860207	0.0484789	0.64812	0.662917	0.0484789	0.178541								7.92629	7.87359	7.92689	7.94162	7.71951	7.68951	8.05084	8.0146
Q87V13	PSPTO_5128	tr|Q87V13|Q87V13_PSESM Type IV pilus biogenesis protein PilQ OS=Pseudomonas syringae pv. tomato (strain ATCC BAA-871 / DC3000) OX=223283 GN=pilQ PE=3 SV=1	37126000	2	3	4	6.6098	6.66679	0.271837	0.398729	-0.0569898	0.70379	0.718765	-0.0569898	0.143413					6.64766	6.52642		6.70697		6.49991	6.62252	6.54199	6.37889	6.80981	6.93648
Q88B63	PSPTO_0156	tr|Q88B63|Q88B63_PSESM Uncharacterized protein OS=Pseudomonas syringae pv. tomato (strain ATCC BAA-871 / DC3000) OX=223283 GN=PSPTO_0156 PE=4 SV=1	1247500000	2	4	4	7.25068	7.33182	0.617959	0.708102	-0.0811394	0.720973	0.735195	-0.0811394	0.133597					6.73073	7.2819		7.2909	7.2206	7.2116	7.2796	6.98768	6.96922	7.75708	7.61327
Q87WU6	PSPTO_4447	tr|Q87WU6|Q87WU6_PSESM Toluene tolerance ABC transporter, ATP-binding protein, putative OS=Pseudomonas syringae pv. tomato (strain ATCC BAA-871 / DC3000) OX=223283 GN=PSPTO_4447 PE=4 SV=1	198000000	0	4	4	6.78971	6.85524	0.373878	0.496426	-0.0655277	0.725653	0.738847	-0.0655277	0.131446								7.04167	6.78904	6.51144	6.81671	7.04906	7.09061	6.80179	6.4795
Q885I2	PSPTO_1851	tr|Q885I2|Q885I2_PSESM Uncharacterized protein OS=Pseudomonas syringae pv. tomato (strain ATCC BAA-871 / DC3000) OX=223283 GN=PSPTO_1851 PE=4 SV=1	42529000	0	3	4	6.6528	6.70717	0.289796	0.416998	-0.0543683	0.800349	0.813668	-0.0543683	0.0895528								6.78602		6.69561	6.47677	6.83828	7.07664	6.69182	6.22194
Q889R6	PSPTO_0683	tr|Q889R6|Q889R6_PSESM Uncharacterized protein OS=Pseudomonas syringae pv. tomato (strain ATCC BAA-871 / DC3000) OX=223283 GN=PSPTO_0683 PE=4 SV=1	304100000	0	4	4	6.95172	6.92221	0.461224	0.530183	0.0295098	0.820751	0.833149	0.0295098	0.0792773								6.9957	7.02102	6.91449	6.87565	6.70127	6.75457	7.04906	7.18392
Q87UE1	PSPTO_5358	tr|Q87UE1|Q87UE1_PSESM Amino acid ABC transporter, periplasmic amino acid-binding protein OS=Pseudomonas syringae pv. tomato (strain ATCC BAA-871 / DC3000) OX=223283 GN=PSPTO_5358 PE=4 SV=1	599930000	0	4	4	7.45089	7.48767	0.694694	0.760921	-0.0367801	0.831495	0.842782	-0.0367801	0.0742849								7.58332	7.38801	7.40463	7.42758	7.2925	7.15794	7.76478	7.73545
Q87VJ2	PSPTO_4944	sp|Q87VJ2|MUTL_PSESM DNA mismatch repair protein MutL OS=Pseudomonas syringae pv. tomato (strain ATCC BAA-871 / DC3000) OX=223283 GN=mutL PE=3 SV=1	68285000	0	4	4	6.76258	6.82867	0.359184	0.480143	-0.0660943	0.838166	0.848265	-0.0660943	0.0714686								7.08817	6.3273	6.76025	6.87459	7.26626	7.27584	6.24299	6.5296
Q884Y9	PSPTO_1947	tr|Q884Y9|Q884Y9_PSESM Glycosyl transferase, group 2 family protein OS=Pseudomonas syringae pv. tomato (strain ATCC BAA-871 / DC3000) OX=223283 GN=PSPTO_1947 PE=4 SV=1	47967000	0	3	4	6.84051	6.81239	0.392653	0.470214	0.0281234	0.86895	0.878097	0.0281234	0.0564575								6.93835		6.67116	6.91201	7.07287	7.02543	6.59388	6.55736
Q881L2	PSPTO_2877	tr|Q881L2|Q881L2_PSESM FGE-sulfatase domain-containing protein OS=Pseudomonas syringae pv. tomato (strain ATCC BAA-871 / DC3000) OX=223283 GN=PSPTO_2877 PE=4 SV=1	51154000	0	3	4	6.52627	6.55774	0.216327	0.33479	-0.0314726	0.884103	0.892068	-0.0314726	0.049602								6.56803		6.50903	6.50174	6.22045	6.2168	6.82859	6.96512
Q888F2	PSPTO_1074	tr|Q888F2|Q888F2_PSESM Glycosyl transferase, group 2 family protein OS=Pseudomonas syringae pv. tomato (strain ATCC BAA-871 / DC3000) OX=223283 GN=PSPTO_1074 PE=4 SV=1	167310000	3	4	4	7.66843	7.65198	0.766531	0.80977	0.0164522	0.897654	0.904383	0.0164522	0.0436474				6.34361	7.29055	6.60317		7.80926	7.52961	7.65606	7.67879	7.75169	7.89904	7.53064	7.42654
Q87WA6	PSPTO_4648	tr|Q87WA6|Q87WA6_PSESM Cyanide-insensitive terminal oxidase CioA OS=Pseudomonas syringae pv. tomato (strain ATCC BAA-871 / DC3000) OX=223283 GN=cioA PE=3 SV=1	92513000	0	4	2	6.97255	6.95764	0.472653	0.547657	0.0149063	0.91494	0.920419	0.0149063	0.0360145								7.16563	6.77332	6.82559	7.12564			7.03989	6.87539
Q880D7	PSPTO_3233	tr|Q880D7|Q880D7_PSESM Peptidase, M20/M25/M40 family OS=Pseudomonas syringae pv. tomato (strain ATCC BAA-871 / DC3000) OX=223283 GN=PSPTO_3233 PE=4 SV=1	780300000	0	4	4	7.64882	7.63845	0.760816	0.806195	0.0103717	0.945519	0.949759	0.0103717	0.0223864								7.73296	7.61987	7.6619	7.58057	7.4302	7.37381	7.88764	7.86216
Q87Z12	PSPTO_3625	tr|Q87Z12|Q87Z12_PSESM Sulfate ABC transporter, periplasmic sulfate-binding protein OS=Pseudomonas syringae pv. tomato (strain ATCC BAA-871 / DC3000) OX=223283 GN=PSPTO_3625 PE=4 SV=1	599300000	0	4	4	7.46465	7.47273	0.699592	0.757347	-0.00807993	0.947655	0.950484	-0.00807993	0.0220552								7.53596	7.44679	7.38801	7.48783	7.27471	7.29112	7.63452	7.69056
Q87ZA8	PSPTO_3521	tr|Q87ZA8|Q87ZA8_PSESM ABC transporter, ATP-binding protein OS=Pseudomonas syringae pv. tomato (strain ATCC BAA-871 / DC3000) OX=223283 GN=PSPTO_3521 PE=4 SV=1	307910000	0	4	4	7.44337	7.45095	0.693061	0.749007	-0.00757921	0.963057	0.964492	-0.00757921	0.0157014								7.49308	7.35835	7.51282	7.40924	7.71067	7.70268	7.19126	7.19921
Q87YG4	PSPTO_3835	sp|Q87YG4|RL32_PSESM 50S ribosomal protein L32 OS=Pseudomonas syringae pv. tomato (strain ATCC BAA-871 / DC3000) OX=223283 GN=rpmF PE=3 SV=3	3228100000	2	3	4	7.59838	7.59822	0.742857	0.792693	0.000156303	0.999291	0.999291	0.000156303	0.000307823					6.91593	7.01674		7.69021	7.63481		7.4701	7.98032	7.67	7.47659	7.26597
A0PCI6	PSPTO_3840	tr|A0PCI6|A0PCI6_PSESM Pseudouridine synthase OS=Pseudomonas syringae pv. tomato (strain ATCC BAA-871 / DC3000) OX=223283 GN=rluC PE=3 SV=1	55324000	0	0	3		6.74193		0.430103																	6.75843	6.70529	6.76208
A0PCI7	PSPTO_3875	tr|A0PCI7|A0PCI7_PSESM Ribosomal large subunit pseudouridine synthase A OS=Pseudomonas syringae pv. tomato (strain ATCC BAA-871 / DC3000) OX=223283 GN=rluA PE=4 SV=1	21624000	0	0	3		6.15956		0.173153																	6.21299		6.15201	6.11368
A0PCI9	PSPTO_4488	tr|A0PCI9|A0PCI9_PSESM tRNA pseudouridine synthase B OS=Pseudomonas syringae pv. tomato (strain ATCC BAA-871 / DC3000) OX=223283 GN=truB PE=3 SV=1	339370000	0	0	4		7.39734		0.733122																	7.47217	7.51268	7.3258	7.27871
B1GRJ9	PSPTO_1815	tr|B1GRJ9|B1GRJ9_PSESM Pseudouridine synthase OS=Pseudomonas syringae pv. tomato (strain ATCC BAA-871 / DC3000) OX=223283 GN=rluB PE=3 SV=1	375060000	0	1	4	6.56551	7.36235	0.245714	0.721207	-0.796849			-0.796849									6.56551				7.71278	7.64279	7.12943	6.96441
B1GRK1	PSPTO_4794	tr|B1GRK1|B1GRK1_PSESM Pseudouridine synthase OS=Pseudomonas syringae pv. tomato (strain ATCC BAA-871 / DC3000) OX=223283 GN=rluE PE=3 SV=1	20202000	0	0	4		5.8868		0.108022																	5.85389	6.01263	5.85677	5.8239
D3NQ17	PSPTO_5637	tr|D3NQ17|D3NQ17_PSESM Uncharacterized protein OS=Pseudomonas syringae pv. tomato (strain ATCC BAA-871 / DC3000) OX=223283 GN=PSPTO_5637 PE=4 SV=1	1183800000	0	0	3		7.28761		0.68745																	7.24536	7.1357	7.48177
D3NQ18	PSPTO_2108	tr|D3NQ18|D3NQ18_PSESM PilZ domain-containing protein OS=Pseudomonas syringae pv. tomato (strain ATCC BAA-871 / DC3000) OX=223283 GN=PSPTO_2108 PE=4 SV=1	325560000	0	0	4		6.93632		0.536537																	6.65811	6.78142	7.1344	7.17135
D3NQ21	PSPTO_5640	tr|D3NQ21|D3NQ21_PSESM DUF4174 domain-containing protein OS=Pseudomonas syringae pv. tomato (strain ATCC BAA-871 / DC3000) OX=223283 GN=PSPTO_5640 PE=4 SV=1	793360000	0	2	4	6.44299	7.01653	0.173878	0.57506	-0.573545			-0.573545									6.44218			6.44379	6.36668	6.53052	7.27282	7.89611
D3NQ22	PSPTO_5641	tr|D3NQ22|D3NQ22_PSESM Uncharacterized protein OS=Pseudomonas syringae pv. tomato (strain ATCC BAA-871 / DC3000) OX=223283 GN=PSPTO_5641 PE=4 SV=1	24235000	0	3	1	6.76756	6.28153	0.361633	0.216044	0.486031			0.486031									6.82006		6.63587	6.84677	6.28153
G3XDD4	PSPTO_1365	tr|G3XDD4|G3XDD4_PSESM Glutathione S-transferase OS=Pseudomonas syringae pv. tomato (strain ATCC BAA-871 / DC3000) OX=223283 GN=gstA PE=3 SV=1	247240000	0	0	4		6.75596		0.434869																	6.32391	6.52967	7.06224	7.10802
P0A105	PSPTO_4145	sp|P0A105|CAPB_PSESM Cold shock protein CapB OS=Pseudomonas syringae pv. tomato (strain ATCC BAA-871 / DC3000) OX=223283 GN=capB PE=3 SV=1	13075000000	1	0	4		8.25475		0.928912										6.6867							8.43903	8.43297	7.93734	8.20965
P52832	PSPTO_5327	sp|P52832|GPMI_PSESM 2,3-bisphosphoglycerate-independent phosphoglycerate mutase OS=Pseudomonas syringae pv. tomato (strain ATCC BAA-871 / DC3000) OX=223283 GN=gpmI PE=1 SV=1	1181200000	0	0	4		8.02483		0.891183																	8.02461	7.9004	8.11096	8.06337
P59572	PSPTO_3915	sp|P59572|COPB_PSESM Copper resistance protein B homolog OS=Pseudomonas syringae pv. tomato (strain ATCC BAA-871 / DC3000) OX=223283 GN=copB PE=3 SV=1	23439000	3	0	0													7.37771	7.63882	7.35921
P69921	PSPTO_1844	sp|P69921|CSRA2_PSESM Translational regulator CsrA 2 OS=Pseudomonas syringae pv. tomato (strain ATCC BAA-871 / DC3000) OX=223283 GN=csrA2 PE=3 SV=1	937180000	0	0	4		6.82195		0.47498																	6.99586	6.84711	6.56178	6.88305
P80923	PSPTO_3831	sp|P80923|ACP_PSESM Acyl carrier protein OS=Pseudomonas syringae pv. tomato (strain ATCC BAA-871 / DC3000) OX=223283 GN=acpP PE=1 SV=3	11608000000	0	0	4		8.10839		0.905878																	7.98545	8.10137	8.06258	8.28416
Q52562	PSPTO_B0018	sp|Q52562|STBB_PSESM Plasmid stability protein StbB OS=Pseudomonas syringae pv. tomato (strain ATCC BAA-871 / DC3000) OX=223283 GN=stbB PE=3 SV=2	123510000	0	0	4		6.5823		0.347895																	6.46727	6.59061	6.64391	6.62742
Q87TR8	PSPTO_5615	sp|Q87TR8|RL34_PSESM 50S ribosomal protein L34 OS=Pseudomonas syringae pv. tomato (strain ATCC BAA-871 / DC3000) OX=223283 GN=rpmH PE=3 SV=1	8667300000	0	1	4	7.22748	7.43512	0.605714	0.745036	-0.207643			-0.207643									7.22748				7.43748	7.73723	7.07686	7.4889
Q87TS2	PSPTO_5611	sp|Q87TS2|MNME_PSESM tRNA modification GTPase MnmE OS=Pseudomonas syringae pv. tomato (strain ATCC BAA-871 / DC3000) OX=223283 GN=mnmE PE=3 SV=1	38006000	0	0	4		6.5997		0.356235																	6.60624	6.63173	6.61559	6.54522
Q87TS4	PSPTO_5609	sp|Q87TS4|RSMG_PSESM Ribosomal RNA small subunit methyltransferase G OS=Pseudomonas syringae pv. tomato (strain ATCC BAA-871 / DC3000) OX=223283 GN=rsmG PE=3 SV=1	344870000	0	0	4		7.16628		0.638602																	7.26647	7.25008	7.06386	7.08472
Q87TS6	PSPTO_5607	tr|Q87TS6|Q87TS6_PSESM ParB family protein OS=Pseudomonas syringae pv. tomato (strain ATCC BAA-871 / DC3000) OX=223283 GN=PSPTO_5607 PE=3 SV=1	400820000	0	0	4		7.45064		0.74861																	7.48124	7.49115	7.43723	7.39294
Q87TS9	PSPTO5604	sp|Q87TS9|ATPL_PSESM ATP synthase subunit c OS=Pseudomonas syringae pv. tomato (strain ATCC BAA-871 / DC3000) OX=223283 GN=atpE PE=3 SV=1	5928600000	1	4	1	8.72205	7.88705	0.96898	0.864178	0.834991			0.834991						7.71256			8.71552	8.59141	8.79738	8.78388	7.88705
Q87TT1	PSPTO5602	sp|Q87TT1|ATPD_PSESM ATP synthase subunit delta OS=Pseudomonas syringae pv. tomato (strain ATCC BAA-871 / DC3000) OX=223283 GN=atpH PE=3 SV=1	1396500000	2	0	4		7.54617		0.779984										6.90385	7.00898						7.69118	7.71717	7.36502	7.41132
Q87TT3	PSPTO_5600	sp|Q87TT3|ATPG_PSESM ATP synthase gamma chain OS=Pseudomonas syringae pv. tomato (strain ATCC BAA-871 / DC3000) OX=223283 GN=atpG PE=3 SV=1	2757800000	3	2	4	6.5109	8.15149	0.210612	0.914615	-1.64059			-1.64059						6.86154	7.08983	6.8121	6.3619			6.6599	8.35382	8.03072	8.31979	7.90163
Q87TT5	PSPTO_5598	sp|Q87TT5|ATPE_PSESM ATP synthase epsilon chain OS=Pseudomonas syringae pv. tomato (strain ATCC BAA-871 / DC3000) OX=223283 GN=atpC PE=3 SV=1	3780700000	2	2	4	6.40505	7.85094	0.155102	0.857029	-1.4459			-1.4459						6.93584	6.37168		6.37765			6.43244	7.9375	7.946	7.76124	7.75903
Q87TT6	PSPTO_5597	sp|Q87TT6|GLMU_PSESM Bifunctional protein GlmU OS=Pseudomonas syringae pv. tomato (strain ATCC BAA-871 / DC3000) OX=223283 GN=glmU PE=3 SV=1	800960000	0	0	4		7.79727		0.847101																	7.80666	7.82727	7.7769	7.77827
Q87TT7	PSPTO_5596	tr|Q87TT7|Q87TT7_PSESM Transcriptional regulator, DeoR family OS=Pseudomonas syringae pv. tomato (strain ATCC BAA-871 / DC3000) OX=223283 GN=PSPTO_5596 PE=4 SV=1	58177000	0	0	3		6.4013		0.260127																	6.35234		6.43761	6.41395
Q87TT8	PSPTO_5595	sp|Q87TT8|GLMS_PSESM Glutamine--fructose-6-phosphate aminotransferase [isomerizing] OS=Pseudomonas syringae pv. tomato (strain ATCC BAA-871 / DC3000) OX=223283 GN=glmS PE=3 SV=2	902580000	2	0	4		8.04646		0.894758										6.65653	6.63017						7.95696	8.00907	8.1274	8.0924
Q87TU8	PSPTO_5580	tr|Q87TU8|Q87TU8_PSESM Sodium:bile acid symporter family protein OS=Pseudomonas syringae pv. tomato (strain ATCC BAA-871 / DC3000) OX=223283 GN=PSPTO_5580 PE=4 SV=1	15231000	3	0	0													6.84616	7.31389	6.49453
Q87TY0	PSPTO_5537	tr|Q87TY0|Q87TY0_PSESM Uncharacterized protein OS=Pseudomonas syringae pv. tomato (strain ATCC BAA-871 / DC3000) OX=223283 GN=PSPTO_5537 PE=4 SV=1	11830000	0	4	1	7.13681	6.55653	0.56	0.334392	0.580282			0.580282									7.15134	7.07915	7.14013	7.17664			6.55653
Q87TY8	PSPTO_5529	tr|Q87TY8|Q87TY8_PSESM Uncharacterized protein OS=Pseudomonas syringae pv. tomato (strain ATCC BAA-871 / DC3000) OX=223283 GN=PSPTO_5529 PE=4 SV=1	215040000	0	0	4		6.83182		0.481732																	6.65095	6.63787	6.99437	7.04411
Q87TZ6	PSPTO_5521	sp|Q87TZ6|PDXY_PSESM Pyridoxal kinase PdxY OS=Pseudomonas syringae pv. tomato (strain ATCC BAA-871 / DC3000) OX=223283 GN=pdxY PE=3 SV=1	137160000	0	0	4		6.65846		0.392772																	6.58672	6.58742	6.65245	6.80726
Q87U02	PSPTO_5515	tr|Q87U02|Q87U02_PSESM Transcriptional regulator, RpiR family OS=Pseudomonas syringae pv. tomato (strain ATCC BAA-871 / DC3000) OX=223283 GN=PSPTO_5515 PE=4 SV=1	74813000	0	0	4		6.50557		0.308578																	6.60012	6.51812	6.4255	6.47855
Q87U06	PSPTO_5511	tr|Q87U06|Q87U06_PSESM Acetyl-CoA carboxylase, biotin carboxylase, putative OS=Pseudomonas syringae pv. tomato (strain ATCC BAA-871 / DC3000) OX=223283 GN=PSPTO_5511 PE=4 SV=1	132580000	0	0	4		7.08493		0.604051																	7.28744	7.29831	6.90598	6.84799
Q87U07	PSPTO_5510	tr|Q87U07|Q87U07_PSESM Oxaloacetate decarboxylase, alpha subunit OS=Pseudomonas syringae pv. tomato (strain ATCC BAA-871 / DC3000) OX=223283 GN=oadA PE=4 SV=1	210180000	0	0	4		7.4207		0.740667																	7.65025	7.61062	7.32164	7.1003
Q87U08	PSPTO_5507	tr|Q87U08|Q87U08_PSESM Acetyltransferase, GNAT family OS=Pseudomonas syringae pv. tomato (strain ATCC BAA-871 / DC3000) OX=223283 GN=PSPTO_5507 PE=4 SV=1	761630000	0	0	4		7.24407		0.669976																	6.79143	6.55524	7.82021	7.80939
Q87U14	PSPTO_5501	tr|Q87U14|Q87U14_PSESM L-asparaginase I OS=Pseudomonas syringae pv. tomato (strain ATCC BAA-871 / DC3000) OX=223283 GN=ansA PE=4 SV=1	180340000	0	0	4		6.92113		0.529388																	7.06303	6.91384	6.87986	6.82779
Q87U16	PSPTO_5499	tr|Q87U16|Q87U16_PSESM Aspartate ammonia-lyase OS=Pseudomonas syringae pv. tomato (strain ATCC BAA-871 / DC3000) OX=223283 GN=aspA PE=3 SV=1	2549700000	0	0	4		8.29119		0.939635																	8.37747	8.45457	8.1717	8.16101
Q87U21	PSPTO_5494	tr|Q87U21|Q87U21_PSESM N5-carboxyaminoimidazole ribonucleotide mutase OS=Pseudomonas syringae pv. tomato (strain ATCC BAA-871 / DC3000) OX=223283 GN=purE PE=3 SV=1	690590000	0	0	4		7.32801		0.706116																	7.40037	7.42949	7.29603	7.18614
Q87U22	PSPTO_5493	tr|Q87U22|Q87U22_PSESM N5-carboxyaminoimidazole ribonucleotide synthase OS=Pseudomonas syringae pv. tomato (strain ATCC BAA-871 / DC3000) OX=223283 GN=purK PE=3 SV=1	329620000	0	0	4		7.23677		0.667593																	7.41905	7.34046	7.12339	7.06416
Q87U25	PSPTO_5490	tr|Q87U25|Q87U25_PSESM Putative glucose-6-phosphate 1-epimerase OS=Pseudomonas syringae pv. tomato (strain ATCC BAA-871 / DC3000) OX=223283 GN=PSPTO_5490 PE=3 SV=1	469200000	0	0	4		7.26429		0.677522																	7.25592	7.18744	7.35222	7.2616
Q87U33	PSPTO_5482	tr|Q87U33|Q87U33_PSESM Response regulator OS=Pseudomonas syringae pv. tomato (strain ATCC BAA-871 / DC3000) OX=223283 GN=PSPTO_5482 PE=4 SV=1	84606000	0	0	4		6.80202		0.465052																	6.71046	6.70983	6.935	6.85279
Q87U36	PSPTO_5479	tr|Q87U36|Q87U36_PSESM Transporter, putative OS=Pseudomonas syringae pv. tomato (strain ATCC BAA-871 / DC3000) OX=223283 GN=PSPTO_5479 PE=4 SV=1	23190000	0	4	1	7.08685	6.42454	0.53551	0.270453	0.662309			0.662309									7.22693	6.83625	7.06498	7.21922		6.42454
Q87U38	PSPTO_5477	tr|Q87U38|Q87U38_PSESM Phosphate regulon transcriptional regulatory protein PhoB OS=Pseudomonas syringae pv. tomato (strain ATCC BAA-871 / DC3000) OX=223283 GN=phoB PE=4 SV=1	155630000	0	0	4		6.8251		0.476966																	6.87196	6.81925	6.77065	6.83856
Q87U43	PSPTO_5472	tr|Q87U43|Q87U43_PSESM DNA-binding protein HU family OS=Pseudomonas syringae pv. tomato (strain ATCC BAA-871 / DC3000) OX=223283 GN=PSPTO_5472 PE=3 SV=1	367910000	0	0	4		6.78976		0.455123																	6.377	6.42352	7.16143	7.19709
Q87U50	PSPTO_5465	tr|Q87U50|Q87U50_PSESM Acetyl-CoA hydrolase/transferase family protein OS=Pseudomonas syringae pv. tomato (strain ATCC BAA-871 / DC3000) OX=223283 GN=PSPTO_5465 PE=4 SV=1	545660000	0	0	4		7.59803		0.792295																	7.62866	7.64093	7.57822	7.54433
Q87U60	PSPTO_5454	tr|Q87U60|Q87U60_PSESM Transcriptional regulator, GntR family OS=Pseudomonas syringae pv. tomato (strain ATCC BAA-871 / DC3000) OX=223283 GN=PSPTO_5454 PE=4 SV=1	698290000	0	0	4		7.48069		0.758539																	7.25981	7.35166	7.69449	7.61679
Q87U61	PSPTO_5453	tr|Q87U61|Q87U61_PSESM Oxidoreductase, aldo/keto reductase family OS=Pseudomonas syringae pv. tomato (strain ATCC BAA-871 / DC3000) OX=223283 GN=PSPTO_5453 PE=4 SV=1	731980000	0	0	4		7.66615		0.81255																	7.38344	7.45142	7.93238	7.89736
Q87U62	PSPTO_5452	tr|Q87U62|Q87U62_PSESM HAD-superfamily hydrolase OS=Pseudomonas syringae pv. tomato (strain ATCC BAA-871 / DC3000) OX=223283 GN=PSPTO_5452 PE=4 SV=1	314230000	0	0	4		7.10867		0.615965																	6.91827	6.9981	7.2711	7.24721
Q87U87	PSPTO_5420	tr|Q87U87|Q87U87_PSESM Uncharacterized protein OS=Pseudomonas syringae pv. tomato (strain ATCC BAA-871 / DC3000) OX=223283 GN=PSPTO_5420 PE=4 SV=1	78810000	0	0	4		6.80687		0.467037																	6.79152	6.76233	6.81379	6.85986
Q87U92	PSPTO_5415	tr|Q87U92|Q87U92_PSESM Rhs element Vgr protein OS=Pseudomonas syringae pv. tomato (strain ATCC BAA-871 / DC3000) OX=223283 GN=PSPTO_5415 PE=4 SV=1	33408000	0	0	4		6.68237		0.405481																	6.58055	6.62904	6.74342	6.77645
Q87U98	PSPTO_5407	tr|Q87U98|Q87U98_PSESM Oxidoreductase, molybdopterin-binding protein OS=Pseudomonas syringae pv. tomato (strain ATCC BAA-871 / DC3000) OX=223283 GN=PSPTO_5407 PE=3 SV=1	69690000	0	0	4		7.01087		0.572677																	6.83621	6.93424	7.18777	7.08525
Q87UA0	PSPTO_5405	tr|Q87UA0|Q87UA0_PSESM Transcriptional regulator, LysR family OS=Pseudomonas syringae pv. tomato (strain ATCC BAA-871 / DC3000) OX=223283 GN=PSPTO_5405 PE=3 SV=1	169370000	0	0	4		7.02335		0.57784																	6.93729	6.90041	7.15546	7.10023
Q87UA2	PSPTO_5403	tr|Q87UA2|Q87UA2_PSESM HAD-superfamily hydrolase OS=Pseudomonas syringae pv. tomato (strain ATCC BAA-871 / DC3000) OX=223283 GN=PSPTO_5403 PE=4 SV=1	81386000	0	0	3		6.62538		0.368944																		6.67616	6.43412	6.76587
Q87UA3	PSPTO_5402	tr|Q87UA3|Q87UA3_PSESM MutT/nudix family protein OS=Pseudomonas syringae pv. tomato (strain ATCC BAA-871 / DC3000) OX=223283 GN=PSPTO_5402 PE=4 SV=1	755990000	0	0	4		7.38273		0.728356																	7.19109	7.26905	7.46681	7.60397
Q87UA8	PSPTO_5397	tr|Q87UA8|Q87UA8_PSESM dTDP-4-dehydrorhamnose 3,5-epimerase OS=Pseudomonas syringae pv. tomato (strain ATCC BAA-871 / DC3000) OX=223283 GN=rfbC-2 PE=3 SV=1	1493500000	0	0	4		7.79102		0.844321																	7.69813	7.68714	7.89374	7.8851
Q87UA9	PSPTO_5396	tr|Q87UA9|Q87UA9_PSESM dTDP-glucose 4,6-dehydratase OS=Pseudomonas syringae pv. tomato (strain ATCC BAA-871 / DC3000) OX=223283 GN=rfbB-2 PE=3 SV=1	252470000	0	0	4		7.25962		0.675536																	7.20737	7.20096	7.26802	7.36212
Q87UB2	PSPTO_5393	sp|Q87UB2|AGUA_PSESM Agmatine deiminase OS=Pseudomonas syringae pv. tomato (strain ATCC BAA-871 / DC3000) OX=223283 GN=aguA PE=3 SV=1	284640000	0	0	4		7.2384		0.66799																	7.1272	7.13716	7.36093	7.3283
Q87UC3	PSPTO_5382	sp|Q87UC3|AZOR2_PSESM FMN-dependent NADH-azoreductase 2 OS=Pseudomonas syringae pv. tomato (strain ATCC BAA-871 / DC3000) OX=223283 GN=azoR2 PE=3 SV=1	193600000	0	0	3		6.88095		0.508737																		6.53153	7.0975	7.01381
Q87UC4	PSPTO_5381	tr|Q87UC4|Q87UC4_PSESM Biotin carboxylase/biotin carboxyl carrier protein OS=Pseudomonas syringae pv. tomato (strain ATCC BAA-871 / DC3000) OX=223283 GN=PSPTO_5381 PE=4 SV=1	207990000	0	0	4		7.3332		0.709293																	7.25169	7.18486	7.54419	7.35205
Q87UC5	PSPTO_5380	tr|Q87UC5|Q87UC5_PSESM Allophanate hydrolase, putative OS=Pseudomonas syringae pv. tomato (strain ATCC BAA-871 / DC3000) OX=223283 GN=PSPTO_5380 PE=4 SV=1	135020000	0	0	4		7.0077		0.571882																	6.92219	6.89998	7.11261	7.09604
Q87UC7	PSPTO_5378	sp|Q87UC7|PXPA3_PSESM 5-oxoprolinase subunit A 3 OS=Pseudomonas syringae pv. tomato (strain ATCC BAA-871 / DC3000) OX=223283 GN=pxpA3 PE=3 SV=1	585940000	0	0	4		7.41668		0.738681																	7.25773	7.29994	7.57972	7.52935
Q87UE8	PSPTO_5351	tr|Q87UE8|Q87UE8_PSESM Lipoprotein, putative OS=Pseudomonas syringae pv. tomato (strain ATCC BAA-871 / DC3000) OX=223283 GN=PSPTO_5351 PE=4 SV=1	71995000	3	0	3		6.47646		0.291501									7.09812	7.24371	7.37725							6.25691	6.95451	6.21796
Q87UF5	PSPTO_5343	sp|Q87UF5|FETP_PSESM Probable Fe(2+)-trafficking protein OS=Pseudomonas syringae pv. tomato (strain ATCC BAA-871 / DC3000) OX=223283 GN=PSPTO_5343 PE=3 SV=1	283670000	0	0	4		6.91974		0.528197																	6.7935	6.82244	6.97905	7.08397
Q87UG0	PSPTO_5338	sp|Q87UG0|HIS7_PSESM Imidazoleglycerol-phosphate dehydratase OS=Pseudomonas syringae pv. tomato (strain ATCC BAA-871 / DC3000) OX=223283 GN=hisB PE=3 SV=1	947700000	0	0	4		7.60501		0.79587																	7.63541	7.69862	7.52657	7.55942
Q87UG1	PSPTO_5337	sp|Q87UG1|HIS5_PSESM Imidazole glycerol phosphate synthase subunit HisH OS=Pseudomonas syringae pv. tomato (strain ATCC BAA-871 / DC3000) OX=223283 GN=hisH PE=3 SV=1	413460000	0	0	4		7.35335		0.718824																	7.40642	7.45475	7.25397	7.29824
Q87UG4	PSPTO_5334	sp|Q87UG4|HIS6_PSESM Imidazole glycerol phosphate synthase subunit HisF OS=Pseudomonas syringae pv. tomato (strain ATCC BAA-871 / DC3000) OX=223283 GN=hisF PE=3 SV=1	342360000	0	0	4		7.23378		0.664813																	7.3544	7.30861	7.11528	7.15685
Q87UG5	PSPTO_5333	tr|Q87UG5|Q87UG5_PSESM PBPb domain-containing protein OS=Pseudomonas syringae pv. tomato (strain ATCC BAA-871 / DC3000) OX=223283 GN=PSPTO_5333 PE=4 SV=1	68773000	0	0	3		6.58406		0.349484																	6.24618		6.59404	6.91197
Q87UH2	PSPTO_5325	tr|Q87UH2|Q87UH2_PSESM Glutaredoxin OS=Pseudomonas syringae pv. tomato (strain ATCC BAA-871 / DC3000) OX=223283 GN=PSPTO_5325 PE=3 SV=1	1078400000	0	0	4		7.08493		0.604448																	7.00268	7.14214	6.99222	7.20268
Q87UH3	PSPTO_5324	sp|Q87UH3|SECB_PSESM Protein-export protein SecB OS=Pseudomonas syringae pv. tomato (strain ATCC BAA-871 / DC3000) OX=223283 GN=secB PE=3 SV=1	3169800000	0	0	4		7.90897		0.869341																	7.93701	8.03104	7.78899	7.87883
Q87UH4	PSPTO_5323	tr|Q87UH4|Q87UH4_PSESM tRNA (cytidine(34)-2-O)-methyltransferase OS=Pseudomonas syringae pv. tomato (strain ATCC BAA-871 / DC3000) OX=223283 GN=trmL PE=3 SV=1	115110000	0	0	4		6.48369		0.296664																	6.38664	6.46758	6.46662	6.61394
Q87UI7	PSPTO_5310	tr|Q87UI7|Q87UI7_PSESM Glutamine synthetase OS=Pseudomonas syringae pv. tomato (strain ATCC BAA-871 / DC3000) OX=223283 GN=PSPTO_5310 PE=3 SV=1	516140000	0	0	4		7.59349		0.791501																	7.5448	7.40422	7.7299	7.69503
Q87UI8	PSPTO_5309	tr|Q87UI8|Q87UI8_PSESM Glutamine synthetase OS=Pseudomonas syringae pv. tomato (strain ATCC BAA-871 / DC3000) OX=223283 GN=PSPTO_5309 PE=3 SV=1	373570000	0	0	4		7.37961		0.727164																	7.18797	7.2014	7.54839	7.5807
Q87UI9	PSPTO_5308	tr|Q87UI9|Q87UI9_PSESM Aminotransferase, class III OS=Pseudomonas syringae pv. tomato (strain ATCC BAA-871 / DC3000) OX=223283 GN=PSPTO_5308 PE=3 SV=1	716770000	0	0	4		7.60455		0.795473																	7.34727	7.35497	7.87336	7.8426
Q87UJ3	PSPTO_5303	tr|Q87UJ3|Q87UJ3_PSESM Spermidine/putrescine import ATP-binding protein PotA OS=Pseudomonas syringae pv. tomato (strain ATCC BAA-871 / DC3000) OX=223283 GN=potG PE=3 SV=1	20746000	0	4	1	7.00966	6.56126	0.49551	0.336378	0.4484			0.4484									7.20529	6.77226	6.93664	7.12444	6.56126
Q87UK3	PSPTO_5293	tr|Q87UK3|Q87UK3_PSESM Oxidoreductase, FAD-binding protein OS=Pseudomonas syringae pv. tomato (strain ATCC BAA-871 / DC3000) OX=223283 GN=PSPTO_5293 PE=4 SV=1	371120000	0	0	4		7.42545		0.742653																	7.27802	7.37616	7.51231	7.53532
Q87UK4	PSPTO_5292	tr|Q87UK4|Q87UK4_PSESM Fumarylacetoacetate hydrolase family protein OS=Pseudomonas syringae pv. tomato (strain ATCC BAA-871 / DC3000) OX=223283 GN=PSPTO_5292 PE=4 SV=1	1047500000	0	0	4		7.50629		0.767276																	7.41084	7.51176	7.53329	7.56926
Q87UK7	PSPTO_5289	sp|Q87UK7|RPIA_PSESM Ribose-5-phosphate isomerase A OS=Pseudomonas syringae pv. tomato (strain ATCC BAA-871 / DC3000) OX=223283 GN=rpiA PE=3 SV=1	303100000	0	0	4		7.04532		0.585782																	7.2405	7.16941	6.89988	6.8715
Q87UL0	PSPTO_5286	tr|Q87UL0|Q87UL0_PSESM HAD-superfamily hydrolase OS=Pseudomonas syringae pv. tomato (strain ATCC BAA-871 / DC3000) OX=223283 GN=PSPTO_5286 PE=4 SV=1	540720000	0	0	4		7.27705		0.683479																	7.31285	7.23842	7.26102	7.2959
Q87UL3	PSPTO_5283	sp|Q87UL3|LGT_PSESM Phosphatidylglycerol--prolipoprotein diacylglyceryl transferase OS=Pseudomonas syringae pv. tomato (strain ATCC BAA-871 / DC3000) OX=223283 GN=lgt PE=3 SV=1	204380000	1	4	1	7.16202	6.4686	0.573878	0.28753	0.693425			0.693425						7.28133			7.22079	7.00419	7.20542	7.21769	6.4686
Q87UL4	PSPTO_5282	sp|Q87UL4|TYSY_PSESM Thymidylate synthase OS=Pseudomonas syringae pv. tomato (strain ATCC BAA-871 / DC3000) OX=223283 GN=thyA PE=3 SV=1	677620000	0	0	4		7.62761		0.802621																	7.71264	7.61591	7.61437	7.56751
Q87UL8	PSPTO_5278	tr|Q87UL8|Q87UL8_PSESM Formimidoylglutamase, putative OS=Pseudomonas syringae pv. tomato (strain ATCC BAA-871 / DC3000) OX=223283 GN=PSPTO_5278 PE=4 SV=1	61055000	0	0	4		6.47021		0.289515																	6.1664	6.4133	6.52684	6.77431
Q87UL9	PSPTO_5277	sp|Q87UL9|HUTI_PSESM Imidazolonepropionase OS=Pseudomonas syringae pv. tomato (strain ATCC BAA-871 / DC3000) OX=223283 GN=hutI PE=3 SV=1	112380000	0	0	4		6.8693		0.505163																	6.702	6.72355	7.01127	7.04036
Q87UM0	PSPTO_5276	tr|Q87UM0|Q87UM0_PSESM Proline-specific permease proY OS=Pseudomonas syringae pv. tomato (strain ATCC BAA-871 / DC3000) OX=223283 GN=PSPTO_5276 PE=4 SV=1	40613000	3	4	1	6.98694	6.60785	0.48	0.361398	0.379091			0.379091					6.60122	7.48979	6.44949		7.04724	6.85771	6.97364	7.06919	6.60785
Q87UM1	PSPTO_5275	sp|Q87UM1|HUTH_PSESM Histidine ammonia-lyase OS=Pseudomonas syringae pv. tomato (strain ATCC BAA-871 / DC3000) OX=223283 GN=hutH PE=3 SV=1	85093000	0	0	4		6.79788		0.460683																	6.56778	6.59681	7.10144	6.9255
Q87UM5	PSPTO_5271	tr|Q87UM5|Q87UM5_PSESM Histidine transporter, periplasmic histidine-binding protein OS=Pseudomonas syringae pv. tomato (strain ATCC BAA-871 / DC3000) OX=223283 GN=PSPTO_5271 PE=4 SV=1	195480000	0	0	4		6.81519		0.472597																	6.40776	6.29962	7.25486	7.29853
Q87UM6	PSPTO_5270	sp|Q87UM6|HUTU_PSESM Urocanate hydratase OS=Pseudomonas syringae pv. tomato (strain ATCC BAA-871 / DC3000) OX=223283 GN=hutU PE=3 SV=2	350290000	0	0	4		7.52539		0.775616																	7.32377	7.38934	7.72524	7.6632
Q87UM8	PSPTO_5268	tr|Q87UM8|Q87UM8_PSESM Zinc ABC transporter, periplasmic zinc-binding protein OS=Pseudomonas syringae pv. tomato (strain ATCC BAA-871 / DC3000) OX=223283 GN=znuA PE=4 SV=1	29241000	0	0	3		6.33563		0.23193																	6.23004		6.35201	6.42485
Q87UM9	PSPTO_5267	tr|Q87UM9|Q87UM9_PSESM Ferric uptake regulation protein OS=Pseudomonas syringae pv. tomato (strain ATCC BAA-871 / DC3000) OX=223283 GN=fur PE=3 SV=1	75067000	0	0	3		6.37544		0.24861																	6.39372	6.44003	6.29259
Q87UN3	PSPTO_5263	tr|Q87UN3|Q87UN3_PSESM Catalase OS=Pseudomonas syringae pv. tomato (strain ATCC BAA-871 / DC3000) OX=223283 GN=katE PE=3 SV=1	181050000	0	0	3		7.36098		0.72081																	6.84153		7.84967	7.39173
Q87UP1	PSPTO_5255	tr|Q87UP1|Q87UP1_PSESM Carbonic anhydrase OS=Pseudomonas syringae pv. tomato (strain ATCC BAA-871 / DC3000) OX=223283 GN=cynT PE=3 SV=1	1477600000	0	0	4		7.6626		0.811358																	7.42032	7.49617	7.86742	7.86649
Q87UP3	PSPTO_5253	tr|Q87UP3|Q87UP3_PSESM Glyoxalase OS=Pseudomonas syringae pv. tomato (strain ATCC BAA-871 / DC3000) OX=223283 GN=elbB PE=3 SV=1	531570000	1	0	4		7.31805		0.701747										7.37339							7.11264	6.9978	7.65914	7.50265
Q87UP5	PSPTO_5251	tr|Q87UP5|Q87UP5_PSESM Delta-aminolevulinic acid dehydratase OS=Pseudomonas syringae pv. tomato (strain ATCC BAA-871 / DC3000) OX=223283 GN=hemB PE=3 SV=1	1366500000	0	0	4		7.62589		0.802224																	7.28201	7.24311	8.01874	7.95969
Q87UP7	PSPTO_5249	tr|Q87UP7|Q87UP7_PSESM Exopolyphosphatase OS=Pseudomonas syringae pv. tomato (strain ATCC BAA-871 / DC3000) OX=223283 GN=ppx PE=3 SV=1	393570000	0	0	4		7.6406		0.80699																	7.77931	7.77093	7.47129	7.54088
Q87UQ3	PSPTO_5243	tr|Q87UQ3|Q87UQ3_PSESM Thioredoxin OS=Pseudomonas syringae pv. tomato (strain ATCC BAA-871 / DC3000) OX=223283 GN=trx-2 PE=3 SV=1	4412400000	1	0	4		8.07826		0.901906										6.18526							7.92079	8.09778	7.97342	8.32106
Q87UQ5	PSPTO_5241	sp|Q87UQ5|UBID_PSESM 3-octaprenyl-4-hydroxybenzoate carboxy-lyase OS=Pseudomonas syringae pv. tomato (strain ATCC BAA-871 / DC3000) OX=223283 GN=ubiD PE=3 SV=1	150270000	0	0	4		7.04189		0.584988																	7.04423	7.10762	7.00312	7.01258
Q87UQ6	PSPTO_5240	tr|Q87UQ6|Q87UQ6_PSESM Oxidoreductase, iron-sulfur-binding protein OS=Pseudomonas syringae pv. tomato (strain ATCC BAA-871 / DC3000) OX=223283 GN=PSPTO_5240 PE=4 SV=1	131350000	0	0	4		6.83217		0.482129																	6.68171	6.79119	6.92195	6.93382
Q87US2	PSPTO_5224	sp|Q87US2|Y5224_PSESM UPF0149 protein PSPTO_5224 OS=Pseudomonas syringae pv. tomato (strain ATCC BAA-871 / DC3000) OX=223283 GN=PSPTO_5224 PE=3 SV=1	566830000	0	0	4		7.28931		0.688245																	7.30136	7.43648	7.20325	7.21614
Q87UW3	PSPTO_5179	tr|Q87UW3|Q87UW3_PSESM Pyridoxal phosphate-dependent deaminase, putative OS=Pseudomonas syringae pv. tomato (strain ATCC BAA-871 / DC3000) OX=223283 GN=PSPTO_5179 PE=3 SV=1	540750000	0	0	4		7.57724		0.787133																	7.50849	7.54686	7.59824	7.65536
Q87UW4	PSPTO_5178	tr|Q87UW4|Q87UW4_PSESM Serine O-acetyltransferase, putative OS=Pseudomonas syringae pv. tomato (strain ATCC BAA-871 / DC3000) OX=223283 GN=PSPTO_5178 PE=4 SV=1	112970000	0	0	4		6.84569		0.489277																	6.72989	6.56012	7.05595	7.03679
Q87UX0	PSPTO_5172	tr|Q87UX0|Q87UX0_PSESM Histidine utilization repressor OS=Pseudomonas syringae pv. tomato (strain ATCC BAA-871 / DC3000) OX=223283 GN=hutC PE=1 SV=1	55698000	0	0	3		6.55781		0.335187																	6.41714		6.66368	6.59262
Q87UX1	PSPTO_5171	tr|Q87UX1|Q87UX1_PSESM Atz/Trz family protein OS=Pseudomonas syringae pv. tomato (strain ATCC BAA-871 / DC3000) OX=223283 GN=PSPTO_5171 PE=4 SV=1	124050000	0	0	4		6.58608		0.350278																	5.89418	5.78185	7.3553	7.31298
Q87UX7	PSPTO_5165	tr|Q87UX7|Q87UX7_PSESM Alpha-1,4 glucan phosphorylase OS=Pseudomonas syringae pv. tomato (strain ATCC BAA-871 / DC3000) OX=223283 GN=glgP PE=3 SV=1	329350000	0	0	4		7.26083		0.675933																	6.39403	6.57353	8.05308	8.02268
Q87UX8	PSPTO_5164	tr|Q87UX8|Q87UX8_PSESM Proline iminopeptidase OS=Pseudomonas syringae pv. tomato (strain ATCC BAA-871 / DC3000) OX=223283 GN=pip PE=3 SV=1	1052700000	0	0	4		7.89275		0.866164																	7.78307	7.73386	8.07711	7.97697
Q87UY5	PSPTO_5157	tr|Q87UY5|Q87UY5_PSESM Sec-independent protein translocase protein TatC OS=Pseudomonas syringae pv. tomato (strain ATCC BAA-871 / DC3000) OX=223283 GN=tatC PE=3 SV=1	33423000	0	3	1	7.15215	6.64767	0.565714	0.384829	0.50448			0.50448									7.3453		7.00251	7.10863	6.64767
Q87UY6	PSPTO_5156	tr|Q87UY6|Q87UY6_PSESM Sec-independent protein translocase protein TatB OS=Pseudomonas syringae pv. tomato (strain ATCC BAA-871 / DC3000) OX=223283 GN=tatB PE=3 SV=1	67426000	0	4	1	7.22916	6.424	0.608163	0.269658	0.805163			0.805163									7.08916	7.10068	7.35755	7.36925			6.424
Q87UY9	PSPTO_5153	sp|Q87UY9|HIS3_PSESM Phosphoribosyl-AMP cyclohydrolase OS=Pseudomonas syringae pv. tomato (strain ATCC BAA-871 / DC3000) OX=223283 GN=hisI PE=3 SV=1	235540000	0	0	4		6.83463		0.482923																	6.73149	6.62559	6.96919	7.01225
Q87UZ1	PSPTO_5151	tr|Q87UZ1|Q87UZ1_PSESM SCP2 domain-containing protein OS=Pseudomonas syringae pv. tomato (strain ATCC BAA-871 / DC3000) OX=223283 GN=PSPTO_5151 PE=4 SV=1	85065000	0	0	4		6.43632		0.274821																	6.45561	6.34721	6.59595	6.34653
Q87V01	PSPTO_5140	sp|Q87V01|HSLV_PSESM ATP-dependent protease subunit HslV OS=Pseudomonas syringae pv. tomato (strain ATCC BAA-871 / DC3000) OX=223283 GN=hslV PE=3 SV=3	631070000	0	1	4	7.18611	7.21617	0.586122	0.658459	-0.0300628			-0.0300628												7.18611	7.31296	7.18492	7.20085	7.16596
Q87V03	PSPTO_5138	sp|Q87V03|SYR_PSESM Arginine--tRNA ligase OS=Pseudomonas syringae pv. tomato (strain ATCC BAA-871 / DC3000) OX=223283 GN=argS PE=3 SV=1	747210000	0	0	4		7.93688		0.877681																	8.02661	8.01912	7.85548	7.84632
Q87V15	PSPTO_5126	sp|Q87V15|AROB_PSESM 3-dehydroquinate synthase OS=Pseudomonas syringae pv. tomato (strain ATCC BAA-871 / DC3000) OX=223283 GN=aroB PE=3 SV=1	361150000	0	0	4		7.3534		0.719222																	7.30083	7.35216	7.37634	7.38426
Q87V18	PSPTO_5123	tr|Q87V18|Q87V18_PSESM Glutamate synthase, large subunit OS=Pseudomonas syringae pv. tomato (strain ATCC BAA-871 / DC3000) OX=223283 GN=gltB PE=4 SV=1	370320000	0	0	4		8.03858		0.892772																	8.10796	8.11524	7.97967	7.95143
Q87V20	PSPTO_5121	tr|Q87V20|Q87V20_PSESM Glutamate synthase, small subunit OS=Pseudomonas syringae pv. tomato (strain ATCC BAA-871 / DC3000) OX=223283 GN=gltD PE=4 SV=1	242820000	0	0	4		7.4159		0.738284																	7.46413	7.56152	7.36052	7.27745
Q87V23	PSPTO_5118	sp|Q87V23|DCUP_PSESM Uroporphyrinogen decarboxylase OS=Pseudomonas syringae pv. tomato (strain ATCC BAA-871 / DC3000) OX=223283 GN=hemE PE=3 SV=1	341070000	0	0	4		7.07276		0.597697																	7.11949	6.96607	7.09663	7.10884
Q87V28	PSPTO_5113	tr|Q87V28|Q87V28_PSESM AAA domain-containing protein OS=Pseudomonas syringae pv. tomato (strain ATCC BAA-871 / DC3000) OX=223283 GN=PSPTO_5113 PE=4 SV=1	120680000	0	0	4		7.01383		0.574265																	6.98917	6.94273	7.079	7.04442
Q87V37	PSPTO_5104	tr|Q87V37|Q87V37_PSESM FAD_binding_3 domain-containing protein OS=Pseudomonas syringae pv. tomato (strain ATCC BAA-871 / DC3000) OX=223283 GN=PSPTO_5104 PE=4 SV=1	32933000	0	0	4		6.49289		0.302224																	6.47805	6.43446	6.56488	6.49417
Q87V40	PSPTO_5101	tr|Q87V40|Q87V40_PSESM Outer-membrane lipoprotein carrier protein OS=Pseudomonas syringae pv. tomato (strain ATCC BAA-871 / DC3000) OX=223283 GN=PSPTO_5101 PE=3 SV=1	92095000	0	0	4		6.65833		0.392375																	6.45761	6.57231	6.71424	6.88915
Q87V42	PSPTO_5099	tr|Q87V42|Q87V42_PSESM Histidine ammonia-lyase OS=Pseudomonas syringae pv. tomato (strain ATCC BAA-871 / DC3000) OX=223283 GN=hutH-1 PE=4 SV=1	22930000	0	0	4		6.3859		0.253773																	6.68664	6.41179	6.17181	6.27337
Q87V51	PSPTO_5090	tr|Q87V51|Q87V51_PSESM ParA family protein OS=Pseudomonas syringae pv. tomato (strain ATCC BAA-871 / DC3000) OX=223283 GN=PSPTO_5090 PE=4 SV=1	33202000	0	0	3		6.21184		0.189039																		6.18503	6.20696	6.24353
Q87V65	PSPTO_5076	tr|Q87V65|Q87V65_PSESM Ribosomal RNA small subunit methyltransferase E OS=Pseudomonas syringae pv. tomato (strain ATCC BAA-871 / DC3000) OX=223283 GN=PSPTO_5076 PE=3 SV=1	462050000	0	0	4		7.30983		0.696187																	7.38482	7.21898	7.31061	7.32492
Q87V66	PSPTO_5075	tr|Q87V66|Q87V66_PSESM Adenosylmethionine-8-amino-7-oxononanoate aminotransferase OS=Pseudomonas syringae pv. tomato (strain ATCC BAA-871 / DC3000) OX=223283 GN=bioA PE=3 SV=1	90566000	0	0	4		6.92218		0.529786																	6.85917	6.885	6.96154	6.98301
Q87V73	PSPTO_5068	sp|Q87V73|SAHH_PSESM Adenosylhomocysteinase OS=Pseudomonas syringae pv. tomato (strain ATCC BAA-871 / DC3000) OX=223283 GN=ahcY PE=3 SV=1	6024700000	2	2	4	6.48084	8.81188	0.189388	0.986894	-2.33105			-2.33105						6.9919	7.00342		5.91988			7.04179	8.81682	8.82946	8.81051	8.79075
Q87V74	PSPTO_5067	tr|Q87V74|Q87V74_PSESM 4-hydroxybenzoyl-CoA thioesterase domain protein OS=Pseudomonas syringae pv. tomato (strain ATCC BAA-871 / DC3000) OX=223283 GN=PSPTO_5067 PE=4 SV=1	483920000	0	0	4		7.10463		0.614774																	7.04036	6.89341	7.32426	7.16047
Q87V76	PSPTO_5064	tr|Q87V76|Q87V76_PSESM Hydroxypyruvate isomerase, putative OS=Pseudomonas syringae pv. tomato (strain ATCC BAA-871 / DC3000) OX=223283 GN=PSPTO_5064 PE=3 SV=1	73441000	0	0	4		6.58556		0.349881																	6.43623	6.48728	6.72715	6.69158
Q87V82	PSPTO_5058	tr|Q87V82|Q87V82_PSESM Aminotransferase, classes I and II OS=Pseudomonas syringae pv. tomato (strain ATCC BAA-871 / DC3000) OX=223283 GN=PSPTO_5058 PE=4 SV=1	481970000	0	2	4	6.3277	7.42118	0.112653	0.741064	-1.09348			-1.09348									6.37838			6.27701	7.10404	7.05108	7.78026	7.74933
Q87V83	PSPTO_5057	sp|Q87V83|ILVD_PSESM Dihydroxy-acid dehydratase OS=Pseudomonas syringae pv. tomato (strain ATCC BAA-871 / DC3000) OX=223283 GN=ilvD PE=3 SV=1	563070000	0	0	4		7.80461		0.848689																	7.80772	7.74202	7.85821	7.81048
Q87V88	PSPTO_5051	sp|Q87V88|IXTPA_PSESM dITP/XTP pyrophosphatase OS=Pseudomonas syringae pv. tomato (strain ATCC BAA-871 / DC3000) OX=223283 GN=PSPTO_5051 PE=3 SV=1	281730000	0	0	4		7.03909		0.5834																	7.04163	7.00544	7.07151	7.03778
Q87V89	PSPTO_5050	tr|Q87V89|Q87V89_PSESM MetW protein OS=Pseudomonas syringae pv. tomato (strain ATCC BAA-871 / DC3000) OX=223283 GN=metW PE=4 SV=1	40614000	0	4	1	7.12121	6.46784	0.551837	0.287133	0.653363			0.653363									7.155	7.04591	7.03214	7.25178	6.46784
Q87V92	PSPTO_5047	tr|Q87V92|Q87V92_PSESM Pyrroline-5-carboxylate reductase OS=Pseudomonas syringae pv. tomato (strain ATCC BAA-871 / DC3000) OX=223283 GN=proC PE=3 SV=1	741420000	1	1	4	6.24155	7.60326	0.08	0.794678	-1.36172			-1.36172						6.38055						6.24155	7.59224	7.62961	7.53793	7.65327
Q87V93	PSPTO_5046	tr|Q87V93|Q87V93_PSESM Pyridoxal phosphate homeostasis protein OS=Pseudomonas syringae pv. tomato (strain ATCC BAA-871 / DC3000) OX=223283 GN=PSPTO_5046 PE=3 SV=1	170990000	0	0	4		6.84671		0.489674																	6.70737	6.81333	6.91442	6.95173
Q87V94	PSPTO_5045	tr|Q87V94|Q87V94_PSESM Twitching motility protein OS=Pseudomonas syringae pv. tomato (strain ATCC BAA-871 / DC3000) OX=223283 GN=PSPTO_5045 PE=4 SV=1	121800000	0	0	4		6.91209		0.524623																	6.74964	6.92621	7.00698	6.96554
Q87V98	PSPTO_5041	tr|Q87V98|Q87V98_PSESM Dihydroorotase, multifunctional complex type OS=Pseudomonas syringae pv. tomato (strain ATCC BAA-871 / DC3000) OX=223283 GN=PSPTO_5041 PE=4 SV=1	628810000	0	0	4		7.61549		0.798253																	7.62296	7.58944	7.65439	7.59519
Q87V99	PSPTO_5040	sp|Q87V99|PYRB_PSESM Aspartate carbamoyltransferase OS=Pseudomonas syringae pv. tomato (strain ATCC BAA-871 / DC3000) OX=223283 GN=pyrB PE=3 SV=1	798100000	2	1	4	6.61002	7.85559	0.272653	0.857824	-1.24557			-1.24557						6.68201	6.71638					6.61002	7.88277	7.86027	7.88105	7.79828
Q87VA4	PSPTO_5035	sp|Q87VA4|GSHB_PSESM Glutathione synthetase OS=Pseudomonas syringae pv. tomato (strain ATCC BAA-871 / DC3000) OX=223283 GN=gshB PE=3 SV=1	420930000	0	0	4		7.3939		0.73193																	7.29124	7.1994	7.64474	7.44023
Q87VB1	PSPTO_5028	sp|Q87VB1|SELO_PSESM Protein adenylyltransferase SelO OS=Pseudomonas syringae pv. tomato (strain ATCC BAA-871 / DC3000) OX=223283 GN=selO PE=1 SV=1	51149000	0	0	4		6.67192		0.399921																	6.56241	6.53095	6.79766	6.79665
Q87VB6	PSPTO_5023	sp|Q87VB6|NHAP2_PSESM K(+)/H(+) antiporter NhaP2 OS=Pseudomonas syringae pv. tomato (strain ATCC BAA-871 / DC3000) OX=223283 GN=nhaP2 PE=3 SV=2	66322000	3	4	1	7.07906	6.33244	0.531429	0.230739	0.746624			0.746624					7.35399	7.80496	6.49325		7.10151	6.78158	7.11856	7.3146	6.33244
Q87VC8	PSPTO_5011	tr|Q87VC8|Q87VC8_PSESM Acetyltransferase, GNAT family OS=Pseudomonas syringae pv. tomato (strain ATCC BAA-871 / DC3000) OX=223283 GN=PSPTO_5011 PE=4 SV=1	245510000	0	0	4		6.82979		0.481334																	6.83681	6.79845	6.85344	6.83044
Q87VD5	PSPTO_5004	sp|Q87VD5|GLNE_PSESM Bifunctional glutamine synthetase adenylyltransferase/adenylyl-removing enzyme OS=Pseudomonas syringae pv. tomato (strain ATCC BAA-871 / DC3000) OX=223283 GN=glnE PE=3 SV=1	241010000	0	0	4		7.68566		0.817315																	7.64515	7.65165	7.7186	7.72725
Q87VD7	PSPTO_5002	tr|Q87VD7|Q87VD7_PSESM Lipopolysaccharide heptosyltransferase OS=Pseudomonas syringae pv. tomato (strain ATCC BAA-871 / DC3000) OX=223283 GN=waaC PE=4 SV=1	9280300	0	0	3		5.89755		0.109611																	6.1707	5.88273		5.63921
Q87VD8	PSPTO_5001	tr|Q87VD8|Q87VD8_PSESM Lipopolysaccharide core biosynthesis protein WaaG OS=Pseudomonas syringae pv. tomato (strain ATCC BAA-871 / DC3000) OX=223283 GN=waaG PE=4 SV=1	88495000	0	0	4		6.80966		0.468229																	6.88357	6.90227	6.79688	6.65593
Q87VD9	PSPTO_5000	tr|Q87VD9|Q87VD9_PSESM Lipopolysaccharide core heptose(I) kinase OS=Pseudomonas syringae pv. tomato (strain ATCC BAA-871 / DC3000) OX=223283 GN=waaP PE=3 SV=1	67073000	0	0	4		6.60196		0.358618																	6.60996	6.73857	6.47406	6.58526
Q87VE7	PSPTO_4990	tr|Q87VE7|Q87VE7_PSESM Uncharacterized protein OS=Pseudomonas syringae pv. tomato (strain ATCC BAA-871 / DC3000) OX=223283 GN=PSPTO_4990 PE=4 SV=1	56180000	0	0	3		6.65329		0.388403																	6.74785	6.80219	6.40983
Q87VF6	PSPTO_4981	tr|Q87VF6|Q87VF6_PSESM Oxidoreductase, aldo/keto reductase family OS=Pseudomonas syringae pv. tomato (strain ATCC BAA-871 / DC3000) OX=223283 GN=PSPTO_4981 PE=4 SV=1	103660000	0	0	3		6.65683		0.391581																	6.57004		6.78733	6.61313
Q87VF7	PSPTO_4980	tr|Q87VF7|Q87VF7_PSESM Oxidoreductase, FAD-binding protein OS=Pseudomonas syringae pv. tomato (strain ATCC BAA-871 / DC3000) OX=223283 GN=PSPTO_4980 PE=4 SV=1	107350000	0	0	4		6.97504		0.556394																	6.91771	6.96412	7.02049	6.99786
Q87VG1	PSPTO_4976	sp|Q87VG1|THIC_PSESM Phosphomethylpyrimidine synthase OS=Pseudomonas syringae pv. tomato (strain ATCC BAA-871 / DC3000) OX=223283 GN=thiC PE=3 SV=1	37231000	0	0	4		6.48668		0.299047																	7.03282	6.79913	6.09823	6.01653
Q87VG4	PSPTO_4973	tr|Q87VG4|Q87VG4_PSESM MutT/nudix family protein OS=Pseudomonas syringae pv. tomato (strain ATCC BAA-871 / DC3000) OX=223283 GN=PSPTO_4973 PE=4 SV=1	1396200000	0	0	4		7.67806		0.814932																	7.65394	7.55976	7.7548	7.74374
Q87VH1	PSPTO_4965	tr|Q87VH1|Q87VH1_PSESM 3,5-cyclic adenosine monophosphate phosphodiesterase CpdA OS=Pseudomonas syringae pv. tomato (strain ATCC BAA-871 / DC3000) OX=223283 GN=cpdA PE=3 SV=1	115730000	0	0	4		6.66345		0.396346																	6.47281	6.51461	6.81229	6.85408
Q87VH3	PSPTO_4963	tr|Q87VH3|Q87VH3_PSESM DNA topoisomerase 4 subunit B OS=Pseudomonas syringae pv. tomato (strain ATCC BAA-871 / DC3000) OX=223283 GN=parE PE=3 SV=1	165680000	0	0	4		7.29055		0.69023																	7.28704	7.32529	7.25813	7.29172
Q87VH6	PSPTO_4960	tr|Q87VH6|Q87VH6_PSESM DNA topoisomerase 4 subunit A OS=Pseudomonas syringae pv. tomato (strain ATCC BAA-871 / DC3000) OX=223283 GN=parC PE=3 SV=1	231040000	0	0	4		7.50159		0.764496																	7.46078	7.54951	7.48077	7.5153
Q87VH9	PSPTO_4957	tr|Q87VH9|Q87VH9_PSESM ACT domain protein/phosphoserine phosphatase SerB OS=Pseudomonas syringae pv. tomato (strain ATCC BAA-871 / DC3000) OX=223283 GN=PSPTO_4957 PE=4 SV=1	541750000	0	0	4		7.62885		0.803018																	7.66786	7.60729	7.62912	7.61112
Q87VI0	PSPTO_4956	tr|Q87VI0|Q87VI0_PSESM Uncharacterized protein OS=Pseudomonas syringae pv. tomato (strain ATCC BAA-871 / DC3000) OX=223283 GN=PSPTO_4956 PE=4 SV=1	50327000	0	0	4		6.82855		0.479746																	6.88681	6.70926	6.90039	6.81774
Q87VI2	PSPTO_4954	tr|Q87VI2|Q87VI2_PSESM HDOD domain-containing protein OS=Pseudomonas syringae pv. tomato (strain ATCC BAA-871 / DC3000) OX=223283 GN=PSPTO_4954 PE=4 SV=1	43687000	0	0	3		6.75995		0.436855																		6.40157	6.94671	6.93157
Q87VI5	PSPTO_4951	sp|Q87VI5|RSGA_PSESM Small ribosomal subunit biogenesis GTPase RsgA OS=Pseudomonas syringae pv. tomato (strain ATCC BAA-871 / DC3000) OX=223283 GN=rsgA PE=3 SV=1	138290000	0	0	4		6.81275		0.471009																	6.8356	6.80999	6.90733	6.69808
Q87VI6	PSPTO_4950	sp|Q87VI6|ORN_PSESM Oligoribonuclease OS=Pseudomonas syringae pv. tomato (strain ATCC BAA-871 / DC3000) OX=223283 GN=orn PE=3 SV=1	1052400000	0	0	4		7.50401		0.766084																	7.45463	7.43292	7.51679	7.61171
Q87VI9	PSPTO_4947	tr|Q87VI9|Q87VI9_PSESM Bifunctional NAD(P)H-hydrate repair enzyme OS=Pseudomonas syringae pv. tomato (strain ATCC BAA-871 / DC3000) OX=223283 GN=nnrD PE=3 SV=1	156030000	0	0	4		7.07984		0.601668																	7.08693	7.13644	7.02094	7.07504
Q87VJ0	PSPTO_4946	tr|Q87VJ0|Q87VJ0_PSESM Uncharacterized protein OS=Pseudomonas syringae pv. tomato (strain ATCC BAA-871 / DC3000) OX=223283 GN=PSPTO_4946 PE=4 SV=1	296030000	0	0	4		7.05594		0.589754																	7.06517	7.05888	7.00255	7.09715
Q87VJ3	PSPTO_4943	sp|Q87VJ3|MIAA_PSESM tRNA dimethylallyltransferase OS=Pseudomonas syringae pv. tomato (strain ATCC BAA-871 / DC3000) OX=223283 GN=miaA PE=3 SV=1	34771000	0	0	3		6.28111		0.215647																	6.34104	6.30788	6.1944
Q87VJ4	PSPTO_4942	sp|Q87VJ4|HFQ_PSESM RNA-binding protein Hfq OS=Pseudomonas syringae pv. tomato (strain ATCC BAA-871 / DC3000) OX=223283 GN=hfq PE=3 SV=1	8203100000	0	0	4		8.27492		0.935663																	8.26928	8.2856	8.25828	8.2865
Q87VJ8	PSPTO_4938	sp|Q87VJ8|HISZ_PSESM ATP phosphoribosyltransferase regulatory subunit OS=Pseudomonas syringae pv. tomato (strain ATCC BAA-871 / DC3000) OX=223283 GN=hisZ PE=3 SV=1	576120000	0	0	4		7.55716		0.782367																	7.60965	7.59647	7.51747	7.50504
Q87VJ9	PSPTO_4937	sp|Q87VJ9|PURA_PSESM Adenylosuccinate synthetase OS=Pseudomonas syringae pv. tomato (strain ATCC BAA-871 / DC3000) OX=223283 GN=purA PE=3 SV=1	3023100000	0	0	4		8.3736		0.949166																	8.39363	8.43329	8.35245	8.31503
Q87VK2	PSPTO_4934	sp|Q87VK2|RLMB_PSESM 23S rRNA (guanosine-2-O-)-methyltransferase RlmB OS=Pseudomonas syringae pv. tomato (strain ATCC BAA-871 / DC3000) OX=223283 GN=rlmB PE=3 SV=1	686270000	0	0	4		7.42742		0.743447																	7.34669	7.40212	7.49407	7.46679
Q87VK7	PSPTO_4929	tr|Q87VK7|Q87VK7_PSESM Replicative DNA helicase OS=Pseudomonas syringae pv. tomato (strain ATCC BAA-871 / DC3000) OX=223283 GN=dnaB PE=3 SV=1	35281000	0	0	3		6.68611		0.406672																	6.75743	6.77286		6.52804
Q87VL0	PSPTO_4926	tr|Q87VL0|Q87VL0_PSESM Transglutaminase-like superfamily domain protein OS=Pseudomonas syringae pv. tomato (strain ATCC BAA-871 / DC3000) OX=223283 GN=PSPTO_4926 PE=4 SV=1	84924000	0	0	4		7.2677		0.679508																	7.1069	7.17097	7.43816	7.35478
Q87VL3	PSPTO_4923	tr|Q87VL3|Q87VL3_PSESM Azurin OS=Pseudomonas syringae pv. tomato (strain ATCC BAA-871 / DC3000) OX=223283 GN=azu PE=4 SV=1	1110100000	0	1	4	6.76416	7.10361	0.36	0.613979	-0.339449			-0.339449									6.76416				6.61518	6.5774	7.4397	7.78216
Q87VL4	PSPTO_4922	sp|Q87VL4|NADE_PSESM NH(3)-dependent NAD(+) synthetase OS=Pseudomonas syringae pv. tomato (strain ATCC BAA-871 / DC3000) OX=223283 GN=nadE PE=3 SV=1	415960000	0	0	4		7.34925		0.716839																	7.24467	7.24529	7.44451	7.46253
Q87VL5	PSPTO4921	sp|Q87VL5|PNCB_PSESM Nicotinate phosphoribosyltransferase OS=Pseudomonas syringae pv. tomato (strain ATCC BAA-871 / DC3000) OX=223283 GN=pncB PE=3 SV=1	47765000	0	0	4		6.63157		0.373709																	6.56228	6.63697	6.63726	6.68979
Q87VM2	PSPTO_4914	tr|Q87VM2|Q87VM2_PSESM Oxidoreductase, short chain dehydrogenase/reductase family OS=Pseudomonas syringae pv. tomato (strain ATCC BAA-871 / DC3000) OX=223283 GN=PSPTO_4914 PE=4 SV=1	1138900000	0	0	4		7.74		0.83201																	7.59269	7.60695	7.88397	7.8764
Q87VM3	PSPTO_4913	tr|Q87VM3|Q87VM3_PSESM Uncharacterized protein OS=Pseudomonas syringae pv. tomato (strain ATCC BAA-871 / DC3000) OX=223283 GN=PSPTO_4913 PE=4 SV=1	73666000	0	0	4		6.64746		0.383638																	6.62713	6.66705	6.63959	6.65606
Q87VN9	PSPTO_4896	tr|Q87VN9|Q87VN9_PSESM Sensor histidine kinase OS=Pseudomonas syringae pv. tomato (strain ATCC BAA-871 / DC3000) OX=223283 GN=PSPTO_4896 PE=4 SV=1	210930000	0	0	4		7.21673		0.658856																	7.18684	7.18147	7.22978	7.26881
Q87VP0	PSPTO_4895	sp|Q87VP0|URE1_PSESM Urease subunit alpha OS=Pseudomonas syringae pv. tomato (strain ATCC BAA-871 / DC3000) OX=223283 GN=ureC PE=3 SV=1	222250000	0	0	4		7.21271		0.656076																	7.15378	7.09416	7.37068	7.23221
Q87VP1	PSPTO_4894	sp|Q87VP1|URE2_PSESM Urease subunit beta OS=Pseudomonas syringae pv. tomato (strain ATCC BAA-871 / DC3000) OX=223283 GN=ureB PE=3 SV=1	86170000	0	0	3		6.48172		0.294678																	6.31401		6.48257	6.64856
Q87VQ4	PSPTO_4881	tr|Q87VQ4|Q87VQ4_PSESM Uncharacterized protein OS=Pseudomonas syringae pv. tomato (strain ATCC BAA-871 / DC3000) OX=223283 GN=PSPTO_4881 PE=4 SV=1	176700000	0	1	4	6.54728	6.66208	0.235102	0.395155	-0.114801			-0.114801									6.54728				6.54876	6.40475	6.82486	6.86996
Q87VQ7	PSPTO_4878	tr|Q87VQ7|Q87VQ7_PSESM Precorrin-6Y C5,15-methyltransferase (Decarboxylating) OS=Pseudomonas syringae pv. tomato (strain ATCC BAA-871 / DC3000) OX=223283 GN=cobL PE=4 SV=1	23870000	0	0	3		6.39779		0.258936																	6.35332	6.77132	6.06874
Q87VR0	PSPTO_4875	tr|Q87VR0|Q87VR0_PSESM Precorrin-2 C(20)-methyltransferase OS=Pseudomonas syringae pv. tomato (strain ATCC BAA-871 / DC3000) OX=223283 GN=cobI PE=3 SV=1	198010000	0	0	4		6.84201		0.487292																	7.08686	7.10619	6.53354	6.64143
Q87VR1	PSPTO_4874	tr|Q87VR1|Q87VR1_PSESM CbiG protein/precorrin-3B C17-methyltransferase OS=Pseudomonas syringae pv. tomato (strain ATCC BAA-871 / DC3000) OX=223283 GN=PSPTO_4874 PE=4 SV=1	48451000	0	0	4		6.50542		0.308181																	6.51323	6.879	6.25118	6.37829
Q87VR8	PSPTO_4867	sp|Q87VR8|PUR2_PSESM Phosphoribosylamine--glycine ligase OS=Pseudomonas syringae pv. tomato (strain ATCC BAA-871 / DC3000) OX=223283 GN=purD PE=3 SV=1	1017100000	0	0	4		7.95588		0.880461																	8.06871	8.09517	7.85063	7.80901
Q87VR9	PSPTO_4866	sp|Q87VR9|PUR9_PSESM Bifunctional purine biosynthesis protein PurH OS=Pseudomonas syringae pv. tomato (strain ATCC BAA-871 / DC3000) OX=223283 GN=purH PE=3 SV=1	991730000	0	1	4	7.18901	8.06825	0.587755	0.899126	-0.879241			-0.879241												7.18901	8.11052	8.04127	8.05281	8.06841
Q87VS5	PSPTO_4860	tr|Q87VS5|Q87VS5_PSESM Biotin carboxyl carrier protein of acetyl-CoA carboxylase OS=Pseudomonas syringae pv. tomato (strain ATCC BAA-871 / DC3000) OX=223283 GN=accB PE=4 SV=1	2847200000	0	0	4		7.81339		0.852264																	7.87207	7.87989	7.78536	7.71622
Q87VS6	PSPTO_4859	sp|Q87VS6|AROQ_PSESM 3-dehydroquinate dehydratase OS=Pseudomonas syringae pv. tomato (strain ATCC BAA-871 / DC3000) OX=223283 GN=aroQ PE=3 SV=1	498470000	0	0	4		7.11758		0.618745																	6.93623	7.18301	7.14712	7.20396
Q87VS7	PSPTO_4858	tr|Q87VS7|Q87VS7_PSESM Thiol:disulfide interchange protein DsbD OS=Pseudomonas syringae pv. tomato (strain ATCC BAA-871 / DC3000) OX=223283 GN=dsbD PE=3 SV=1	12082000	0	4	1	7.3789	5.83273	0.670204	0.0965052	1.54617			1.54617									7.46543	7.03495	7.50609	7.50915		5.83273
Q87VU3	PSPTO_4842	sp|Q87VU3|SPEA_PSESM Biosynthetic arginine decarboxylase OS=Pseudomonas syringae pv. tomato (strain ATCC BAA-871 / DC3000) OX=223283 GN=speA PE=3 SV=1	436160000	0	0	4		7.75079		0.834392																	7.828	7.80365	7.74605	7.62547
Q87VV6	PSPTO_4829	sp|Q87VV6|PROA_PSESM Gamma-glutamyl phosphate reductase OS=Pseudomonas syringae pv. tomato (strain ATCC BAA-871 / DC3000) OX=223283 GN=proA PE=3 SV=1	544140000	0	0	4		7.59875		0.793487																	7.57691	7.69008	7.54523	7.58278
Q87VV8	PSPTO_4827	tr|Q87VV8|Q87VV8_PSESM Ribosomal silencing factor RsfS OS=Pseudomonas syringae pv. tomato (strain ATCC BAA-871 / DC3000) OX=223283 GN=rsfS PE=3 SV=1	455620000	0	0	4		7.12519		0.622716																	7.24598	7.19546	7.03515	7.02416
Q87VV9	PSPTO_4826	sp|Q87VV9|RLMH_PSESM Ribosomal RNA large subunit methyltransferase H OS=Pseudomonas syringae pv. tomato (strain ATCC BAA-871 / DC3000) OX=223283 GN=rlmH PE=3 SV=1	83161000	0	0	4		6.50216		0.306195																	6.62997	6.53329	6.38295	6.46241
Q87VW0	PSPTO_4825	tr|Q87VW0|Q87VW0_PSESM Peptidoglycan D,D-transpeptidase MrdA OS=Pseudomonas syringae pv. tomato (strain ATCC BAA-871 / DC3000) OX=223283 GN=mrdA PE=3 SV=1	10982000	0	4	1	6.76047	6.09628	0.357551	0.158459	0.664183			0.664183									7.23495	6.1248	6.51724	7.16489		6.09628
Q87VX3	PSPTO_4812	sp|Q87VX3|SYL_PSESM Leucine--tRNA ligase OS=Pseudomonas syringae pv. tomato (strain ATCC BAA-871 / DC3000) OX=223283 GN=leuS PE=3 SV=1	1094500000	0	0	4		8.20325		0.921366																	8.26484	8.2863	8.15299	8.10887
Q87VX7	PSPTO_4808	sp|Q87VX7|LNT_PSESM Apolipoprotein N-acyltransferase OS=Pseudomonas syringae pv. tomato (strain ATCC BAA-871 / DC3000) OX=223283 GN=lnt PE=3 SV=1	53407000	3	4	1	7.31472	6.39185	0.648163	0.256553	0.922867			0.922867					7.61859	8.06254	6.74611		7.33445	7.23032	7.30033	7.39377		6.39185
Q87VX8	PSPTO_4807	tr|Q87VX8|Q87VX8_PSESM Metal ion transporter, putative OS=Pseudomonas syringae pv. tomato (strain ATCC BAA-871 / DC3000) OX=223283 GN=PSPTO_4807 PE=1 SV=1	598410000	0	0	4		7.44417		0.746227																	7.45146	7.3656	7.48748	7.47214
Q87VY0	PSPTO_4805	tr|Q87VY0|Q87VY0_PSESM PhoH-like protein OS=Pseudomonas syringae pv. tomato (strain ATCC BAA-871 / DC3000) OX=223283 GN=PSPTO_4805 PE=4 SV=1	868470000	0	0	4		7.76133		0.836378																	7.72712	7.69922	7.86118	7.75781
Q87VY1	PSPTO_4804	sp|Q87VY1|MIAB_PSESM tRNA-2-methylthio-N(6)-dimethylallyladenosine synthase OS=Pseudomonas syringae pv. tomato (strain ATCC BAA-871 / DC3000) OX=223283 GN=miaB PE=3 SV=1	159040000	0	1	4	6.51499	7.22397	0.211429	0.661239	-0.70898			-0.70898												6.51499	7.22835	7.45978	7.08192	7.12581
Q87VY5	PSPTO_4800	sp|Q87VY5|GSA_PSESM Glutamate-1-semialdehyde 2,1-aminomutase OS=Pseudomonas syringae pv. tomato (strain ATCC BAA-871 / DC3000) OX=223283 GN=hemL PE=3 SV=1	1595400000	0	0	4		7.99842		0.887609																	7.97252	7.98924	8.03973	7.9922
Q87VY6	PSPTO_4799	sp|Q87VY6|THIE_PSESM Thiamine-phosphate synthase OS=Pseudomonas syringae pv. tomato (strain ATCC BAA-871 / DC3000) OX=223283 GN=thiE PE=3 SV=1	116460000	0	0	4		6.61537		0.364972																	6.62004	6.59344	6.62658	6.6214
Q87VY7	PSPTO_4798	tr|Q87VY7|Q87VY7_PSESM Phosphomethylpyrimidine kinase, putative OS=Pseudomonas syringae pv. tomato (strain ATCC BAA-871 / DC3000) OX=223283 GN=PSPTO_4798 PE=4 SV=1	80683000	0	0	4		6.58319		0.348292																	6.50236	6.66886	6.63693	6.5246
Q87VZ1	PSPTO_4793	tr|Q87VZ1|Q87VZ1_PSESM Transcriptional regulator, AsnC family OS=Pseudomonas syringae pv. tomato (strain ATCC BAA-871 / DC3000) OX=223283 GN=PSPTO_4793 PE=4 SV=1	442290000	0	0	4		7.30105		0.693805																	7.16005	7.26766	7.38957	7.38691
Q87VZ2	PSPTO_4791	tr|Q87VZ2|Q87VZ2_PSESM Uncharacterized protein OS=Pseudomonas syringae pv. tomato (strain ATCC BAA-871 / DC3000) OX=223283 GN=PSPTO_4791 PE=4 SV=1	48431000	0	0	4		6.63207		0.374106																	6.5104	6.72383	6.50429	6.78974
Q87VZ5	PSPTO_4788	sp|Q87VZ5|KPTA_PSESM Probable RNA 2-phosphotransferase OS=Pseudomonas syringae pv. tomato (strain ATCC BAA-871 / DC3000) OX=223283 GN=kptA PE=3 SV=1	155240000	0	0	4		6.83502		0.483717																	6.69219	6.7167	6.89608	7.03511
Q87W01	PSPTO_4782	tr|Q87W01|Q87W01_PSESM D-galactose 1-dehydrogenase OS=Pseudomonas syringae pv. tomato (strain ATCC BAA-871 / DC3000) OX=223283 GN=gal PE=4 SV=1	198490000	0	0	4		6.9758		0.557188																	6.57784	6.85548	7.24202	7.22786
Q87W03	PSPTO_4780	tr|Q87W03|Q87W03_PSESM Thioredoxin-like_fold domain-containing protein OS=Pseudomonas syringae pv. tomato (strain ATCC BAA-871 / DC3000) OX=223283 GN=PSPTO_4780 PE=1 SV=1	223550000	0	0	3		6.84323		0.488086																	6.19479		7.18141	7.15348
Q87W05	PSPTO_4778	tr|Q87W05|Q87W05_PSESM Endoribonuclease L-PSP family protein OS=Pseudomonas syringae pv. tomato (strain ATCC BAA-871 / DC3000) OX=223283 GN=PSPTO_4778 PE=4 SV=1	406630000	0	0	4		6.97152		0.554805																	6.95216	7.06062	6.92853	6.94478
Q87W07	PSPTO_4776	tr|Q87W07|Q87W07_PSESM Type III effector HopI1 OS=Pseudomonas syringae pv. tomato (strain ATCC BAA-871 / DC3000) OX=223283 GN=hopI1 PE=4 SV=1	1517000	0	0	4		5.24338		0.0210485																	5.13897	5.40411	5.27971	5.15073
Q87W19	PSPTO_4760	tr|Q87W19|Q87W19_PSESM DNA-binding protein OS=Pseudomonas syringae pv. tomato (strain ATCC BAA-871 / DC3000) OX=223283 GN=PSPTO_4760 PE=4 SV=1	108440000	0	0	3		6.41465		0.266084																		6.38478	6.37238	6.48678
Q87W24	PSPTO_4755	tr|Q87W24|Q87W24_PSESM Uncharacterized protein OS=Pseudomonas syringae pv. tomato (strain ATCC BAA-871 / DC3000) OX=223283 GN=PSPTO_4755 PE=4 SV=1	597410000	0	0	4		7.21141		0.655282																	7.22128	7.17266	7.279	7.17269
Q87W26	PSPTO_4753	tr|Q87W26|Q87W26_PSESM TauD domain-containing protein OS=Pseudomonas syringae pv. tomato (strain ATCC BAA-871 / DC3000) OX=223283 GN=PSPTO_4753 PE=4 SV=1	148250000	0	0	4		6.86541		0.50278																	6.78509	6.97232	6.82823	6.87599
Q87W27	PSPTO_4752	tr|Q87W27|Q87W27_PSESM Uncharacterized protein OS=Pseudomonas syringae pv. tomato (strain ATCC BAA-871 / DC3000) OX=223283 GN=PSPTO_4752 PE=4 SV=1	62633000	0	0	4		6.68059		0.404289																	6.66518	6.68563	6.6508	6.72075
Q87W28	PSPTO_4751	tr|Q87W28|Q87W28_PSESM DNA helicase OS=Pseudomonas syringae pv. tomato (strain ATCC BAA-871 / DC3000) OX=223283 GN=PSPTO_4751 PE=3 SV=1	19061000	0	0	4		6.53369		0.322081																	6.29132	6.24638	6.77308	6.82398
Q87W43	PSPTO_4723	tr|Q87W43|Q87W43_PSESM DUF1330 domain-containing protein OS=Pseudomonas syringae pv. tomato (strain ATCC BAA-871 / DC3000) OX=223283 GN=PSPTO_4723 PE=4 SV=1	82548000	0	0	4		6.34648		0.236299																	6.33278	6.36554	6.3185	6.3691
Q87W56	PSPTO_4709	tr|Q87W56|Q87W56_PSESM Coronamic acid synthetase CmaA OS=Pseudomonas syringae pv. tomato (strain ATCC BAA-871 / DC3000) OX=223283 GN=cmaA PE=4 SV=1	29050000	0	1	4	6.37392	6.43051	0.138776	0.273233	-0.0565885			-0.0565885									6.37392				6.55168	6.86286	6.14737	6.16014
Q87W74	PSPTO_4682	tr|Q87W74|Q87W74_PSESM Coronafacic acid synthetase, dehydratase component OS=Pseudomonas syringae pv. tomato (strain ATCC BAA-871 / DC3000) OX=223283 GN=cfa2 PE=4 SV=1	65399000	0	0	4		6.38916		0.255361																	6.58229	6.39171	6.52132	6.0613
Q87W87	PSPTO_4667	tr|Q87W87|Q87W87_PSESM Uncharacterized protein OS=Pseudomonas syringae pv. tomato (strain ATCC BAA-871 / DC3000) OX=223283 GN=PSPTO_4667 PE=4 SV=1	41940000	0	0	3		6.17232		0.17911																	6.11123		6.13833	6.26738
Q87W90	PSPTO_4664	tr|Q87W90|Q87W90_PSESM ATP-dependent RNA helicase rhlE, putative OS=Pseudomonas syringae pv. tomato (strain ATCC BAA-871 / DC3000) OX=223283 GN=PSPTO_4664 PE=3 SV=1	150600000	0	1	4	6.06081	7.19784	0.0269388	0.650119	-1.13703			-1.13703												6.06081	7.24358	7.34559	7.09124	7.11096
Q87W94	PSPTO_4660	tr|Q87W94|Q87W94_PSESM Acyl-CoA thioesterase II OS=Pseudomonas syringae pv. tomato (strain ATCC BAA-871 / DC3000) OX=223283 GN=tesB PE=4 SV=1	73685000	0	0	3		6.63346		0.374901																	6.51092		6.69662	6.69285
Q87W96	PSPTO_4658	tr|Q87W96|Q87W96_PSESM Conserved domain protein OS=Pseudomonas syringae pv. tomato (strain ATCC BAA-871 / DC3000) OX=223283 GN=PSPTO_4658 PE=4 SV=1	210800000	0	1	4	6.38101	7.14674	0.143673	0.632645	-0.76573			-0.76573									6.38101				6.95293	6.8618	7.38902	7.38319
Q87WA0	PSPTO_4654	sp|Q87WA0|TRMA_PSESM tRNA/tmRNA (uracil-C(5))-methyltransferase OS=Pseudomonas syringae pv. tomato (strain ATCC BAA-871 / DC3000) OX=223283 GN=trmA PE=3 SV=1	169960000	0	0	4		7.11079		0.616759																	7.27713	7.2194	7.01381	6.93284
Q87WA9	PSPTO_4645	sp|Q87WA9|RLMG_PSESM Ribosomal RNA large subunit methyltransferase G OS=Pseudomonas syringae pv. tomato (strain ATCC BAA-871 / DC3000) OX=223283 GN=rlmG PE=3 SV=1	140980000	0	2	4	6.14902	6.724	0.0416327	0.425735	-0.574986			-0.574986									6.25751			6.04052	7.2566	7.18498	6.09715	6.35729
Q87WB1	PSPTO_4642	tr|Q87WB1|Q87WB1_PSESM Ferredoxin--NADP reductase OS=Pseudomonas syringae pv. tomato (strain ATCC BAA-871 / DC3000) OX=223283 GN=fnr-2 PE=4 SV=1	462730000	0	0	4		7.40096		0.734313																	7.51753	7.49661	7.26202	7.32767
Q87WB2	PSPTO_4641	sp|Q87WB2|MSCL_PSESM Large-conductance mechanosensitive channel OS=Pseudomonas syringae pv. tomato (strain ATCC BAA-871 / DC3000) OX=223283 GN=mscL PE=3 SV=1	130160000	0	2	4	6.98857	6.52951	0.480816	0.321287	0.459054			0.459054									6.97488			7.00225	6.42828	6.52362	6.57771	6.58845
Q87WB3	PSPTO_4640	tr|Q87WB3|Q87WB3_PSESM DNA repair protein RadA OS=Pseudomonas syringae pv. tomato (strain ATCC BAA-871 / DC3000) OX=223283 GN=radA PE=3 SV=1	45594000	0	0	4		6.64228		0.379666																	6.7388	6.74155	6.34996	6.73881
Q87WB7	PSPTO_4636	tr|Q87WB7|Q87WB7_PSESM Cobalamin synthesis protein/P47K family protein OS=Pseudomonas syringae pv. tomato (strain ATCC BAA-871 / DC3000) OX=223283 GN=PSPTO_4636 PE=4 SV=1	36553000	0	0	4		6.32137		0.227164																	6.50909	6.32127	6.157	6.29813
Q87WD5	PSPTO_4616	sp|Q87WD5|ENO2_PSESM Enolase 2 OS=Pseudomonas syringae pv. tomato (strain ATCC BAA-871 / DC3000) OX=223283 GN=eno2 PE=3 SV=1	65852000	0	0	4		6.69664		0.412629																	6.40011	6.53499	6.97757	6.87391
Q87WD9	PSPTO_4612	tr|Q87WD9|Q87WD9_PSESM Transcriptional regulator, LysR family OS=Pseudomonas syringae pv. tomato (strain ATCC BAA-871 / DC3000) OX=223283 GN=PSPTO_4612 PE=3 SV=1	160510000	0	2	4	6.71982	6.89701	0.337143	0.51668	-0.177195			-0.177195									6.52154		6.91809		6.72966	6.82563	7.03084	7.00191
Q87WE1	PSPTO_4610	tr|Q87WE1|Q87WE1_PSESM Uncharacterized protein OS=Pseudomonas syringae pv. tomato (strain ATCC BAA-871 / DC3000) OX=223283 GN=PSPTO_4610 PE=4 SV=1	707560000	0	0	4		7.18268		0.644559																	7.08672	6.96816	7.27221	7.40364
Q87WG5	PSPTO_4585	tr|Q87WG5|Q87WG5_PSESM Endopeptidase La OS=Pseudomonas syringae pv. tomato (strain ATCC BAA-871 / DC3000) OX=223283 GN=PSPTO_4585 PE=3 SV=1	588880000	0	0	4		7.96514		0.882049																	7.82523	7.90461	8.07251	8.0582
Q87WG9	PSPTO_4581	tr|Q87WG9|Q87WG9_PSESM Peptidyl-prolyl cis-trans isomerase OS=Pseudomonas syringae pv. tomato (strain ATCC BAA-871 / DC3000) OX=223283 GN=PSPTO_4581 PE=3 SV=1	1101600000	0	0	4		7.72006		0.82645																	7.8816	7.80689	7.6074	7.58435
Q87WH1	PSPTO_4579	sp|Q87WH1|RF3_PSESM Peptide chain release factor 3 OS=Pseudomonas syringae pv. tomato (strain ATCC BAA-871 / DC3000) OX=223283 GN=prfC PE=3 SV=1	379220000	0	0	4		7.55663		0.78197																	7.64371	7.66109	7.4734	7.44834
Q87WH5	PSPTO_4575	tr|Q87WH5|Q87WH5_PSESM Glycine betaine/choline OpuC ABC transporter, ATP-binding protein OS=Pseudomonas syringae pv. tomato (strain ATCC BAA-871 / DC3000) OX=223283 GN=opuCA PE=4 SV=1	16022000	0	4	1	6.78349	6.42886	0.370612	0.272041	0.354625			0.354625									6.91539	6.66991	6.78388	6.76477		6.42886
Q87WI2	PSPTO_4564	tr|Q87WI2|Q87WI2_PSESM Dipeptide ABC transporter, ATP-binding protein OS=Pseudomonas syringae pv. tomato (strain ATCC BAA-871 / DC3000) OX=223283 GN=PSPTO_4564 PE=3 SV=1	49543000	0	0	4		6.41013		0.264893																	6.45685	6.55295	6.28912	6.34159
Q87WJ3	PSPTO_4553	tr|Q87WJ3|Q87WJ3_PSESM DNA-binding response regulator OS=Pseudomonas syringae pv. tomato (strain ATCC BAA-871 / DC3000) OX=223283 GN=PSPTO_4553 PE=4 SV=1	506250000	0	0	4		6.98081		0.559968																	6.45153	6.59532	7.36554	7.51084
Q87WJ6	PSPTO_4550	tr|Q87WJ6|Q87WJ6_PSESM Transcriptional regulator, GntR family OS=Pseudomonas syringae pv. tomato (strain ATCC BAA-871 / DC3000) OX=223283 GN=PSPTO_4550 PE=4 SV=1	276010000	0	0	4		7.20402		0.652502																	7.19005	7.18438	7.2651	7.17655
Q87WJ7	PSPTO_4549	sp|Q87WJ7|KDGD_PSESM Probable 5-dehydro-4-deoxyglucarate dehydratase OS=Pseudomonas syringae pv. tomato (strain ATCC BAA-871 / DC3000) OX=223283 GN=PSPTO_4549 PE=3 SV=1	265830000	0	0	4		7.23638		0.667196																	7.15235	7.08987	7.42906	7.27423
Q87WJ9	PSPTO_4547	tr|Q87WJ9|Q87WJ9_PSESM D-galactarate dehydratase OS=Pseudomonas syringae pv. tomato (strain ATCC BAA-871 / DC3000) OX=223283 GN=garD PE=4 SV=1	64034000	0	0	3		6.81098		0.469817																	6.39881		7.16471	6.86941
Q87WL2	PSPTO_4534	tr|Q87WL2|Q87WL2_PSESM Peptide ABC transporter, periplasmic peptide-binding protein, putative OS=Pseudomonas syringae pv. tomato (strain ATCC BAA-871 / DC3000) OX=223283 GN=PSPTO_4534 PE=4 SV=1	60468000	0	0	3		6.7709		0.442017																	6.2501		7.0167	7.04591
Q87WM2	PSPTO_4524	tr|Q87WM2|Q87WM2_PSESM Uncharacterized protein OS=Pseudomonas syringae pv. tomato (strain ATCC BAA-871 / DC3000) OX=223283 GN=PSPTO_4524 PE=4 SV=1	278300000	0	0	4		7.10405		0.614376																	6.99885	7.06674	7.21903	7.13159
Q87WN1	PSPTO_4515	sp|Q87WN1|SSRP_PSESM SsrA-binding protein OS=Pseudomonas syringae pv. tomato (strain ATCC BAA-871 / DC3000) OX=223283 GN=smpB PE=3 SV=1	310720000	0	0	4		7.02391		0.578237																	7.08099	7.19822	6.93193	6.8845
Q87WN7	PSPTO_4508	tr|Q87WN7|Q87WN7_PSESM Ferric uptake regulation protein OS=Pseudomonas syringae pv. tomato (strain ATCC BAA-871 / DC3000) OX=223283 GN=fur PE=3 SV=1	2316100000	0	0	4		7.71211		0.82367																	7.65928	7.75129	7.70884	7.72901
Q87WN9	PSPTO_4506	sp|Q87WN9|GRPE_PSESM Protein GrpE OS=Pseudomonas syringae pv. tomato (strain ATCC BAA-871 / DC3000) OX=223283 GN=grpE PE=3 SV=1	3122300000	0	0	4		8.11587		0.908261																	8.15269	8.19723	8.06476	8.04883
Q87WP2	PSPTO_4503	sp|Q87WP2|DAPB_PSESM 4-hydroxy-tetrahydrodipicolinate reductase OS=Pseudomonas syringae pv. tomato (strain ATCC BAA-871 / DC3000) OX=223283 GN=dapB PE=3 SV=1	2201900000	0	2	4	5.97823	8.13357	0.0138776	0.911835	-2.15534			-2.15534									6.04391			5.91255	8.21609	8.1303	8.09968	8.08821
Q87WP3	PSPTO_4502	sp|Q87WP3|CARA_PSESM Carbamoyl-phosphate synthase small chain OS=Pseudomonas syringae pv. tomato (strain ATCC BAA-871 / DC3000) OX=223283 GN=carA PE=3 SV=1	1282400000	0	0	4		7.77497		0.840349																	7.859	7.79712	7.69843	7.74532
Q87WP4	PSPTO_4501	sp|Q87WP4|CARB_PSESM Carbamoyl-phosphate synthase large chain OS=Pseudomonas syringae pv. tomato (strain ATCC BAA-871 / DC3000) OX=223283 GN=carB PE=3 SV=1	2196900000	1	1	4	6.68095	8.67106	0.310204	0.976569	-1.9901			-1.9901						6.76809						6.68095	8.74635	8.77553	8.53675	8.62559
Q87WP5	PSPTO_4500	sp|Q87WP5|GREA_PSESM Transcription elongation factor GreA OS=Pseudomonas syringae pv. tomato (strain ATCC BAA-871 / DC3000) OX=223283 GN=greA PE=3 SV=1	1328400000	0	0	4		7.64326		0.807784																	7.71531	7.80793	7.48448	7.5653
Q87WP6	PSPTO_4499	tr|Q87WP6|Q87WP6_PSESM CRM domain-containing protein OS=Pseudomonas syringae pv. tomato (strain ATCC BAA-871 / DC3000) OX=223283 GN=PSPTO_4499 PE=4 SV=1	1526900000	0	0	4		7.6097		0.796664																	7.58381	7.68062	7.51212	7.66225
Q87WP7	PSPTO_4498	sp|Q87WP7|RLME_PSESM Ribosomal RNA large subunit methyltransferase E OS=Pseudomonas syringae pv. tomato (strain ATCC BAA-871 / DC3000) OX=223283 GN=rlmE PE=3 SV=1	476560000	0	0	4		7.22382		0.660842																	7.26531	7.2814	7.18515	7.16343
Q87WP9	PSPTO_4496	tr|Q87WP9|Q87WP9_PSESM Dihydropteroate synthase OS=Pseudomonas syringae pv. tomato (strain ATCC BAA-871 / DC3000) OX=223283 GN=folP PE=3 SV=1	118890000	0	0	4		6.82935		0.48054																	6.84179	6.82496	6.7921	6.85853
Q87WQ1	PSPTO_4494	sp|Q87WQ1|TPIS_PSESM Triosephosphate isomerase OS=Pseudomonas syringae pv. tomato (strain ATCC BAA-871 / DC3000) OX=223283 GN=tpiA PE=3 SV=1	1148700000	0	0	4		7.59037		0.789515																	7.55139	7.68745	7.49595	7.62668
Q87WQ6	PSPTO_4489	sp|Q87WQ6|RBFA_PSESM Ribosome-binding factor A OS=Pseudomonas syringae pv. tomato (strain ATCC BAA-871 / DC3000) OX=223283 GN=rbfA PE=3 SV=1	1277100000	0	2	4	6.15651	7.56113	0.0489796	0.784353	-1.40462			-1.40462									6.10927			6.20374	7.64423	7.73973	7.35199	7.50857
Q87WQ8	PSPTO_4486	sp|Q87WQ8|PNP_PSESM Polyribonucleotide nucleotidyltransferase OS=Pseudomonas syringae pv. tomato (strain ATCC BAA-871 / DC3000) OX=223283 GN=pnp PE=3 SV=1	4334100000	2	2	4	6.52432	8.73522	0.21551	0.982526	-2.2109			-2.2109						6.91687	6.80109		6.25916			6.78947	8.74634	8.81149	8.69825	8.6848
Q87WR5	PSPTO_4478	tr|Q87WR5|Q87WR5_PSESM 4-carboxymuconolactone decarboxylase OS=Pseudomonas syringae pv. tomato (strain ATCC BAA-871 / DC3000) OX=223283 GN=pcaC-2 PE=4 SV=1	91378000	0	0	3		6.41595		0.266878																	6.09771		6.47825	6.67189
Q87WR7	PSPTO_4476	tr|Q87WR7|Q87WR7_PSESM Endolytic peptidoglycan transglycosylase RlpA OS=Pseudomonas syringae pv. tomato (strain ATCC BAA-871 / DC3000) OX=223283 GN=rlpA PE=3 SV=1	518620000	3	4	1	7.88907	6.96202	0.829388	0.55004	0.92705			0.92705					8.0859	8.46795	8.01191		7.89496	7.90937	7.80251	7.94943	6.96202
Q87WR8	PSPTO_4475	sp|Q87WR8|GATB_PSESM Aspartyl/glutamyl-tRNA(Asn/Gln) amidotransferase subunit B OS=Pseudomonas syringae pv. tomato (strain ATCC BAA-871 / DC3000) OX=223283 GN=gatB PE=3 SV=1	1652100000	1	1	4	6.96455	8.2538	0.466939	0.928515	-1.28926			-1.28926							6.95451					6.96455	8.26823	8.27448	8.34823	8.12428
Q87WS4	PSPTO_4469	sp|Q87WS4|NTPPA_PSESM dTTP/UTP pyrophosphatase OS=Pseudomonas syringae pv. tomato (strain ATCC BAA-871 / DC3000) OX=223283 GN=maf-2 PE=3 SV=1	68235000	0	0	3		6.33085		0.230342																	6.32303		6.31643	6.35309
Q87WS5	PSPTO_4468	tr|Q87WS5|Q87WS5_PSESM Ribonuclease G OS=Pseudomonas syringae pv. tomato (strain ATCC BAA-871 / DC3000) OX=223283 GN=cafA PE=4 SV=1	108250000	0	0	4		7.07022		0.596505																	7.01966	7.11418	7.09698	7.05007
Q87WS6	PSPTO_4467	tr|Q87WS6|Q87WS6_PSESM Uncharacterized protein OS=Pseudomonas syringae pv. tomato (strain ATCC BAA-871 / DC3000) OX=223283 GN=PSPTO_4467 PE=4 SV=1	2334200	0	3	1	6.78071	6.11257	0.36898	0.162431	0.668138			0.668138									6.89851		6.36668	7.07693		6.11257
Q87WS8	PSPTO_4465	tr|Q87WS8|Q87WS8_PSESM TldD protein OS=Pseudomonas syringae pv. tomato (strain ATCC BAA-871 / DC3000) OX=223283 GN=tldD PE=4 SV=1	407120000	0	0	4		7.51945		0.772041																	7.51561	7.44902	7.56208	7.5511
Q87WS9	PSPTO_4464	sp|Q87WS9|Y4464_PSESM UPF0307 protein PSPTO_4464 OS=Pseudomonas syringae pv. tomato (strain ATCC BAA-871 / DC3000) OX=223283 GN=PSPTO_4464 PE=1 SV=1	200720000	0	0	4		6.94199		0.538523																	6.96474	6.92991	6.96229	6.91102
Q87WT0	PSPTO_4463	tr|Q87WT0|Q87WT0_PSESM PmbA protein OS=Pseudomonas syringae pv. tomato (strain ATCC BAA-871 / DC3000) OX=223283 GN=pmbA PE=4 SV=1	486850000	0	0	4		7.61581		0.79865																	7.66387	7.65866	7.53221	7.6085
Q87WT6	PSPTO_4457	tr|Q87WT6|Q87WT6_PSESM Phosphocarrier protein HPr OS=Pseudomonas syringae pv. tomato (strain ATCC BAA-871 / DC3000) OX=223283 GN=ptsH PE=4 SV=1	529220000	0	0	4		6.97609		0.557585																	6.74596	6.95319	7.02971	7.17551
Q87WT7	PSPTO_4456	sp|Q87WT7|Y4456_PSESM Nucleotide-binding protein PSPTO_4456 OS=Pseudomonas syringae pv. tomato (strain ATCC BAA-871 / DC3000) OX=223283 GN=PSPTO_4456 PE=3 SV=1	80485000	0	0	4		6.69655		0.411835																	6.63651	6.63216	6.77107	6.74646
Q87WT8	PSPTO_4455	tr|Q87WT8|Q87WT8_PSESM PTS IIA-like nitrogen-regulatory protein PtsN OS=Pseudomonas syringae pv. tomato (strain ATCC BAA-871 / DC3000) OX=223283 GN=ptsN PE=4 SV=1	105140000	0	0	3		6.48973		0.299841																	6.46333	6.48186		6.52399
Q87WT9	PSPTO_4454	tr|Q87WT9|Q87WT9_PSESM Ribosomal subunit interface protein OS=Pseudomonas syringae pv. tomato (strain ATCC BAA-871 / DC3000) OX=223283 GN=yfiA PE=4 SV=1	1834000000	0	0	3		7.312		0.697379																		6.80949	7.49611	7.63039
Q87WU0	PSPTO_4453	tr|Q87WU0|Q87WU0_PSESM RNA polymerase sigma-54 factor OS=Pseudomonas syringae pv. tomato (strain ATCC BAA-871 / DC3000) OX=223283 GN=rpoN PE=3 SV=1	264520000	0	2	4	6.34811	7.37218	0.124082	0.725179	-1.02406			-1.02406									6.39041			6.30582	7.42438	7.27423	7.46762	7.32249
Q87WU4	PSPTO_4449	tr|Q87WU4|Q87WU4_PSESM 3-deoxy-D-manno-octulosonate 8-phosphate phosphatase KdsC OS=Pseudomonas syringae pv. tomato (strain ATCC BAA-871 / DC3000) OX=223283 GN=PSPTO_4449 PE=3 SV=1	267310000	0	0	4		7.08268		0.602859																	7.15436	7.06427	7.06315	7.04895
Q87WU5	PSPTO_4448	tr|Q87WU5|Q87WU5_PSESM Arabinose 5-phosphate isomerase OS=Pseudomonas syringae pv. tomato (strain ATCC BAA-871 / DC3000) OX=223283 GN=PSPTO_4448 PE=3 SV=1	509570000	0	2	4	6.491	7.48205	0.200816	0.759333	-0.991052			-0.991052											6.61028	6.37171	7.61645	7.54834	7.45806	7.30533
Q87WV2	PSPTO_4441	sp|Q87WV2|MURA_PSESM UDP-N-acetylglucosamine 1-carboxyvinyltransferase OS=Pseudomonas syringae pv. tomato (strain ATCC BAA-871 / DC3000) OX=223283 GN=murA PE=3 SV=1	978320000	0	0	4		7.92362		0.875298																	8.01246	7.97431	7.78753	7.92017
Q87WV4	PSPTO_4439	sp|Q87WV4|HIS1_PSESM ATP phosphoribosyltransferase OS=Pseudomonas syringae pv. tomato (strain ATCC BAA-871 / DC3000) OX=223283 GN=hisG PE=3 SV=1	724720000	0	0	4		7.48909		0.761319																	7.47924	7.59816	7.40683	7.47213
Q87WV5	PSPTO_4438	sp|Q87WV5|HISX_PSESM Histidinol dehydrogenase OS=Pseudomonas syringae pv. tomato (strain ATCC BAA-871 / DC3000) OX=223283 GN=hisD PE=3 SV=1	1275100000	0	0	4		8.11266		0.907466																	8.11381	8.04258	8.1896	8.10466
Q87WV9	PSPTO_4434	tr|Q87WV9|Q87WV9_PSESM Uncharacterized protein OS=Pseudomonas syringae pv. tomato (strain ATCC BAA-871 / DC3000) OX=223283 GN=PSPTO_4434 PE=4 SV=1	305210000	0	0	4		7.09477		0.610405																	6.98371	6.97209	7.22778	7.19551
Q87WW3	PSPTO_4430	tr|Q87WW3|Q87WW3_PSESM Thioesterase domain-containing protein OS=Pseudomonas syringae pv. tomato (strain ATCC BAA-871 / DC3000) OX=223283 GN=PSPTO_4430 PE=4 SV=1	616680000	0	0	4		7.32993		0.70691																	7.28531	7.33596	7.28661	7.41184
Q87WW4	PSPTO_4429	sp|Q87WW4|SYW_PSESM Tryptophan--tRNA ligase OS=Pseudomonas syringae pv. tomato (strain ATCC BAA-871 / DC3000) OX=223283 GN=trpS PE=3 SV=1	541380000	0	2	4	6.04859	7.71153	0.0236735	0.823272	-1.66294			-1.66294									5.99691			6.10027	7.74084	7.67895	7.71116	7.71518
Q87WW6	PSPTO_4427	tr|Q87WW6|Q87WW6_PSESM Transcriptional regulator, AraC family OS=Pseudomonas syringae pv. tomato (strain ATCC BAA-871 / DC3000) OX=223283 GN=PSPTO_4427 PE=4 SV=1	87313000	0	0	4		6.86888		0.504766																	6.93552	6.82079	6.92736	6.79187
Q87WW9	PSPTO_4424	tr|Q87WW9|Q87WW9_PSESM Stringent starvation protein A OS=Pseudomonas syringae pv. tomato (strain ATCC BAA-871 / DC3000) OX=223283 GN=sspA PE=4 SV=1	136050000	0	0	4		6.73682		0.428515																	6.81178	6.90383	6.59248	6.63919
Q87WX2	PSPTO_4421	tr|Q87WX2|Q87WX2_PSESM Phosphoheptose isomerase OS=Pseudomonas syringae pv. tomato (strain ATCC BAA-871 / DC3000) OX=223283 GN=gmhA PE=3 SV=1	168200000	0	0	4		6.73331		0.42772																	6.79707	6.74674	6.74697	6.64243
Q87WY1	PSPTO_4412	tr|Q87WY1|Q87WY1_PSESM UDP-N-acetylmuramoyl-tripeptide--D-alanyl-D-alanine ligase OS=Pseudomonas syringae pv. tomato (strain ATCC BAA-871 / DC3000) OX=223283 GN=murF PE=3 SV=1	538870000	0	0	4		7.52257		0.774424																	7.39046	7.33909	7.67878	7.68193
Q87WY4	PSPTO_4409	tr|Q87WY4|Q87WY4_PSESM Probable peptidoglycan glycosyltransferase FtsW OS=Pseudomonas syringae pv. tomato (strain ATCC BAA-871 / DC3000) OX=223283 GN=ftsW PE=3 SV=1	13798000	0	3	1	6.97212	6.34635	0.471837	0.235902	0.625763			0.625763									7.0192		6.84376	7.05339	6.34635
Q87WY8	PSPTO_4405	tr|Q87WY8|Q87WY8_PSESM Cell division protein FtsQ OS=Pseudomonas syringae pv. tomato (strain ATCC BAA-871 / DC3000) OX=223283 GN=ftsQ PE=3 SV=1	27935000	0	3	1	7.04299	6.64758	0.515918	0.384432	0.39541			0.39541									7.18287		6.94341	7.00268	6.64758
Q87WZ4	PSPTO_4399	sp|Q87WZ4|ARGJ_PSESM Arginine biosynthesis bifunctional protein ArgJ OS=Pseudomonas syringae pv. tomato (strain ATCC BAA-871 / DC3000) OX=223283 GN=argJ PE=3 SV=1	504450000	0	0	4		7.50951		0.769261																	7.63142	7.65362	7.32172	7.43127
Q87WZ6	PSPTO_4397	tr|Q87WZ6|Q87WZ6_PSESM MutT/nudix family protein OS=Pseudomonas syringae pv. tomato (strain ATCC BAA-871 / DC3000) OX=223283 GN=PSPTO_4397 PE=4 SV=1	37329000	0	0	3		6.48595		0.298253																		6.51306	6.52849	6.41629
Q87WZ7	PSPTO_4396	tr|Q87WZ7|Q87WZ7_PSESM Corrinoid adenosyltransferase OS=Pseudomonas syringae pv. tomato (strain ATCC BAA-871 / DC3000) OX=223283 GN=PSPTO_4396 PE=3 SV=1	256420000	0	0	4		6.89452		0.515488																	6.80294	6.78588	6.99326	6.99601
Q87WZ8	PSPTO_4395	tr|Q87WZ8|Q87WZ8_PSESM Sensory box histidine kinase OS=Pseudomonas syringae pv. tomato (strain ATCC BAA-871 / DC3000) OX=223283 GN=PSPTO_4395 PE=4 SV=1	11330000	0	0	4		6.10778		0.161239																	6.14139	6.1422	6.11244	6.03511
Q87X07	PSPTO_4383	tr|Q87X07|Q87X07_PSESM AmpG protein, putative OS=Pseudomonas syringae pv. tomato (strain ATCC BAA-871 / DC3000) OX=223283 GN=PSPTO_4383 PE=4 SV=1	6831700	0	3	1	6.69272	6.39386	0.320816	0.257744	0.298868			0.298868									6.65254		6.67055	6.75508		6.39386
Q87X10	PSPTO_4380	tr|Q87X10|Q87X10_PSESM Oxidoreductase, short chain dehydrogenase/reductase family OS=Pseudomonas syringae pv. tomato (strain ATCC BAA-871 / DC3000) OX=223283 GN=PSPTO_4380 PE=3 SV=1	1269600000	0	0	4		7.67565		0.814138																	7.24841	7.3206	8.07726	8.05633
Q87X13	PSPTO_4377	sp|Q87X13|CH10_PSESM 10 kDa chaperonin OS=Pseudomonas syringae pv. tomato (strain ATCC BAA-871 / DC3000) OX=223283 GN=groS PE=3 SV=1	7812500000	0	0	4		8.20774		0.92216																	8.2921	8.20306	8.27772	8.05808
Q87X16	PSPTO_4374	tr|Q87X16|Q87X16_PSESM DNA-binding response regulator ColR OS=Pseudomonas syringae pv. tomato (strain ATCC BAA-871 / DC3000) OX=223283 GN=colR PE=4 SV=1	232540000	0	0	4		6.98406		0.56116																	6.92839	6.8668	7.09015	7.05092
Q87X19	PSPTO_4371	tr|Q87X19|Q87X19_PSESM InaA protein OS=Pseudomonas syringae pv. tomato (strain ATCC BAA-871 / DC3000) OX=223283 GN=inaA PE=4 SV=1	23093000	0	0	3		6.31842		0.22637																	6.46932	6.41219	6.07375
Q87X27	PSPTO_4363	tr|Q87X27|Q87X27_PSESM Superoxide dismutase OS=Pseudomonas syringae pv. tomato (strain ATCC BAA-871 / DC3000) OX=223283 GN=sodB PE=3 SV=1	5415400000	2	1	4	6.74872	8.05382	0.352653	0.897141	-1.3051			-1.3051						6.72427	6.64705					6.74872	7.85361	7.87335	8.20539	8.28292
Q87X32	PSPTO_4358	tr|Q87X32|Q87X32_PSESM Oxidoreductase, FAD/FMN-binding protein OS=Pseudomonas syringae pv. tomato (strain ATCC BAA-871 / DC3000) OX=223283 GN=PSPTO_4358 PE=4 SV=1	525850000	0	0	4		7.64845		0.808975																	7.62127	7.6026	7.62663	7.74331
Q87X34	PSPTO_4356	tr|Q87X34|Q87X34_PSESM Transcriptional regulator, ArsR family OS=Pseudomonas syringae pv. tomato (strain ATCC BAA-871 / DC3000) OX=223283 GN=PSPTO_4356 PE=4 SV=1	54742000	0	0	3		6.36157		0.24027																	6.27788		6.33852	6.4683
Q87X55	PSPTO_4333	tr|Q87X55|Q87X55_PSESM MoxR protein, putative OS=Pseudomonas syringae pv. tomato (strain ATCC BAA-871 / DC3000) OX=223283 GN=PSPTO_4333 PE=4 SV=1	163950000	0	0	4		6.95796		0.548054																	6.89569	6.86009	7.052	7.02407
Q87X72	PSPTO_4316	tr|Q87X72|Q87X72_PSESM Exodeoxyribonuclease I OS=Pseudomonas syringae pv. tomato (strain ATCC BAA-871 / DC3000) OX=223283 GN=sbcB PE=4 SV=1	92601000	0	0	4		6.98569		0.562351																	6.97632	6.9878	7.01649	6.96212
Q87X74	PSPTO_4314	tr|Q87X74|Q87X74_PSESM Formyltetrahydrofolate deformylase OS=Pseudomonas syringae pv. tomato (strain ATCC BAA-871 / DC3000) OX=223283 GN=purU-3 PE=1 SV=1	2222600000	0	0	4		8.15928		0.916203																	8.14681	8.17629	8.14295	8.17108
Q87X79	PSPTO_4309	tr|Q87X79|Q87X79_PSESM 3-oxoadipate:succinyl-CoA transferase, subunit A OS=Pseudomonas syringae pv. tomato (strain ATCC BAA-871 / DC3000) OX=223283 GN=catI PE=4 SV=1	138790000	0	0	4		6.65115		0.387212																	6.23244	6.26778	6.91738	7.18701
Q87X81	PSPTO_4307	tr|Q87X81|Q87X81_PSESM 3-oxoadipyl-CoA thiolase OS=Pseudomonas syringae pv. tomato (strain ATCC BAA-871 / DC3000) OX=223283 GN=catF PE=3 SV=1	125740000	0	0	3		6.93047		0.534154																	6.31545		7.49996	6.97602
Q87X90	PSPTO_4298	tr|Q87X90|Q87X90_PSESM Flavin_Reduct domain-containing protein OS=Pseudomonas syringae pv. tomato (strain ATCC BAA-871 / DC3000) OX=223283 GN=PSPTO_4298 PE=4 SV=1	171060000	0	0	4		6.86473		0.501986																	6.61322	6.78039	7.01111	7.05419
Q87X94	PSPTO_4294	tr|Q87X94|Q87X94_PSESM Chaperone protein HscC OS=Pseudomonas syringae pv. tomato (strain ATCC BAA-871 / DC3000) OX=223283 GN=hscC PE=3 SV=1	132820000	0	0	4		7.15135		0.633836																	7.10391	7.26975	7.0271	7.20464
Q87XA2	PSPTO_4286	tr|Q87XA2|Q87XA2_PSESM Methyltranfer_dom domain-containing protein OS=Pseudomonas syringae pv. tomato (strain ATCC BAA-871 / DC3000) OX=223283 GN=PSPTO_4286 PE=4 SV=1	106760000	0	2	4	6.37217	6.91439	0.136327	0.525417	-0.542225			-0.542225									6.38505		6.35929		7.07026	6.84382	6.86331	6.88018
Q87XB6	PSPTO_4267	tr|Q87XB6|Q87XB6_PSESM Transcriptional regulator, TetR family OS=Pseudomonas syringae pv. tomato (strain ATCC BAA-871 / DC3000) OX=223283 GN=PSPTO_4267 PE=4 SV=1	187420000	0	1	4	6.26602	6.85355	0.0914286	0.49444	-0.587525			-0.587525									6.26602				6.717	6.80242	6.89762	6.99715
Q87XE2	PSPTO_4236	sp|Q87XE2|UNG_PSESM Uracil-DNA glycosylase OS=Pseudomonas syringae pv. tomato (strain ATCC BAA-871 / DC3000) OX=223283 GN=ung PE=3 SV=1	255250000	0	0	4		6.93032		0.533757																	7.04995	7.11899	6.71932	6.83302
Q87XF0	PSPTO_4228	tr|Q87XF0|Q87XF0_PSESM Uncharacterized protein OS=Pseudomonas syringae pv. tomato (strain ATCC BAA-871 / DC3000) OX=223283 GN=PSPTO_4228 PE=4 SV=1	366930000	0	0	4		7.1858		0.646148																	7.11234	7.19518	7.19775	7.23795
Q87XF1	PSPTO_4227	sp|Q87XF1|SDHE_PSESM FAD assembly factor SdhE OS=Pseudomonas syringae pv. tomato (strain ATCC BAA-871 / DC3000) OX=223283 GN=sdhE PE=3 SV=1	89658000	0	0	3		6.12101		0.163622																	6.03028	6.31913	6.01364
Q87XF3	PSPTO_4225	tr|Q87XF3|Q87XF3_PSESM L-aspartate oxidase OS=Pseudomonas syringae pv. tomato (strain ATCC BAA-871 / DC3000) OX=223283 GN=nadB PE=3 SV=1	22779000	0	0	4		6.3648		0.243447																	6.28008	6.53974	6.2529	6.38646
Q87XF4	PSPTO_4224	tr|Q87XF4|Q87XF4_PSESM RNA polymerase sigma factor OS=Pseudomonas syringae pv. tomato (strain ATCC BAA-871 / DC3000) OX=223283 GN=rpoE PE=3 SV=1	395080000	0	0	4		7.29514		0.691819																	7.23459	7.22966	7.32344	7.39287
Q87XF6	PSPTO_4222	tr|Q87XF6|Q87XF6_PSESM Sigma factor algU regulatory protein MucB OS=Pseudomonas syringae pv. tomato (strain ATCC BAA-871 / DC3000) OX=223283 GN=mucB PE=4 SV=1	64922000	0	0	3		6.75769		0.435266																	6.54233		6.88811	6.84263
Q87XG1	PSPTO_4217	sp|Q87XG1|RNC_PSESM Ribonuclease 3 OS=Pseudomonas syringae pv. tomato (strain ATCC BAA-871 / DC3000) OX=223283 GN=rnc PE=3 SV=1	140000000	0	1	4	6.21885	6.82542	0.0693878	0.478157	-0.60657			-0.60657											6.21885		6.91183	6.92062	6.67792	6.79131
Q87XG2	PSPTO_4216	sp|Q87XG2|ERA_PSESM GTPase Era OS=Pseudomonas syringae pv. tomato (strain ATCC BAA-871 / DC3000) OX=223283 GN=era PE=3 SV=1	223370000	0	1	4	6.67015	7.1003	0.300408	0.612391	-0.430145			-0.430145									6.67015				7.28769	7.27346	6.89257	6.94746
Q87XG4	PSPTO_4214	sp|Q87XG4|PDXJ_PSESM Pyridoxine 5-phosphate synthase OS=Pseudomonas syringae pv. tomato (strain ATCC BAA-871 / DC3000) OX=223283 GN=pdxJ PE=3 SV=1	479370000	0	0	4		7.31437		0.699365																	7.39078	7.30805	7.3052	7.25343
Q87XG5	PSPTO_4213	sp|Q87XG5|CMOB_PSESM tRNA U34 carboxymethyltransferase OS=Pseudomonas syringae pv. tomato (strain ATCC BAA-871 / DC3000) OX=223283 GN=cmoB PE=1 SV=1	92164000	0	0	4		6.78754		0.453137																	6.82406	6.89033	6.71063	6.72513
Q87XG6	PSPTO_4212	sp|Q87XG6|CMOA_PSESM Carboxy-S-adenosyl-L-methionine synthase OS=Pseudomonas syringae pv. tomato (strain ATCC BAA-871 / DC3000) OX=223283 GN=cmoA PE=3 SV=1	53560000	0	0	4		6.36178		0.240667																	6.48234	6.55799	6.1293	6.27749
Q87XG8	PSPTO_4210	tr|Q87XG8|Q87XG8_PSESM Lon protease OS=Pseudomonas syringae pv. tomato (strain ATCC BAA-871 / DC3000) OX=223283 GN=lon-2 PE=2 SV=1	509530000	1	0	4		7.86176		0.858618											6.65927						7.93525	7.95799	7.79936	7.75442
Q87XH5	PSPTO_4203	tr|Q87XH5|Q87XH5_PSESM Polysaccharide deacetylase family protein OS=Pseudomonas syringae pv. tomato (strain ATCC BAA-871 / DC3000) OX=223283 GN=PSPTO_4203 PE=4 SV=1	177540000	0	0	4		6.9849		0.561954																	7.08643	7.0379	6.94232	6.87295
Q87XI3	PSPTO_4195	tr|Q87XI3|Q87XI3_PSESM Uncharacterized protein OS=Pseudomonas syringae pv. tomato (strain ATCC BAA-871 / DC3000) OX=223283 GN=PSPTO_4195 PE=4 SV=1	54596000	0	0	3		6.3021		0.220413																	6.25633	6.31888		6.33108
Q87XI5	PSPTO_4193	tr|Q87XI5|Q87XI5_PSESM Iron utilization protein, putative OS=Pseudomonas syringae pv. tomato (strain ATCC BAA-871 / DC3000) OX=223283 GN=PSPTO_4193 PE=4 SV=1	63466000	0	0	4		6.51674		0.314932																	6.58912	6.49361	6.48574	6.49848
Q87XJ6	PSPTO_4182	sp|Q87XJ6|DDLA_PSESM D-alanine--D-alanine ligase A OS=Pseudomonas syringae pv. tomato (strain ATCC BAA-871 / DC3000) OX=223283 GN=ddlA PE=3 SV=1	800720000	0	0	4		7.79008		0.843129																	7.88037	7.85286	7.7241	7.70299
Q87XJ7	PSPTO_4181	tr|Q87XJ7|Q87XJ7_PSESM MutT/nudix family protein OS=Pseudomonas syringae pv. tomato (strain ATCC BAA-871 / DC3000) OX=223283 GN=PSPTO_4181 PE=4 SV=1	130360000	0	0	4		6.39106		0.256156																	6.48799	6.4848	6.20458	6.38689
Q87XK1	PSPTO_4177	tr|Q87XK1|Q87XK1_PSESM 2-hydroxychromene-2-carboxylate isomerase family protein OS=Pseudomonas syringae pv. tomato (strain ATCC BAA-871 / DC3000) OX=223283 GN=PSPTO_4177 PE=4 SV=1	198580000	0	0	4		6.91171		0.524226																	6.89263	6.90226	6.96403	6.88793
Q87XK5	PSPTO_4173	tr|Q87XK5|Q87XK5_PSESM Amino acid ABC transporter, permease protein OS=Pseudomonas syringae pv. tomato (strain ATCC BAA-871 / DC3000) OX=223283 GN=PSPTO_4173 PE=3 SV=1	114880000	1	4	1	7.26354	6.77538	0.62449	0.4444	0.488162			0.488162						6.49496			7.32928	7.13777	7.22505	7.36207	6.77538
Q87XK9	PSPTO_4169	tr|Q87XK9|Q87XK9_PSESM Glycerol-3-phosphate regulon repressor OS=Pseudomonas syringae pv. tomato (strain ATCC BAA-871 / DC3000) OX=223283 GN=glpR PE=4 SV=1	66814000	0	0	3		6.59932		0.355441																	6.49697		6.65218	6.6488
Q87XL0	PSPTO_4168	sp|Q87XL0|GLPK_PSESM Glycerol kinase OS=Pseudomonas syringae pv. tomato (strain ATCC BAA-871 / DC3000) OX=223283 GN=glpK PE=3 SV=1	4046500000	2	0	4		8.41962		0.953932										6.98422	7.22089						7.88727	7.97658	8.91019	8.90445
Q87XL4	PSPTO_4164	sp|Q87XL4|OTC_PSESM Ornithine carbamoyltransferase OS=Pseudomonas syringae pv. tomato (strain ATCC BAA-871 / DC3000) OX=223283 GN=argF PE=3 SV=3	411060000	0	0	4		7.44532		0.746624																	7.48029	7.43708	7.4567	7.4072
Q87XL7	PSPTO_4161	tr|Q87XL7|Q87XL7_PSESM Glutaredoxin OS=Pseudomonas syringae pv. tomato (strain ATCC BAA-871 / DC3000) OX=223283 GN=PSPTO_4161 PE=3 SV=1	1731600000	0	0	4		7.52094		0.77363																	7.49347	7.58396	7.45737	7.54895
Q87XL8	PSPTO_4160	tr|Q87XL8|Q87XL8_PSESM Bacterioferritin OS=Pseudomonas syringae pv. tomato (strain ATCC BAA-871 / DC3000) OX=223283 GN=bfr PE=3 SV=1	2018200000	0	2	4	7.08765	7.80723	0.536327	0.849484	-0.719583			-0.719583									7.52919			6.64611	7.36246	7.5867	8.15869	8.12107
Q87XM0	PSPTO_4158	sp|Q87XM0|RNT_PSESM Ribonuclease T OS=Pseudomonas syringae pv. tomato (strain ATCC BAA-871 / DC3000) OX=223283 GN=rnt PE=3 SV=1	376800000	0	0	4		7.13038		0.625496																	7.23421	7.16122	7.13678	6.9893
Q87XM1	PSPTO_4157	sp|Q87XM1|PYRC_PSESM Dihydroorotase OS=Pseudomonas syringae pv. tomato (strain ATCC BAA-871 / DC3000) OX=223283 GN=pyrC PE=3 SV=1	733100000	0	0	4		7.682		0.816521																	7.72373	7.73611	7.67868	7.58947
Q87XM3	PSPTO_4155	sp|Q87XM3|ASSY_PSESM Argininosuccinate synthase OS=Pseudomonas syringae pv. tomato (strain ATCC BAA-871 / DC3000) OX=223283 GN=argG PE=3 SV=1	2746700000	1	2	4	7.19102	8.3002	0.588571	0.94162	-1.10917			-1.10917						6.95933					7.02657	7.35547	8.58238	8.37649	8.11056	8.13136
Q87XN2	PSPTO_4144	sp|Q87XN2|DCD_PSESM dCTP deaminase OS=Pseudomonas syringae pv. tomato (strain ATCC BAA-871 / DC3000) OX=223283 GN=dcd PE=3 SV=1	1642100000	0	0	4		7.58825		0.789118																	7.58203	7.54551	7.67756	7.54791
Q87XP0	PSPTO_4136	tr|Q87XP0|Q87XP0_PSESM Amino acid ABC transporter, periplasmic amino acid-binding protein OS=Pseudomonas syringae pv. tomato (strain ATCC BAA-871 / DC3000) OX=223283 GN=PSPTO_4136 PE=3 SV=1	695640000	0	1	4	6.58656	7.48678	0.254694	0.760524	-0.900218			-0.900218									6.58656				7.15433	7.20388	7.73642	7.8525
Q87XQ0	PSPTO_4126	tr|Q87XQ0|Q87XQ0_PSESM Uncharacterized protein OS=Pseudomonas syringae pv. tomato (strain ATCC BAA-871 / DC3000) OX=223283 GN=PSPTO_4126 PE=4 SV=1	36425000	0	0	3		6.12819		0.164416																		6.05273	6.19153	6.14029
Q87XQ3	PSPTO_4123	tr|Q87XQ3|Q87XQ3_PSESM Purine nucleoside permease, putative OS=Pseudomonas syringae pv. tomato (strain ATCC BAA-871 / DC3000) OX=223283 GN=PSPTO_4123 PE=4 SV=1	81675000	0	0	4		6.61696		0.365766																	6.50472	6.6564	6.68972	6.617
Q87XQ4	PSPTO_4122	tr|Q87XQ4|Q87XQ4_PSESM Nucleoside-specific channel-forming protein OS=Pseudomonas syringae pv. tomato (strain ATCC BAA-871 / DC3000) OX=223283 GN=tsk PE=4 SV=1	11215000	3	2	0	6.92466		0.444082										6.9515	7.54403	7.29314				6.97658	6.87274
Q87XQ6	PSPTO_4120	tr|Q87XQ6|Q87XQ6_PSESM ATP-dependent DNA helicase DinG OS=Pseudomonas syringae pv. tomato (strain ATCC BAA-871 / DC3000) OX=223283 GN=dinG PE=3 SV=1	28157000	0	0	3		6.6327		0.374504																	6.91945	6.91131		6.06733
Q87XQ7	PSPTO_4119	tr|Q87XQ7|Q87XQ7_PSESM Carboxylesterase OS=Pseudomonas syringae pv. tomato (strain ATCC BAA-871 / DC3000) OX=223283 GN=estC PE=4 SV=1	84016000	0	0	4		6.80709		0.467832																	6.89916	6.82905	6.72865	6.7715
Q87XR2	PSPTO_4114	tr|Q87XR2|Q87XR2_PSESM Uncharacterized protein OS=Pseudomonas syringae pv. tomato (strain ATCC BAA-871 / DC3000) OX=223283 GN=PSPTO_4114 PE=4 SV=1	187890000	0	1	4	6.41471	7.37015	0.160816	0.724782	-0.955442			-0.955442									6.41471				7.31549	7.56765	7.37003	7.22742
Q87XS6	PSPTO_4100	tr|Q87XS6|Q87XS6_PSESM MaoC-like domain protein OS=Pseudomonas syringae pv. tomato (strain ATCC BAA-871 / DC3000) OX=223283 GN=PSPTO_4100 PE=4 SV=1	425830000	0	0	4		6.78772		0.453535																	6.63655	6.95113	6.71557	6.84762
Q87XS8	PSPTO_4098	tr|Q87XS8|Q87XS8_PSESM Long-chain-fatty-acid--CoA ligase OS=Pseudomonas syringae pv. tomato (strain ATCC BAA-871 / DC3000) OX=223283 GN=fadD-2 PE=4 SV=1	32293000	0	0	4		6.48386		0.297061																	6.26205	6.35647	6.72189	6.59502
Q87XT1	PSPTO_4095	tr|Q87XT1|Q87XT1_PSESM ATP-dependent helicase HrpA OS=Pseudomonas syringae pv. tomato (strain ATCC BAA-871 / DC3000) OX=223283 GN=hrpA PE=4 SV=1	118130000	0	1	4	6.38895	7.58644	0.147755	0.788721	-1.19748			-1.19748									6.38895				7.61142	7.67527	7.60143	7.45762
Q87XT2	PSPTO_4094	tr|Q87XT2|Q87XT2_PSESM 3-oxoacyl-(Acyl-carrier-protein) synthase III, putative OS=Pseudomonas syringae pv. tomato (strain ATCC BAA-871 / DC3000) OX=223283 GN=PSPTO_4094 PE=4 SV=1	575160000	0	0	4		7.45965		0.752979																	7.38664	7.32705	7.59028	7.53464
Q87XT4	PSPTO_4092	tr|Q87XT4|Q87XT4_PSESM Uncharacterized protein OS=Pseudomonas syringae pv. tomato (strain ATCC BAA-871 / DC3000) OX=223283 GN=PSPTO_4092 PE=4 SV=1	20815000	0	0	3		6.30836		0.222796																		6.18679	6.35938	6.37891
Q87XV7	PSPTO_4068	tr|Q87XV7|Q87XV7_PSESM Transcriptional regulator, AraC family OS=Pseudomonas syringae pv. tomato (strain ATCC BAA-871 / DC3000) OX=223283 GN=PSPTO_4068 PE=4 SV=1	13884000	0	0	3		6.09545		0.157665																	6.06074		6.08838	6.13723
Q87XW0	PSPTO_4065	tr|Q87XW0|Q87XW0_PSESM Oxidoreductase, short-chain dehydrogenase/reductase family OS=Pseudomonas syringae pv. tomato (strain ATCC BAA-871 / DC3000) OX=223283 GN=PSPTO_4065 PE=3 SV=1	189230000	0	0	3		6.89084		0.512708																	7.00017	7.03113		6.64123
Q87XW5	PSPTO_4059	tr|Q87XW5|Q87XW5_PSESM Ferredoxin OS=Pseudomonas syringae pv. tomato (strain ATCC BAA-871 / DC3000) OX=223283 GN=fdxA PE=4 SV=1	965990000	0	0	4		6.86254		0.5																	6.90199	6.77068	6.81247	6.96503
Q87XY9	PSPTO_4031	tr|Q87XY9|Q87XY9_PSESM Decarboxylase family protein OS=Pseudomonas syringae pv. tomato (strain ATCC BAA-871 / DC3000) OX=223283 GN=PSPTO_4031 PE=4 SV=1	566840000	0	1	4	6.58799	7.49798	0.25551	0.763701	-0.909991			-0.909991									6.58799				7.40705	7.38664	7.60206	7.59618
Q87XZ3	PSPTO_4027	tr|Q87XZ3|Q87XZ3_PSESM DNA-binding response regulator, LuxR family OS=Pseudomonas syringae pv. tomato (strain ATCC BAA-871 / DC3000) OX=223283 GN=PSPTO_4027 PE=4 SV=1	215680000	0	0	4		7.04389		0.585385																	7.03707	7.03882	7.01907	7.08059
Q87XZ4	PSPTO_4026	tr|Q87XZ4|Q87XZ4_PSESM Diacylglycerol kinase OS=Pseudomonas syringae pv. tomato (strain ATCC BAA-871 / DC3000) OX=223283 GN=dgkA PE=3 SV=1	62733000	0	4	1	7.07808	6.31802	0.530612	0.225973	0.760055			0.760055									7.13328	7.05011	7.06867	7.06024	6.31802
Q87XZ5	PSPTO_4025	tr|Q87XZ5|Q87XZ5_PSESM Transcriptional regulator, LysR family OS=Pseudomonas syringae pv. tomato (strain ATCC BAA-871 / DC3000) OX=223283 GN=PSPTO_4025 PE=3 SV=1	18285000	0	0	3		6.21264		0.189436																	6.19587		6.29274	6.14931
Q87XZ8	PSPTO_4022	tr|Q87XZ8|Q87XZ8_PSESM Uncharacterized protein OS=Pseudomonas syringae pv. tomato (strain ATCC BAA-871 / DC3000) OX=223283 GN=PSPTO_4022 PE=4 SV=1	461950000	0	0	4		7.29314		0.691025																	7.27926	7.2545	7.26413	7.37468
Q87Y01	PSPTO_4019	sp|Q87Y01|RIMO_PSESM Ribosomal protein S12 methylthiotransferase RimO OS=Pseudomonas syringae pv. tomato (strain ATCC BAA-871 / DC3000) OX=223283 GN=rimO PE=3 SV=1	382900000	0	0	4		7.48389		0.75973																	7.5034	7.55699	7.41814	7.45705
Q87Y08	PSPTO_4010	tr|Q87Y08|Q87Y08_PSESM Repressor protein cI OS=Pseudomonas syringae pv. tomato (strain ATCC BAA-871 / DC3000) OX=223283 GN=PSPTO_4010 PE=4 SV=1	209980000	0	0	4		6.90805		0.523034																	6.8992	6.88531	6.96359	6.88409
Q87Y26	PSPTO_3986	tr|Q87Y26|Q87Y26_PSESM HIT domain-containing protein OS=Pseudomonas syringae pv. tomato (strain ATCC BAA-871 / DC3000) OX=223283 GN=PSPTO_3986 PE=4 SV=1	217990000	0	0	4		6.85374		0.494837																	6.68474	6.73968	6.93995	7.05057
Q87Y29	PSPTO_3983	tr|Q87Y29|Q87Y29_PSESM Dps family protein OS=Pseudomonas syringae pv. tomato (strain ATCC BAA-871 / DC3000) OX=223283 GN=PSPTO_3983 PE=3 SV=1	5900000000	0	0	4		8.28143		0.937252																	8.0677	8.18196	8.44165	8.43439
Q87Y35	PSPTO_3977	sp|Q87Y35|RUVB_PSESM Holliday junction ATP-dependent DNA helicase RuvB OS=Pseudomonas syringae pv. tomato (strain ATCC BAA-871 / DC3000) OX=223283 GN=ruvB PE=3 SV=2	26354000	0	0	4		6.27827		0.214456																	6.39408	6.35669	6.15969	6.2026
Q87Y50	PSPTO_3959	sp|Q87Y50|NADA_PSESM Quinolinate synthase A OS=Pseudomonas syringae pv. tomato (strain ATCC BAA-871 / DC3000) OX=223283 GN=nadA PE=3 SV=1	452920000	0	0	4		7.45099		0.749404																	7.43707	7.44764	7.47379	7.44546
Q87Y54	PSPTO_3955	tr|Q87Y54|Q87Y54_PSESM AhpC/Tsa family protein OS=Pseudomonas syringae pv. tomato (strain ATCC BAA-871 / DC3000) OX=223283 GN=PSPTO_3955 PE=4 SV=1	1797600000	0	0	4		7.79025		0.843527																	7.68009	7.75697	7.85771	7.86623
Q87Y55	PSPTO_3954	tr|Q87Y55|Q87Y55_PSESM Uncharacterized protein OS=Pseudomonas syringae pv. tomato (strain ATCC BAA-871 / DC3000) OX=223283 GN=PSPTO_3954 PE=4 SV=1	389380000	0	0	3		7.16284		0.637411																		7.09139	7.23358	7.16355
Q87Y56	PSPTO_3953	tr|Q87Y56|Q87Y56_PSESM 4-hydroxy-tetrahydrodipicolinate synthase OS=Pseudomonas syringae pv. tomato (strain ATCC BAA-871 / DC3000) OX=223283 GN=dapA PE=3 SV=1	1940400000	0	0	4		8.07525		0.900715																	8.05477	7.99374	8.18267	8.06982
Q87Y77	PSPTO_3927	tr|Q87Y77|Q87Y77_PSESM Uncharacterized protein OS=Pseudomonas syringae pv. tomato (strain ATCC BAA-871 / DC3000) OX=223283 GN=PSPTO_3927 PE=4 SV=1	99389000	0	1	4	6.23634	6.63519	0.0767347	0.376886	-0.398851			-0.398851									6.23634				6.56737	6.48389	6.77613	6.71336
Q87Y80	PSPTO_3923	tr|Q87Y80|Q87Y80_PSESM Membrane protein, putative OS=Pseudomonas syringae pv. tomato (strain ATCC BAA-871 / DC3000) OX=223283 GN=PSPTO_3923 PE=4 SV=1	7172800	0	4	1	6.70847	6.45179	0.32898	0.280778	0.256681			0.256681									6.74744	6.65721	6.64822	6.781	6.45179
Q87Y81	PSPTO_3922	tr|Q87Y81|Q87Y81_PSESM Ribonuclease D OS=Pseudomonas syringae pv. tomato (strain ATCC BAA-871 / DC3000) OX=223283 GN=rnd PE=3 SV=1	130760000	0	0	4		6.90119		0.51946																	6.98531	7.1312	6.6913	6.79696
Q87Y83	PSPTO_3920	tr|Q87Y83|Q87Y83_PSESM D-isomer specific 2-hydroxyacid dehydrogenase family protein OS=Pseudomonas syringae pv. tomato (strain ATCC BAA-871 / DC3000) OX=223283 GN=PSPTO_3920 PE=4 SV=1	146230000	0	1	4	6.68314	6.94726	0.313469	0.5417	-0.264126			-0.264126									6.68314				7.16726	7.00907	6.80943	6.80329
Q87Y84	PSPTO_3919	tr|Q87Y84|Q87Y84_PSESM Nitroreductase family protein OS=Pseudomonas syringae pv. tomato (strain ATCC BAA-871 / DC3000) OX=223283 GN=PSPTO_3919 PE=4 SV=1	898220000	0	0	4		7.46006		0.753376																	7.32315	7.24586	7.6776	7.59364
Q87Y88	PSPTO_3913	tr|Q87Y88|Q87Y88_PSESM HNHc domain-containing protein OS=Pseudomonas syringae pv. tomato (strain ATCC BAA-871 / DC3000) OX=223283 GN=PSPTO_3913 PE=4 SV=1	44870000	0	0	3		6.1172		0.162828																	5.96354		5.97995	6.4081
Q87Y90	PSPTO_3911	tr|Q87Y90|Q87Y90_PSESM Protease II OS=Pseudomonas syringae pv. tomato (strain ATCC BAA-871 / DC3000) OX=223283 GN=PSPTO_3911 PE=4 SV=1	152160000	0	0	4		7.29037		0.689833																	7.32627	7.31624	7.28439	7.23459
Q87Y96	PSPTO_3905	tr|Q87Y96|Q87Y96_PSESM ATPase, AAA family OS=Pseudomonas syringae pv. tomato (strain ATCC BAA-871 / DC3000) OX=223283 GN=PSPTO_3905 PE=4 SV=1	227340000	0	0	4		7.23992		0.668785																	7.26649	7.23697	7.23674	7.21948
Q87Y99	PSPTO_3902	tr|Q87Y99|Q87Y99_PSESM Cysteine synthase OS=Pseudomonas syringae pv. tomato (strain ATCC BAA-871 / DC3000) OX=223283 GN=cysK PE=3 SV=1	1514300000	0	0	4		7.9184		0.873312																	7.72457	7.76032	8.12437	8.06435
Q87YB7	PSPTO_3884	tr|Q87YB7|Q87YB7_PSESM Oxidoreductase, zinc-binding protein OS=Pseudomonas syringae pv. tomato (strain ATCC BAA-871 / DC3000) OX=223283 GN=PSPTO_3884 PE=4 SV=1	737430000	0	0	4		7.54145		0.778793																	7.28126	7.39562	7.73124	7.75766
Q87YC5	PSPTO_3876	sp|Q87YC5|APEB_PSESM Probable M18 family aminopeptidase 2 OS=Pseudomonas syringae pv. tomato (strain ATCC BAA-871 / DC3000) OX=223283 GN=apeB PE=3 SV=1	1481500000	0	0	4		8.11311		0.907863																	8.06978	8.16008	8.10975	8.11284
Q87YC6	PSPTO_3874	sp|Q87YC6|MINE_PSESM Cell division topological specificity factor OS=Pseudomonas syringae pv. tomato (strain ATCC BAA-871 / DC3000) OX=223283 GN=minE PE=3 SV=1	988130000	0	0	4		7.26122		0.676728																	7.20292	7.2885	7.14783	7.40564
Q87YC8	PSPTO_3872	sp|Q87YC8|MINC_PSESM Probable septum site-determining protein MinC OS=Pseudomonas syringae pv. tomato (strain ATCC BAA-871 / DC3000) OX=223283 GN=minC PE=3 SV=1	158630000	0	0	4		6.79797		0.46108																	6.53329	6.96883	6.75703	6.93271
Q87YF7	PSPTO_3843	sp|Q87YF7|KDSB_PSESM 3-deoxy-manno-octulosonate cytidylyltransferase OS=Pseudomonas syringae pv. tomato (strain ATCC BAA-871 / DC3000) OX=223283 GN=kdsB PE=3 SV=1	495720000	0	0	4		7.38601		0.729547																	7.37932	7.38741	7.387	7.3903
Q87YG2	PSPTO_3837	sp|Q87YG2|NTPPB_PSESM 7-methyl-GTP pyrophosphatase OS=Pseudomonas syringae pv. tomato (strain ATCC BAA-871 / DC3000) OX=223283 GN=maf-1 PE=3 SV=1	177200000	0	0	4		6.87076		0.505957																	6.74742	6.79015	6.9648	6.98065
Q87YG3	PSPTO_3836	tr|Q87YG3|Q87YG3_PSESM Uncharacterized protein OS=Pseudomonas syringae pv. tomato (strain ATCC BAA-871 / DC3000) OX=223283 GN=PSPTO_3836 PE=4 SV=1	756220000	0	0	4		7.30759		0.694599																	7.28556	7.39213	7.25452	7.29813
Q87YG6	PSPTO_3833	tr|Q87YG6|Q87YG6_PSESM Malonyl CoA-acyl carrier protein transacylase OS=Pseudomonas syringae pv. tomato (strain ATCC BAA-871 / DC3000) OX=223283 GN=fabD PE=3 SV=1	2824400000	0	0	4		7.81647		0.853455																	7.79014	7.83147	7.80401	7.84027
Q87YG8	PSPTO_3830	tr|Q87YG8|Q87YG8_PSESM 3-oxoacyl-[acyl-carrier-protein] synthase 2 OS=Pseudomonas syringae pv. tomato (strain ATCC BAA-871 / DC3000) OX=223283 GN=fabF PE=3 SV=1	1081300000	2	0	4		7.71976		0.825655										6.51546	6.67061						7.57456	7.63682	7.81018	7.85749
Q87YG9	PSPTO_3829	tr|Q87YG9|Q87YG9_PSESM 4-amino-4-deoxychorismate lyase OS=Pseudomonas syringae pv. tomato (strain ATCC BAA-871 / DC3000) OX=223283 GN=pabC PE=4 SV=1	49765000	0	0	4		6.53936		0.324861																	6.31103	6.49541	6.6546	6.69639
Q87YH1	PSPTO_3827	sp|Q87YH1|KTHY_PSESM Thymidylate kinase OS=Pseudomonas syringae pv. tomato (strain ATCC BAA-871 / DC3000) OX=223283 GN=tmk PE=3 SV=1	278780000	0	0	4		7.12967		0.625099																	7.06446	7.09566	7.13659	7.22196
Q87YH2	PSPTO_3826	tr|Q87YH2|Q87YH2_PSESM DNA polymerase III, delta prime subunit OS=Pseudomonas syringae pv. tomato (strain ATCC BAA-871 / DC3000) OX=223283 GN=holB PE=4 SV=1	32395000	0	0	4		6.33442		0.231533																	6.30715	6.28226	6.37767	6.37059
Q87YH4	PSPTO_3824	tr|Q87YH4|Q87YH4_PSESM Deoxyribonuclease, TatD family OS=Pseudomonas syringae pv. tomato (strain ATCC BAA-871 / DC3000) OX=223283 GN=PSPTO_3824 PE=4 SV=1	137660000	0	0	4		6.92028		0.528594																	6.78976	6.93197	6.89774	7.06164
Q87YH6	PSPTO_3822	tr|Q87YH6|Q87YH6_PSESM Transcriptional regulator, TetR family OS=Pseudomonas syringae pv. tomato (strain ATCC BAA-871 / DC3000) OX=223283 GN=PSPTO_3822 PE=4 SV=1	168260000	0	0	4		6.66576		0.397935																	6.64999	6.65607	6.64252	6.71447
Q87YH9	PSPTO_3819	tr|Q87YH9|Q87YH9_PSESM Aspartate-semialdehyde dehydrogenase OS=Pseudomonas syringae pv. tomato (strain ATCC BAA-871 / DC3000) OX=223283 GN=asd-2 PE=3 SV=1	159130000	0	0	4		6.9007		0.519063																	6.86088	6.99757	6.80939	6.93497
Q87YI1	PSPTO_3816	sp|Q87YI1|TRPF_PSESM N-(5-phosphoribosyl)anthranilate isomerase OS=Pseudomonas syringae pv. tomato (strain ATCC BAA-871 / DC3000) OX=223283 GN=trpF PE=3 SV=1	138660000	0	0	4		6.62773		0.370929																	6.59076	6.59345	6.64466	6.68206
Q87YI3	PSPTO_3814	tr|Q87YI3|Q87YI3_PSESM Folylpolyglutamate synthase/dihydrofolate synthase OS=Pseudomonas syringae pv. tomato (strain ATCC BAA-871 / DC3000) OX=223283 GN=folC PE=3 SV=1	53919000	0	0	4		6.56716		0.339555																	6.60946	6.60849	6.4192	6.63151
Q87YI4	PSPTO_3813	tr|Q87YI4|Q87YI4_PSESM SPOR domain-containing protein OS=Pseudomonas syringae pv. tomato (strain ATCC BAA-871 / DC3000) OX=223283 GN=PSPTO_3813 PE=4 SV=1	47532000	0	3	1	7.40404	7.18943	0.677551	0.646942	0.214608			0.214608									7.30268		7.48276	7.42669	7.18943
Q87YI7	PSPTO_3810	tr|Q87YI7|Q87YI7_PSESM O-succinylhomoserine sulfhydrylase OS=Pseudomonas syringae pv. tomato (strain ATCC BAA-871 / DC3000) OX=223283 GN=metZ PE=3 SV=1	431420000	0	0	4		7.52533		0.775218																	7.45545	7.5132	7.56227	7.57038
Q87YI8	PSPTO_3809	tr|Q87YI8|Q87YI8_PSESM Oxidoreductase, short chain dehydrogenase/reductase family OS=Pseudomonas syringae pv. tomato (strain ATCC BAA-871 / DC3000) OX=223283 GN=PSPTO_3809 PE=4 SV=1	45670000	0	0	4		6.30947		0.22359																	6.25501	6.35809	6.28791	6.33688
Q87YJ0;Q87UK8	PSPTO_3806	tr|Q87YJ0|Q87YJ0_PSESM L-threonine dehydratase OS=Pseudomonas syringae pv. tomato (strain ATCC BAA-871 / DC3000) OX=223283 GN=ilvA-1 PE=3 SV=1;tr|Q87UK8|Q87UK8_PSESM L-threonine dehydratase OS=Pseudomonas syringae pv. tomato (strain ATCC BAA-871 / DC3000)	185980000	0	0	4		7.32537		0.704925																	7.39058	7.35742	7.31264	7.24085
Q87YJ3	PSPTO_3803	tr|Q87YJ3|Q87YJ3_PSESM 2,4-dienoyl-CoA reductase OS=Pseudomonas syringae pv. tomato (strain ATCC BAA-871 / DC3000) OX=223283 GN=fadH PE=4 SV=1	85336000	0	0	4		6.99366		0.565528																	6.62271	6.54521	7.38099	7.42571
Q87YK2	PSPTO_3793	sp|Q87YK2|NADK_PSESM NAD kinase OS=Pseudomonas syringae pv. tomato (strain ATCC BAA-871 / DC3000) OX=223283 GN=nadK PE=3 SV=1	136020000	0	0	4		6.93818		0.536934																	6.93834	6.82015	7.0187	6.97554
Q87YK6	PSPTO_3789	tr|Q87YK6|Q87YK6_PSESM Uncharacterized protein OS=Pseudomonas syringae pv. tomato (strain ATCC BAA-871 / DC3000) OX=223283 GN=PSPTO_3789 PE=4 SV=1	75168000	0	0	4		6.66313		0.395552																	6.67164	6.94765	6.45413	6.5791
Q87YK7	PSPTO_3788	tr|Q87YK7|Q87YK7_PSESM Aminopeptidase N OS=Pseudomonas syringae pv. tomato (strain ATCC BAA-871 / DC3000) OX=223283 GN=pepN PE=4 SV=1	864470000	0	0	4		8.18991		0.919778																	8.04509	8.01339	8.386	8.31517
Q87YK8	PSPTO_3787	tr|Q87YK8|Q87YK8_PSESM Uncharacterized protein OS=Pseudomonas syringae pv. tomato (strain ATCC BAA-871 / DC3000) OX=223283 GN=PSPTO_3787 PE=4 SV=1	809830000	0	0	4		7.42183		0.741859																	7.31842	7.19465	7.61383	7.56043
Q87YL2	PSPTO_3783	tr|Q87YL2|Q87YL2_PSESM Uncharacterized protein OS=Pseudomonas syringae pv. tomato (strain ATCC BAA-871 / DC3000) OX=223283 GN=PSPTO_3783 PE=4 SV=1	287810000	0	2	4	6.47881	7.02507	0.188571	0.579031	-0.546266			-0.546266											6.48279	6.47483	6.97517	6.86395	7.22391	7.03727
Q87YN6	PSPTO_3759	tr|Q87YN6|Q87YN6_PSESM MoxR protein, putative OS=Pseudomonas syringae pv. tomato (strain ATCC BAA-871 / DC3000) OX=223283 GN=PSPTO_3759 PE=4 SV=1	27972000	0	0	3		6.36275		0.241461																		6.29438	6.36791	6.42596
Q87YN7	PSPTO_3758	tr|Q87YN7|Q87YN7_PSESM Amidohydro-rel domain-containing protein OS=Pseudomonas syringae pv. tomato (strain ATCC BAA-871 / DC3000) OX=223283 GN=PSPTO_3758 PE=4 SV=1	71289000	0	0	4		6.28525		0.217236																	5.99787	6.15691	6.40092	6.58529
Q87YP5	PSPTO_3750	tr|Q87YP5|Q87YP5_PSESM Uncharacterized protein OS=Pseudomonas syringae pv. tomato (strain ATCC BAA-871 / DC3000) OX=223283 GN=PSPTO_3750 PE=4 SV=1	69460000	0	0	3		6.57389		0.342732																	6.60457	6.83779		6.2793
Q87YQ0	PSPTO_3744	tr|Q87YQ0|Q87YQ0_PSESM Peptidyl-prolyl cis-trans isomerase OS=Pseudomonas syringae pv. tomato (strain ATCC BAA-871 / DC3000) OX=223283 GN=ppiB PE=3 SV=1	6831700000	2	1	4	6.48751	8.349	0.195102	0.94718	-1.86149			-1.86149						6.66354	6.27607					6.48751	8.27717	8.32027	8.31833	8.48022
Q87YQ1	PSPTO_3743	sp|Q87YQ1|SYQ_PSESM Glutamine--tRNA ligase OS=Pseudomonas syringae pv. tomato (strain ATCC BAA-871 / DC3000) OX=223283 GN=glnS PE=3 SV=1	1491300000	0	0	4		8.27338		0.934869																	8.21937	8.32852	8.28876	8.25686
Q87YQ2	PSPTO_3742	sp|Q87YQ2|SYC_PSESM Cysteine--tRNA ligase OS=Pseudomonas syringae pv. tomato (strain ATCC BAA-871 / DC3000) OX=223283 GN=cysS PE=3 SV=1	917100000	0	1	4	6.2583	7.93629	0.0873469	0.877284	-1.67798			-1.67798									6.2583				7.93257	7.89233	7.98423	7.93602
Q87YR0	PSPTO_3733	sp|Q87YR0|FOLD1_PSESM Bifunctional protein FolD 1 OS=Pseudomonas syringae pv. tomato (strain ATCC BAA-871 / DC3000) OX=223283 GN=folD1 PE=3 SV=1	480400000	0	0	4		7.3746		0.72637																	7.36152	7.41291	7.33131	7.39264
Q87YR6	PSPTO_3726	sp|Q87YR6|CLPP_PSESM ATP-dependent Clp protease proteolytic subunit OS=Pseudomonas syringae pv. tomato (strain ATCC BAA-871 / DC3000) OX=223283 GN=clpP PE=3 SV=2	2897700000	0	0	4		8.04834		0.895949																	8.00368	8.00962	8.16161	8.01845
Q87YS1	PSPTO_3721	tr|Q87YS1|Q87YS1_PSESM Enoyl-[acyl-carrier-protein] reductase [NADH] OS=Pseudomonas syringae pv. tomato (strain ATCC BAA-871 / DC3000) OX=223283 GN=fabI PE=3 SV=1	6343600000	2	2	4	6.23938	8.55806	0.0791837	0.967037	-2.31868			-2.31868						6.29966	6.06096		6.04941			6.42935	8.52124	8.50683	8.62382	8.58034
Q87YS5	PSPTO_3717	tr|Q87YS5|Q87YS5_PSESM ABC transporter, periplasmic substrate-binding protein OS=Pseudomonas syringae pv. tomato (strain ATCC BAA-871 / DC3000) OX=223283 GN=PSPTO_3717 PE=4 SV=1	99209000	0	0	4		7.12423		0.621922																	7.00035	7.03431	7.22243	7.23985
Q87YS8	PSPTO3714	sp|Q87YS8|GLO2_PSESM Hydroxyacylglutathione hydrolase OS=Pseudomonas syringae pv. tomato (strain ATCC BAA-871 / DC3000) OX=223283 GN=gloB PE=3 SV=1	371350000	0	0	4		7.09299		0.609611																	6.99019	6.93147	7.20879	7.24152
Q87YT0	PSPTO_3712	sp|Q87YT0|RNH_PSESM Ribonuclease HI OS=Pseudomonas syringae pv. tomato (strain ATCC BAA-871 / DC3000) OX=223283 GN=rnhA PE=3 SV=1	119350000	0	0	4		6.62874		0.371326																	6.70878	6.62189	6.66853	6.51577
Q87YT1	PSPTO_3711	tr|Q87YT1|Q87YT1_PSESM DNA polymerase III subunit epsilon OS=Pseudomonas syringae pv. tomato (strain ATCC BAA-871 / DC3000) OX=223283 GN=dnaQ PE=4 SV=1	116270000	0	0	4		6.70558		0.4166																	6.72623	6.9093	6.63714	6.54965
Q87YT4	PSPTO_3708	tr|Q87YT4|Q87YT4_PSESM FMN reductase, NADPH-dependent OS=Pseudomonas syringae pv. tomato (strain ATCC BAA-871 / DC3000) OX=223283 GN=PSPTO_3708 PE=4 SV=1	1362600000	0	0	4		7.23583		0.666799																	6.45065	6.60144	7.87311	8.01812
Q87YT6	PSPTO_3706	tr|Q87YT6|Q87YT6_PSESM Acyl-CoA dehydrogenase OS=Pseudomonas syringae pv. tomato (strain ATCC BAA-871 / DC3000) OX=223283 GN=acdA PE=3 SV=1	299520000	0	0	4		6.93449		0.535743																	6.23777	6.25044	7.62101	7.62872
Q87YU2	PSPTO_3700	tr|Q87YU2|Q87YU2_PSESM Oxidoreductase, aldo/keto reductase family OS=Pseudomonas syringae pv. tomato (strain ATCC BAA-871 / DC3000) OX=223283 GN=PSPTO_3700 PE=4 SV=1	147340000	0	0	3		6.94288		0.53892																	6.61979		7.06528	7.14358
Q87YV0	PSPTO_3692	tr|Q87YV0|Q87YV0_PSESM TonB-dependent siderophore receptor OS=Pseudomonas syringae pv. tomato (strain ATCC BAA-871 / DC3000) OX=223283 GN=PSPTO_3692 PE=3 SV=1	29961000	3	2	0	6.48627		0.194286										8.07987	8.40384	8.00788		6.25556			6.71698
Q87YX4	PSPTO_3668	sp|Q87YX4|ALLC_PSESM Probable allantoicase OS=Pseudomonas syringae pv. tomato (strain ATCC BAA-871 / DC3000) OX=223283 GN=alc PE=3 SV=1	566560000	0	0	4		7.69186		0.819301																	7.72457	7.66334	7.74879	7.63072
Q87YX6	PSPTO_3666	tr|Q87YX6|Q87YX6_PSESM Polysaccharide deacetylase family protein OS=Pseudomonas syringae pv. tomato (strain ATCC BAA-871 / DC3000) OX=223283 GN=PSPTO_3666 PE=4 SV=1	275460000	0	0	4		7.29036		0.689436																	7.23172	7.25773	7.34953	7.32247
Q87YX7	PSPTO_3665	tr|Q87YX7|Q87YX7_PSESM 5-hydroxyisourate hydrolase OS=Pseudomonas syringae pv. tomato (strain ATCC BAA-871 / DC3000) OX=223283 GN=PSPTO_3665 PE=3 SV=1	186580000	0	0	3		6.64652		0.382446																	6.44621		6.72023	6.77311
Q87YX9	PSPTO_3663	tr|Q87YX9|Q87YX9_PSESM Guanine deaminase OS=Pseudomonas syringae pv. tomato (strain ATCC BAA-871 / DC3000) OX=223283 GN=guaD PE=3 SV=1	162220000	0	0	4		6.89093		0.513106																	6.59952	6.74868	7.13075	7.08475
Q87YY1	PSPTO_3661	tr|Q87YY1|Q87YY1_PSESM Xanthine dehydrogenase, C-terminal subunit OS=Pseudomonas syringae pv. tomato (strain ATCC BAA-871 / DC3000) OX=223283 GN=PSPTO_3661 PE=4 SV=1	96001000	0	0	3		7.10067		0.613185																	6.41032		7.48955	7.40214
Q87YY2	PSPTO_3660	tr|Q87YY2|Q87YY2_PSESM Xanthine dehydrogenase, N-terminal subunit OS=Pseudomonas syringae pv. tomato (strain ATCC BAA-871 / DC3000) OX=223283 GN=PSPTO_3660 PE=4 SV=1	128870000	0	0	4		6.97503		0.555997																	6.63101	6.49182	7.38753	7.38977
Q87YY3	PSPTO_3659	tr|Q87YY3|Q87YY3_PSESM Transcriptional regulator, GntR family OS=Pseudomonas syringae pv. tomato (strain ATCC BAA-871 / DC3000) OX=223283 GN=PSPTO_3659 PE=4 SV=1	180620000	0	0	4		6.89104		0.5139																	6.93606	6.93141	6.92475	6.77194
Q87YY4	PSPTO_3658	tr|Q87YY4|Q87YY4_PSESM Chromosome partition protein Smc OS=Pseudomonas syringae pv. tomato (strain ATCC BAA-871 / DC3000) OX=223283 GN=smc PE=3 SV=1	8451000	0	0	3		6.40828		0.264098																	6.46061		6.37685	6.38737
Q87YY6	PSPTO_3656	sp|Q87YY6|DNLJ_PSESM DNA ligase OS=Pseudomonas syringae pv. tomato (strain ATCC BAA-871 / DC3000) OX=223283 GN=ligA PE=3 SV=1	105450000	0	0	4		7.25857		0.675139																	7.19318	7.25614	7.2772	7.30777
Q87YZ3	PSPTO_3646	tr|Q87YZ3|Q87YZ3_PSESM DNA polymerase III subunit gamma/tau OS=Pseudomonas syringae pv. tomato (strain ATCC BAA-871 / DC3000) OX=223283 GN=dnaZX PE=3 SV=1	96497000	0	2	4	6.35263	7.05364	0.128163	0.588165	-0.701009			-0.701009									6.39548		6.30978		6.95325	7.28398	7.12281	6.85452
Q87YZ4	PSPTO_3645	sp|Q87YZ4|Y3645_PSESM Nucleoid-associated protein PSPTO_3645 OS=Pseudomonas syringae pv. tomato (strain ATCC BAA-871 / DC3000) OX=223283 GN=PSPTO_3645 PE=3 SV=1	231740000	0	0	4		6.75381		0.434075																	6.59576	6.55073	6.92548	6.94328
Q87Z00	PSPTO_3638	sp|Q87Z00|RECR_PSESM Recombination protein RecR OS=Pseudomonas syringae pv. tomato (strain ATCC BAA-871 / DC3000) OX=223283 GN=recR PE=3 SV=1	476680000	0	1	4	6.4852	7.19406	0.191837	0.648531	-0.708866			-0.708866									6.4852				7.34439	7.25001	7.04084	7.14101
Q87Z13	PSPTO_3624	tr|Q87Z13|Q87Z13_PSESM Ion transport protein, putative OS=Pseudomonas syringae pv. tomato (strain ATCC BAA-871 / DC3000) OX=223283 GN=PSPTO_3624 PE=4 SV=1	24028000	2	3	1	6.86015	6.51431	0.404898	0.312947	0.345842			0.345842					6.78851	7.21927			6.80497		6.82505	6.95043			6.51431
Q87Z21	PSPTO_3616	tr|Q87Z21|Q87Z21_PSESM Uncharacterized protein OS=Pseudomonas syringae pv. tomato (strain ATCC BAA-871 / DC3000) OX=223283 GN=PSPTO_3616 PE=4 SV=1	143970000	0	0	4		6.53189		0.321684																	5.99759	6.07631	6.91723	7.1364
Q87Z55	PSPTO_3576	tr|Q87Z55|Q87Z55_PSESM TetR-like virulence regulator OS=Pseudomonas syringae pv. tomato (strain ATCC BAA-871 / DC3000) OX=223283 GN=tvrR PE=4 SV=1	145390000	0	0	4		6.83842		0.4861																	6.80589	6.69419	6.94198	6.91162
Q87Z61	PSPTO_3570	tr|Q87Z61|Q87Z61_PSESM Acetyltransferase, GNAT family OS=Pseudomonas syringae pv. tomato (strain ATCC BAA-871 / DC3000) OX=223283 GN=PSPTO_3570 PE=4 SV=1	1162300000	0	1	4	6.43495	7.63386	0.169796	0.805004	-1.19891			-1.19891									6.43495				7.35744	7.41207	7.87042	7.89551
Q87Z65	PSPTO_3566	sp|Q87Z65|CSRA3_PSESM Translational regulator CsrA 3 OS=Pseudomonas syringae pv. tomato (strain ATCC BAA-871 / DC3000) OX=223283 GN=csrA3 PE=3 SV=1	865950000	0	0	4		6.96921		0.554408																	6.82699	6.96182	6.90209	7.18594
Q87Z67	PSPTO_3564	tr|Q87Z67|Q87Z67_PSESM Gluconokinase OS=Pseudomonas syringae pv. tomato (strain ATCC BAA-871 / DC3000) OX=223283 GN=gntV PE=3 SV=1	976050000	0	1	4	6.48177	7.32977	0.19102	0.706513	-0.847994			-0.847994									6.48177				7.64729	7.75856	6.74718	7.16605
Q87Z72	PSPTO_3559	sp|Q87Z72|MASZ2_PSESM Malate synthase G 2 OS=Pseudomonas syringae pv. tomato (strain ATCC BAA-871 / DC3000) OX=223283 GN=glcB2 PE=3 SV=1	67854000	0	0	3		6.80697		0.467434																	5.8239		7.31944	7.27756
Q87Z76	PSPTO_3554	tr|Q87Z76|Q87Z76_PSESM Maleylacetoacetate isomerase OS=Pseudomonas syringae pv. tomato (strain ATCC BAA-871 / DC3000) OX=223283 GN=maiA PE=4 SV=1	97848000	0	0	3		6.54242		0.32645																	6.14373		6.68308	6.80044
Q87Z77	PSPTO_3553	tr|Q87Z77|Q87Z77_PSESM 4-hydroxyphenylpyruvate dioxygenase OS=Pseudomonas syringae pv. tomato (strain ATCC BAA-871 / DC3000) OX=223283 GN=hppD PE=4 SV=1	7696400000	1	0	4		8.60826		0.971803											6.36526						8.33351	8.23992	8.95644	8.90317
Q87Z79	PSPTO_3551	sp|Q87Z79|HGD_PSESM Homogentisate 1,2-dioxygenase OS=Pseudomonas syringae pv. tomato (strain ATCC BAA-871 / DC3000) OX=223283 GN=hmgA PE=3 SV=1	1055900000	0	0	4		7.65953		0.810961																	7.25008	7.27446	8.06502	8.04856
Q87Z80	PSPTO_3550	tr|Q87Z80|Q87Z80_PSESM Fumarylacetoacetase OS=Pseudomonas syringae pv. tomato (strain ATCC BAA-871 / DC3000) OX=223283 GN=fahA PE=4 SV=1	828760000	1	0	4		7.70218		0.821684										6.74645							7.37057	7.28425	7.95372	8.20017
Q87Z82	PSPTO_3548	tr|Q87Z82|Q87Z82_PSESM Lactamase_B domain-containing protein OS=Pseudomonas syringae pv. tomato (strain ATCC BAA-871 / DC3000) OX=223283 GN=PSPTO_3548 PE=4 SV=1	16268000	0	4	1	6.85155	6.54825	0.395918	0.329627	0.303296			0.303296									6.96799	6.81283	6.77614	6.84924			6.54825
Q87Z85	PSPTO_3545	tr|Q87Z85|Q87Z85_PSESM ThiJ/PfpI family protein OS=Pseudomonas syringae pv. tomato (strain ATCC BAA-871 / DC3000) OX=223283 GN=PSPTO_3545 PE=4 SV=1	300930000	0	0	4		7.04073		0.584591																	6.78272	6.93791	7.14355	7.29874
Q87ZA2	PSPTO_3527	sp|Q87ZA2|YEGS_PSESM Probable lipid kinase YegS-like OS=Pseudomonas syringae pv. tomato (strain ATCC BAA-871 / DC3000) OX=223283 GN=PSPTO_3527 PE=3 SV=1	323300000	0	0	4		7.18002		0.643368																	6.78423	6.69854	7.61698	7.62031
Q87ZA5	PSPTO_3524	tr|Q87ZA5|Q87ZA5_PSESM Chemotaxis protein CheV, putative OS=Pseudomonas syringae pv. tomato (strain ATCC BAA-871 / DC3000) OX=223283 GN=PSPTO_3524 PE=4 SV=1	60213000	0	0	3		6.78419		0.450755																	6.42667		7.02934	6.89655
Q87ZA6	PSPTO_3523	tr|Q87ZA6|Q87ZA6_PSESM MOSC domain protein OS=Pseudomonas syringae pv. tomato (strain ATCC BAA-871 / DC3000) OX=223283 GN=PSPTO_3523 PE=4 SV=1	535000000	0	0	4		7.45408		0.750199																	7.37519	7.4054	7.50187	7.53385
Q87ZA9	PSPTO_3520	tr|Q87ZA9|Q87ZA9_PSESM Universal stress protein OS=Pseudomonas syringae pv. tomato (strain ATCC BAA-871 / DC3000) OX=223283 GN=PSPTO_3520 PE=3 SV=1	1516000000	0	0	4		7.40745		0.737093																	7.12251	7.2782	7.56128	7.6678
Q87ZB2	PSPTO_3517	sp|Q87ZB2|FADB_PSESM Fatty acid oxidation complex subunit alpha OS=Pseudomonas syringae pv. tomato (strain ATCC BAA-871 / DC3000) OX=223283 GN=fadB PE=3 SV=1	937140000	1	1	4	6.15497	8.15506	0.0465306	0.915806	-2.00009			-2.00009							6.32492					6.15497	8.1837	8.21974	8.23086	7.98593
Q87ZB3	PSPTO_3516	sp|Q87ZB3|FADA_PSESM 3-ketoacyl-CoA thiolase OS=Pseudomonas syringae pv. tomato (strain ATCC BAA-871 / DC3000) OX=223283 GN=fadA PE=3 SV=1	1420000000	0	0	4		7.97657		0.884829																	7.98213	7.94191	8.04399	7.93826
Q87ZB5	PSPTO_3514	tr|Q87ZB5|Q87ZB5_PSESM DNA topoisomerase 1 OS=Pseudomonas syringae pv. tomato (strain ATCC BAA-871 / DC3000) OX=223283 GN=topA PE=3 SV=1	649690000	0	0	4		8.13295		0.911438																	8.17777	8.19976	8.093	8.06126
Q87ZB6	PSPTO_3513	tr|Q87ZB6|Q87ZB6_PSESM Uncharacterized protein OS=Pseudomonas syringae pv. tomato (strain ATCC BAA-871 / DC3000) OX=223283 GN=PSPTO_3513 PE=4 SV=1	153130000	0	0	4		6.75916		0.436458																	6.55507	6.75492	6.90824	6.81842
Q87ZB9	PSPTO_3510	sp|Q87ZB9|LEXA1_PSESM LexA repressor 1 OS=Pseudomonas syringae pv. tomato (strain ATCC BAA-871 / DC3000) OX=223283 GN=lexA1 PE=3 SV=1	85722000	0	0	4		6.63417		0.376489																	6.54573	6.68867	6.61666	6.68561
Q87ZC1	PSPTO_3508	tr|Q87ZC1|Q87ZC1_PSESM Transcriptional regulator PsrA OS=Pseudomonas syringae pv. tomato (strain ATCC BAA-871 / DC3000) OX=223283 GN=psrA PE=4 SV=1	212990000	0	0	4		7.14101		0.629865																	7.11474	7.1919	7.12655	7.13085
Q87ZC2	PSPTO_3507	tr|Q87ZC2|Q87ZC2_PSESM Beta-hexosaminidase OS=Pseudomonas syringae pv. tomato (strain ATCC BAA-871 / DC3000) OX=223283 GN=nagZ PE=3 SV=1	295220000	0	0	4		7.3128		0.698173																	7.21514	7.26921	7.3977	7.36916
Q87ZC3	PSPTO_3506	sp|Q87ZC3|MTIP_PSESM Probable S-methyl-5-thioinosine phosphorylase OS=Pseudomonas syringae pv. tomato (strain ATCC BAA-871 / DC3000) OX=223283 GN=PSPTO_3506 PE=3 SV=1	481980000	0	0	4		7.33807		0.711676																	7.14625	7.28972	7.44298	7.47333
Q87ZC8	PSPTO_3501	tr|Q87ZC8|Q87ZC8_PSESM Transcriptional regulator, RpiR family OS=Pseudomonas syringae pv. tomato (strain ATCC BAA-871 / DC3000) OX=223283 GN=PSPTO_3501 PE=4 SV=1	30235000	0	0	3		6.46105		0.28475																	6.21389		6.69947	6.46978
Q87ZD2	PSPTO_3497	tr|Q87ZD2|Q87ZD2_PSESM Methylmalonate-semialdehyde dehydrogenase OS=Pseudomonas syringae pv. tomato (strain ATCC BAA-871 / DC3000) OX=223283 GN=mmsA-3 PE=4 SV=1	127090000	0	0	4		6.92607		0.531374																	6.68258	6.65965	7.18546	7.17661
Q87ZG6	PSPTO_3463	tr|Q87ZG6|Q87ZG6_PSESM CDP-diacylglycerol--serine O-phosphatidyltransferase OS=Pseudomonas syringae pv. tomato (strain ATCC BAA-871 / DC3000) OX=223283 GN=pssA-2 PE=4 SV=1	158180000	0	0	4		7.19148		0.647339																	7.16005	7.19081	7.20314	7.21192
Q87ZG8	PSPTO_3461	tr|Q87ZG8|Q87ZG8_PSESM Glycerophosphoryl diester phosphodiesterase OS=Pseudomonas syringae pv. tomato (strain ATCC BAA-871 / DC3000) OX=223283 GN=glpQ PE=4 SV=1	936860000	0	1	4	6.496	7.7394	0.203265	0.831215	-1.24339			-1.24339									6.496				7.38689	7.24326	8.17612	8.15131
Q87ZG9	PSPTO_3460	tr|Q87ZG9|Q87ZG9_PSESM D-isomer specific 2-hydroxyacid dehydrogenase family protein OS=Pseudomonas syringae pv. tomato (strain ATCC BAA-871 / DC3000) OX=223283 GN=PSPTO_3460 PE=3 SV=1	238680000	0	0	3		6.91681		0.526211																	6.18301		7.26902	7.29839
Q87ZJ2	PSPTO_3437	tr|Q87ZJ2|Q87ZJ2_PSESM Peptidase, M24 family protein OS=Pseudomonas syringae pv. tomato (strain ATCC BAA-871 / DC3000) OX=223283 GN=PSPTO_3437 PE=4 SV=1	294070000	0	0	4		7.36817		0.72359																	7.1249	7.18761	7.56988	7.59031
Q87ZJ4	PSPTO_3430	tr|Q87ZJ4|Q87ZJ4_PSESM 6-carboxy-5,6,7,8-tetrahydropterin synthase OS=Pseudomonas syringae pv. tomato (strain ATCC BAA-871 / DC3000) OX=223283 GN=PSPTO_3430 PE=3 SV=1	593840000	0	0	4		7.25277		0.67355																	7.17176	7.38743	7.21434	7.23757
Q87ZK3	PSPTO_3421	tr|Q87ZK3|Q87ZK3_PSESM Repressor protein c2 OS=Pseudomonas syringae pv. tomato (strain ATCC BAA-871 / DC3000) OX=223283 GN=PSPTO_3421 PE=3 SV=1	42155000	0	0	3		6.37774		0.250993																	6.19791		6.54644	6.38885
Q87ZN8	PSPTO_3386	tr|Q87ZN8|Q87ZN8_PSESM KAP NTPase domain-containing protein OS=Pseudomonas syringae pv. tomato (strain ATCC BAA-871 / DC3000) OX=223283 GN=PSPTO_3386 PE=4 SV=1	17811000	0	4	1	7.81592	6.6787	0.808163	0.402701	1.13722			1.13722									8.14771	7.64571	7.77596	7.69432	6.6787
Q87ZP7	PSPTO_3377	tr|Q87ZP7|Q87ZP7_PSESM NADH-quinone oxidoreductase subunit N OS=Pseudomonas syringae pv. tomato (strain ATCC BAA-871 / DC3000) OX=223283 GN=nuoN PE=3 SV=1	83340000	1	4	1	7.58423	6.44023	0.733061	0.27641	1.144			1.144						6.72681			7.61212	7.48074	7.61	7.63407			6.44023
Q87ZR0	PSPTO_3364	tr|Q87ZR0|Q87ZR0_PSESM Isocitrate lyase OS=Pseudomonas syringae pv. tomato (strain ATCC BAA-871 / DC3000) OX=223283 GN=aceA PE=4 SV=1	55499000	0	0	4		6.57148		0.341938																	6.22696	6.24408	7.04883	6.76605
Q87ZR2	PSPTO_3362	tr|Q87ZR2|Q87ZR2_PSESM Acetyltransferase, GNAT family OS=Pseudomonas syringae pv. tomato (strain ATCC BAA-871 / DC3000) OX=223283 GN=PSPTO_3362 PE=4 SV=1	664590000	0	0	4		7.08953		0.607228																	7.03587	7.00779	7.02853	7.28594
Q87ZR3	PSPTO_3361	tr|Q87ZR3|Q87ZR3_PSESM JmjC domain-containing protein OS=Pseudomonas syringae pv. tomato (strain ATCC BAA-871 / DC3000) OX=223283 GN=PSPTO_3361 PE=4 SV=1	529910000	0	0	4		7.57134		0.786736																	7.51097	7.61311	7.55462	7.60665
Q87ZR4	PSPTO_3360	tr|Q87ZR4|Q87ZR4_PSESM Adenylosuccinate lyase OS=Pseudomonas syringae pv. tomato (strain ATCC BAA-871 / DC3000) OX=223283 GN=purB PE=3 SV=1	2158400000	0	0	4		8.27911		0.93606																	8.35694	8.37482	8.21756	8.16711
Q87ZR5	PSPTO_3359	sp|Q87ZR5|HFLD_PSESM High frequency lysogenization protein HflD homolog OS=Pseudomonas syringae pv. tomato (strain ATCC BAA-871 / DC3000) OX=223283 GN=hflD PE=3 SV=1	138390000	0	2	4	6.49971	6.70245	0.205714	0.414615	-0.202741			-0.202741									6.38977		6.60965		7.04661	6.90262	6.48503	6.37554
Q87ZR6	PSPTO_3358	sp|Q87ZR6|MNMA_PSESM tRNA-specific 2-thiouridylase MnmA OS=Pseudomonas syringae pv. tomato (strain ATCC BAA-871 / DC3000) OX=223283 GN=mnmA PE=3 SV=1	242140000	0	0	4		7.25231		0.673153																	7.34592	7.35176	7.15351	7.15806
Q87ZS2	PSPTO_3352	sp|Q87ZS2|IF1_PSESM Translation initiation factor IF-1 OS=Pseudomonas syringae pv. tomato (strain ATCC BAA-871 / DC3000) OX=223283 GN=infA PE=3 SV=1	4603000000	1	0	4		7.68654		0.817712											6.75109						7.78541	7.82611	7.4973	7.63733
Q87ZS6	PSPTO_3348	sp|Q87ZS6|LOLA_PSESM Outer-membrane lipoprotein carrier protein OS=Pseudomonas syringae pv. tomato (strain ATCC BAA-871 / DC3000) OX=223283 GN=lolA PE=3 SV=1	413990000	0	1	4	6.76162	7.35372	0.358367	0.719619	-0.592096			-0.592096									6.76162				7.22521	7.25734	7.40623	7.52608
Q87ZS9	PSPTO_3345	sp|Q87ZS9|SYS_PSESM Serine--tRNA ligase OS=Pseudomonas syringae pv. tomato (strain ATCC BAA-871 / DC3000) OX=223283 GN=serS PE=3 SV=1	1359800000	0	0	4		8.04145		0.893566																	7.96351	8.04332	8.09743	8.06153
Q87ZT0	PSPTO_3344	sp|Q87ZT0|CYSG_PSESM Siroheme synthase OS=Pseudomonas syringae pv. tomato (strain ATCC BAA-871 / DC3000) OX=223283 GN=cysG PE=3 SV=1	252440000	0	0	4		7.32403		0.703733																	7.25098	7.32793	7.36571	7.35149
Q87ZT2	PSPTO_3342	tr|Q87ZT2|Q87ZT2_PSESM Glycosyl transferase, putative OS=Pseudomonas syringae pv. tomato (strain ATCC BAA-871 / DC3000) OX=223283 GN=PSPTO_3342 PE=4 SV=1	60854000	0	0	4		6.60774		0.361001																	6.61797	6.57026	6.58839	6.65433
Q87ZT7	PSPTO_3337	tr|Q87ZT7|Q87ZT7_PSESM Uncharacterized protein OS=Pseudomonas syringae pv. tomato (strain ATCC BAA-871 / DC3000) OX=223283 GN=PSPTO_3337 PE=4 SV=1	300000000	0	0	4		6.63369		0.375695																	6.46867	6.44674	6.82757	6.79177
Q87ZU9	PSPTO_3323	tr|Q87ZU9|Q87ZU9_PSESM Aldehyde dehydrogenase family protein OS=Pseudomonas syringae pv. tomato (strain ATCC BAA-871 / DC3000) OX=223283 GN=PSPTO_3323 PE=4 SV=1	1010200000	1	0	4		7.79267		0.845512											6.96232						7.51797	7.49145	7.97427	8.18698
Q87ZV3	PSPTO_3319	tr|Q87ZV3|Q87ZV3_PSESM Transcriptional regulator, TetR family OS=Pseudomonas syringae pv. tomato (strain ATCC BAA-871 / DC3000) OX=223283 GN=PSPTO_3319 PE=4 SV=1	175300000	0	1	4	6.36762	6.8509	0.134694	0.493249	-0.483287			-0.483287									6.36762				6.81805	6.94599	6.76442	6.87515
Q87ZX5	PSPTO_3297	tr|Q87ZX5|Q87ZX5_PSESM DNA-binding heavy metal response regulator, putative OS=Pseudomonas syringae pv. tomato (strain ATCC BAA-871 / DC3000) OX=223283 GN=PSPTO_3297 PE=4 SV=1	113930000	0	0	4		6.82511		0.477363																	6.7407	6.83437	6.80847	6.9169
Q87ZX7	PSPTO_3295	tr|Q87ZX7|Q87ZX7_PSESM Pyrazinamidase/nicotinamidase OS=Pseudomonas syringae pv. tomato (strain ATCC BAA-871 / DC3000) OX=223283 GN=pncA PE=4 SV=1	36829000	0	0	3		6.21829		0.191422																	6.11358		6.25955	6.28174
Q87ZY5	PSPTO_3287	tr|Q87ZY5|Q87ZY5_PSESM D-isomer specific 2-hydroxyacid dehydrogenase family protein OS=Pseudomonas syringae pv. tomato (strain ATCC BAA-871 / DC3000) OX=223283 GN=PSPTO_3287 PE=3 SV=1	125470000	0	0	4		6.85723		0.497617																	6.59835	6.77167	6.98326	7.07562
[truncated: 598 more rows]

## Sheet: Table S1B
Table S1_Subcellular localization of identified proteins (source pseudomonas.org database)
[truncated: 1,589 more rows]

[truncated: 4 more sheets: Table S1C, Table S1D, Table S1E, Table S1F]
