# Supplementary material for: Biophysical and proteomic analyses of Pseudomonas syringae pv. tomato DC3000 extracellular vesicles suggest adaptive functions during plant infection
Source: mBio. 2023 Jun 27;14(4):e03589-22. doi: 10.1128/mbio.03589-22 (PMC10470744; doi:10.1128/mbio.03589-22)
Supplement: Table S2 — GO analysis. [file mbio.03589-22-s0010.xlsx]

## Sheet: Index
Supplementary Table S2 of Janda et al.
Supplementary Table S2.A. GO analysis of EV-enriched proteins by GO class.
Supplementary Table S2.B. GO analysis of EV-enriched proteins cluster I.
Supplementary Table S2.C. GO analysis of EV-enriched proteins cluster II.
Supplementary Table S2.D. GO analysis of EV-enriched proteins cluster III.
Supplementary Table S2.E. GO analysis of EV-enriched proteins cluster IV.
Supplementary Table S2.F. GO analysis of EV-enriched proteins cluster V.

## Sheet: Table S2A
DAVID
Category	Term	Count	%	PValue	Genes	List Total	Pop Hits	Pop Total	Fold Enrichment	Bonferroni	Benjamini	FDR
GOTERM_BP_DIRECT	GO:0007165~signal transduction	12	4.09556	0.0004014	PSPTO_RS26025, PSPTO_RS18475, PSPTO_RS07020, PSPTO_RS05580, PSPTO_RS25525, PSPTO_RS28835, PSPTO_RS19030, PSPTO_RS19050, PSPTO_RS12870, PSPTO_RS16755, PSPTO_RS28755, PSPTO_RS02445	123	64	2300	3.5061	0.0358754	0.0255017	0.0238203
GOTERM_BP_DIRECT	GO:0043952~protein transport by the Sec complex	4	1.36519	0.000560478	PSPTO_RS03250, PSPTO_RS03415, PSPTO_RS07430, PSPTO_RS07435	123	4	2300	18.6992	0.0497382	0.0255017	0.0238203
GOTERM_BP_DIRECT	GO:0065002~intracellular protein transmembrane transport	4	1.36519	0.00134688	PSPTO_RS03250, PSPTO_RS03415, PSPTO_RS07430, PSPTO_RS07435	123	5	2300	14.9593	0.115426	0.0306415	0.0286212
GOTERM_BP_DIRECT	GO:0006605~protein targeting	4	1.36519	0.00435695	PSPTO_RS03250, PSPTO_RS03415, PSPTO_RS07430, PSPTO_RS07435	123	7	2300	10.6852	0.327901	0.0440536	0.041149
GOTERM_BP_DIRECT	GO:0009252~peptidoglycan biosynthetic process	8	2.73038	0.00192889	PSPTO_RS24925, PSPTO_RS02265, PSPTO_RS05145, PSPTO_RS22855, PSPTO_RS26520, PSPTO_RS24945, PSPTO_RS22870, PSPTO_RS22840	123	35	2300	4.2741	0.161129	0.0347425	0.0324518
GOTERM_BP_DIRECT	GO:0009252~peptidoglycan biosynthetic process	8	2.73038	0.00192889	PSPTO_RS24925, PSPTO_RS02265, PSPTO_RS05145, PSPTO_RS22855, PSPTO_RS26520, PSPTO_RS24945, PSPTO_RS22870, PSPTO_RS22840	123	35	2300	4.2741	0.161129	0.0347425	0.0324518
GOTERM_BP_DIRECT	GO:0071555~cell wall organization	8	2.73038	0.00229071	PSPTO_RS24925, PSPTO_RS02265, PSPTO_RS24935, PSPTO_RS05145, PSPTO_RS22855, PSPTO_RS24945, PSPTO_RS22870, PSPTO_RS22840	123	36	2300	4.15537	0.188356	0.0347425	0.0324518
GOTERM_BP_DIRECT	GO:0008360~regulation of cell shape	7	2.38908	0.00408931	PSPTO_RS24925, PSPTO_RS02265, PSPTO_RS05145, PSPTO_RS22855, PSPTO_RS24945, PSPTO_RS22870, PSPTO_RS22840	123	30	2300	4.36314	0.311259	0.0440536	0.041149
GOTERM_BP_DIRECT	GO:0051301~cell division	7	2.38908	0.00485456	PSPTO_RS22855, PSPTO_RS24945, PSPTO_RS20580, PSPTO_RS23295, PSPTO_RS20575, PSPTO_RS26555, PSPTO_RS22840	123	31	2300	4.2224	0.357791	0.0441765	0.0412638
GOTERM_CC_DIRECT	GO:0016021~integral component of membrane	155	52.901	1.45585e-09	PSPTO_RS14100, PSPTO_RS19235, PSPTO_RS00735, PSPTO_RS00615, PSPTO_RS17975, PSPTO_RS17215, PSPTO_RS28510, PSPTO_RS25525, PSPTO_RS09155, PSPTO_RS21200, PSPTO_RS25245, PSPTO_RS28755, PSPTO_RS28515, PSPTO_RS17445, PSPTO_RS09260, PSPTO_RS17440, PSPTO_RS00965, PSPTO_RS10490, PSPTO_RS10930, PSPTO_RS16755, PSPTO_RS17965, PSPTO_RS10920, PSPTO_RS25490, PSPTO_RS29055, PSPTO_RS21295, PSPTO_RS27275, PSPTO_RS2…	207	1111	2001	1.34863	4.22198e-08	4.22198e-08	4.22198e-08
GOTERM_CC_DIRECT	GO:0005886~plasma membrane	74	25.256	3.5727e-06	PSPTO_RS20700, PSPTO_RS12285, PSPTO_RS12120, PSPTO_RS14100, PSPTO_RS00615, PSPTO_RS12205, PSPTO_RS25045, PSPTO_RS03250, PSPTO_RS27340, PSPTO_RS16040, PSPTO_RS03415, PSPTO_RS00700, PSPTO_RS06640, PSPTO_RS27225, PSPTO_RS00385, PSPTO_RS28515, PSPTO_RS17400, PSPTO_RS09260, PSPTO_RS22855, PSPTO_RS17440, PSPTO_RS00965, PSPTO_RS17405, PSPTO_RS12870, PSPTO_RS10930, PSPTO_RS16755, PSPTO_RS17965, PSPTO_RS0…	207	446	2001	1.60389	0.000103603	5.18041e-05	5.18041e-05
GOTERM_CC_DIRECT	GO:0009279~cell outer membrane	16	5.46075	0.00209838	PSPTO_RS08085, PSPTO_RS17100, PSPTO_RS06370, PSPTO_RS18990, PSPTO_RS11160, PSPTO_RS11925, PSPTO_RS04365, PSPTO_RS14715, PSPTO_RS18460, PSPTO_RS17040, PSPTO_RS24885, PSPTO_RS07540, PSPTO_RS08410, PSPTO_RS02895, PSPTO_RS20575, PSPTO_RS06840	207	66	2001	2.34343	0.0590986	0.0202843	0.0202843
GOTERM_MF_DIRECT	GO:0004888~transmembrane signaling receptor activity	8	2.73038	0.00044397	PSPTO_RS18475, PSPTO_RS07020, PSPTO_RS05580, PSPTO_RS28835, PSPTO_RS19050, PSPTO_RS12870, PSPTO_RS28755, PSPTO_RS02445	148	34	3459	5.49921	0.0430104	0.00879061	0.00816905
GOTERM_MF_DIRECT	GO:0015450~P-P-bond-hydrolysis-driven protein transmembrane transporter activity	4	1.36519	0.000291632	PSPTO_RS23275, PSPTO_RS03250, PSPTO_RS07430, PSPTO_RS07435	148	4	3459	23.3716	0.0284628	0.00721789	0.00670753
GOTERM_MF_DIRECT	GO:0048038~quinone binding	7	2.38908	1.20561e-05	PSPTO_RS17400, PSPTO_RS21745, PSPTO_RS17430, PSPTO_RS17440, PSPTO_RS17395, PSPTO_RS17405, PSPTO_RS17425	148	14	3459	11.6858	0.00119284	0.00119355	0.00110916
GOTERM_MF_DIRECT	GO:0008137~NADH dehydrogenase (ubiquinone) activity	4	1.36519	0.00523024	PSPTO_RS17445, PSPTO_RS17400, PSPTO_RS17395, PSPTO_RS17405	148	9	3459	10.3874	0.404975	0.0575326	0.0534647
GOTERM_MF_DIRECT	GO:0015344~siderophore uptake transmembrane transporter activity	6	2.04778	0.000190057	PSPTO_RS14715, PSPTO_RS06370, PSPTO_RS11160, PSPTO_RS18460, PSPTO_RS17040, PSPTO_RS08410	148	14	3459	10.0164	0.0186415	0.00627187	0.00582841
GOTERM_MF_DIRECT	GO:0038023~signaling receptor activity	6	2.04778	0.000190057	PSPTO_RS14715, PSPTO_RS06370, PSPTO_RS11160, PSPTO_RS18460, PSPTO_RS17040, PSPTO_RS08410	148	14	3459	10.0164	0.0186415	0.00627187	0.00582841
GOTERM_MF_DIRECT	GO:0008955~peptidoglycan glycosyltransferase activity	5	1.70648	0.000538392	PSPTO_RS02265, PSPTO_RS05145, PSPTO_RS26520, PSPTO_RS24945, PSPTO_RS22870	148	10	3459	11.6858	0.0519188	0.00888346	0.00825534
GOTERM_MF_DIRECT	GO:0008955~peptidoglycan glycosyltransferase activity	5	1.70648	0.000538392	PSPTO_RS02265, PSPTO_RS05145, PSPTO_RS26520, PSPTO_RS24945, PSPTO_RS22870	148	10	3459	11.6858	0.0519188	0.00888346	0.00825534
GOTERM_MF_DIRECT	GO:0009002~serine-type D-Ala-D-Ala carboxypeptidase activity	4	1.36519	0.00359817	PSPTO_RS24925, PSPTO_RS05145, PSPTO_RS26520, PSPTO_RS22870	148	8	3459	11.6858	0.30013	0.0445273	0.0413789
GOTERM_MF_DIRECT	GO:0005198~structural molecule activity	6	2.04778	0.000708374	PSPTO_RS10130, PSPTO_RS10140, PSPTO_RS03030, PSPTO_RS10110, PSPTO_RS10105, PSPTO_RS17625	148	18	3459	7.79054	0.0677496	0.0100184	0.00931006

## Sheet: Table S2B
DAVID
Annotation Cluster 1	Enrichment Score: 3.5813671258296775
Category	Term	Count	%	PValue	Genes	List Total	Pop Hits	Pop Total	Fold Enrichment	Bonferroni	Benjamini	FDR
UP_KW_CELLULAR_COMPONENT	KW-0998~Cell outer membrane	6	28.5714	2.25618e-05	PSPTO_RS04365, PSPTO_RS22900, PSPTO_RS08085, PSPTO_RS11160, PSPTO_RS02895, PSPTO_RS20575	14	53	1750	14.1509	0.000112804	0.000112809	0.000112809
GOTERM_CC_DIRECT	GO:0009279~cell outer membrane	5	23.8095	0.000617386	PSPTO_RS04365, PSPTO_RS08085, PSPTO_RS11160, PSPTO_RS02895, PSPTO_RS20575	14	66	2001	10.8279	0.00369861	0.00370432	0.00370432
GOTERM_BP_DIRECT	GO:0043165~Gram-negative-bacterium-type cell outer membrane assembly	3	14.2857	0.0012941	PSPTO_RS04365, PSPTO_RS08085, PSPTO_RS02895	14	10	2300	49.2857	0.0217734	0.0219997	0.0194115
Annotation Cluster 2	Enrichment Score: 0.2502706160235575
Category	Term	Count	%	PValue	Genes	List Total	Pop Hits	Pop Total	Fold Enrichment	Bonferroni	Benjamini	FDR
GOTERM_CC_DIRECT	GO:0005886~plasma membrane	5	23.8095	0.325247	PSPTO_RS06975, PSPTO_RS25980, PSPTO_RS11415, PSPTO_RS23295, PSPTO_RS03415	14	446	2001	1.60234	0.905622	0.650494	0.650494
UP_KW_CELLULAR_COMPONENT	KW-0997~Cell inner membrane	3	14.2857	0.434227	PSPTO_RS11415, PSPTO_RS23295, PSPTO_RS03415	14	195	1750	1.92308	0.942029	0.594834	0.594834
UP_KW_CELLULAR_COMPONENT	KW-1003~Cell membrane	4	19.0476	0.479641	PSPTO_RS25980, PSPTO_RS11415, PSPTO_RS23295, PSPTO_RS03415	14	341	1750	1.46628	0.961848	0.594834	0.594834
GOTERM_CC_DIRECT	GO:0016021~integral component of membrane	8	38.0952	0.65852	PSPTO_RS06975, PSPTO_RS25980, PSPTO_RS08085, PSPTO_RS11405, PSPTO_RS23295, PSPTO_RS06140, PSPTO_RS03415, PSPTO_RS20575	14	1111	2001	1.02919	0.998414	0.98778	0.98778
UP_SEQ_FEATURE	TRANSMEM:Helical	5	23.8095	0.706602	PSPTO_RS06975, PSPTO_RS25980, PSPTO_RS11405, PSPTO_RS23295, PSPTO_RS03415	19	1139	4493	1.03808	1	1	1
UP_KW_DOMAIN	KW-0812~Transmembrane	4	19.0476	0.999508	PSPTO_RS06975, PSPTO_RS25980, PSPTO_RS11405, PSPTO_RS23295	17	974	1761	0.425414	1	1	1
old_locus_tag	locus_tag
PSPTO_2152	PSPTO_RS11160
PSPTO_2207	PSPTO_RS11465
PSPTO_5162	PSPTO_RS26670
PSPTO_2198	PSPTO_RS11420
PSPTO_4366	PSPTO_RS22625
PSPTO_0554	PSPTO_RS02895
PSPTO_1542	PSPTO_RS08085
PSPTO_1164	PSPTO_RS06140
PSPTO_2195	PSPTO_RS11405
PSPTO_0826	PSPTO_RS04365
PSPTO_2197	PSPTO_RS11415
PSPTO_1325	PSPTO_RS06975
PSPTO_3890	PSPTO_RS20150
PSPTO_0646	PSPTO_RS03415
PSPTO_2272	PSPTO_RS11790
PSPTO_2247	PSPTO_RS11665
PSPTO_3972	PSPTO_RS20580
PSPTO_4497	PSPTO_RS23295
PSPTO_4419	PSPTO_RS22900
PSPTO_5024	PSPTO_RS25980
PSPTO_3971	PSPTO_RS20575

## Sheet: Table S2C
DAVID
Annotation Cluster 1	Enrichment Score: 2.5051891886122264
Category	Term	Count	%	PValue	Genes	List Total	Pop Hits	Pop Total	Fold Enrichment	Bonferroni	Benjamini	FDR
UP_KW_MOLECULAR_FUNCTION	KW-0675~Receptor	3	23.0769	0.000253676	PSPTO_RS06370, PSPTO_RS18460, PSPTO_RS17040	3	32	1978	61.8125	0.000253676	0.000253676	0.000253676
GOTERM_MF_DIRECT	GO:0015344~siderophore uptake transmembrane transporter activity	3	23.0769	0.000315853	PSPTO_RS06370, PSPTO_RS18460, PSPTO_RS17040	8	14	3459	92.6518	0.00283909	0.00142134	0.00142134
GOTERM_MF_DIRECT	GO:0038023~signaling receptor activity	3	23.0769	0.000315853	PSPTO_RS06370, PSPTO_RS18460, PSPTO_RS17040	8	14	3459	92.6518	0.00283909	0.00142134	0.00142134
INTERPRO	IPR010105:TonB-dependent siderophore receptor	3	23.0769	0.000382649	PSPTO_RS06370, PSPTO_RS18460, PSPTO_RS17040	12	14	5079	90.6964	0.00990143	0.00994887	0.00994887
INTERPRO	IPR000531:TonB-dependent receptor, beta-barrel	3	23.0769	0.00145342	PSPTO_RS06370, PSPTO_RS18460, PSPTO_RS17040	12	27	5079	47.0278	0.0371102	0.0125963	0.0125963
INTERPRO	IPR012910:TonB-dependent receptor, plug	3	23.0769	0.00145342	PSPTO_RS06370, PSPTO_RS18460, PSPTO_RS17040	12	27	5079	47.0278	0.0371102	0.0125963	0.0125963
UP_KW_DOMAIN	KW-0798~TonB box	3	23.0769	0.00762945	PSPTO_RS06370, PSPTO_RS18460, PSPTO_RS17040	10	27	1761	19.5667	0.0375696	0.0381473	0.0381473
UP_KW_CELLULAR_COMPONENT	KW-0998~Cell outer membrane	3	23.0769	0.0282758	PSPTO_RS06370, PSPTO_RS18460, PSPTO_RS17040	10	53	1750	9.90566	0.133607	0.141379	0.141379
GOTERM_CC_DIRECT	GO:0009279~cell outer membrane	3	23.0769	0.048644	PSPTO_RS06370, PSPTO_RS18460, PSPTO_RS17040	12	66	2001	7.57955	0.294655	0.340508	0.340508
UP_KW_DOMAIN	KW-0732~Signal	5	38.4615	0.413371	PSPTO_RS06370, PSPTO_RS18460, PSPTO_RS17040, PSPTO_RS27875, PSPTO_RS10950	10	632	1761	1.3932	0.930527	1	1
Annotation Cluster 2	Enrichment Score: 0.599613980122129
Category	Term	Count	%	PValue	Genes	List Total	Pop Hits	Pop Total	Fold Enrichment	Bonferroni	Benjamini	FDR
UP_SEQ_FEATURE	TRANSMEM:Helical	6	46.1538	0.0820574	PSPTO_RS21745, PSPTO_RS25490, PSPTO_RS29010, PSPTO_RS09175, PSPTO_RS25245, PSPTO_RS03960	11	1139	4493	2.15165	0.575229	0.273525	0.273525
UP_KW_CELLULAR_COMPONENT	KW-1003~Cell membrane	4	30.7692	0.247973	PSPTO_RS23065, PSPTO_RS29010, PSPTO_RS09175, PSPTO_RS03960	10	341	1750	2.05279	0.759472	0.331025	0.331025
UP_KW_CELLULAR_COMPONENT	KW-0997~Cell inner membrane	3	23.0769	0.26482	PSPTO_RS29010, PSPTO_RS09175, PSPTO_RS03960	10	195	1750	2.69231	0.785233	0.331025	0.331025
GOTERM_CC_DIRECT	GO:0005886~plasma membrane	3	23.0769	0.74143	PSPTO_RS29010, PSPTO_RS09175, PSPTO_RS03960	12	446	2001	1.12164	0.999923	1	1
Annotation Cluster 3	Enrichment Score: 0.3701773617588784
Category	Term	Count	%	PValue	Genes	List Total	Pop Hits	Pop Total	Fold Enrichment	Bonferroni	Benjamini	FDR
UP_SEQ_FEATURE	TRANSMEM:Helical	6	46.1538	0.0820574	PSPTO_RS21745, PSPTO_RS25490, PSPTO_RS29010, PSPTO_RS09175, PSPTO_RS25245, PSPTO_RS03960	11	1139	4493	2.15165	0.575229	0.273525	0.273525
GOTERM_CC_DIRECT	GO:0016021~integral component of membrane	7	53.8462	0.646846	PSPTO_RS21745, PSPTO_RS25490, PSPTO_RS29010, PSPTO_RS09175, PSPTO_RS25245, PSPTO_RS27875, PSPTO_RS03960	12	1111	2001	1.05063	0.999315	1	1
UP_KW_DOMAIN	KW-1133~Transmembrane helix	4	30.7692	0.741873	PSPTO_RS21745, PSPTO_RS25490, PSPTO_RS29010, PSPTO_RS25245	10	680	1761	1.03588	0.998854	1	1
UP_KW_DOMAIN	KW-0812~Transmembrane	5	38.4615	0.839541	PSPTO_RS21745, PSPTO_RS25490, PSPTO_RS29010, PSPTO_RS09175, PSPTO_RS25245	10	974	1761	0.904004	0.999894	1	1
old_locus_tag	locus_tag
PSPTO_5603	PSPTO_RS29010
PSPTO_3574	PSPTO_RS18460
PSPTO_2115	PSPTO_RS10950
PSPTO_4196	PSPTO_RS21745
PSPTO_4931	PSPTO_RS25490
PSPTO_0577	PSPTO_RS03030
PSPTO_1207	PSPTO_RS06370
PSPTO_3294	PSPTO_RS17040
PSPTO_0753	PSPTO_RS03960
PSPTO_4452	PSPTO_RS23065
PSPTO_4883	PSPTO_RS25245
PSPTO_1760	PSPTO_RS09175
PSPTO_5391	PSPTO_RS27875

## Sheet: Table S2D
DAVID
Annotation Cluster 1	Enrichment Score: 2.9746141520043268
Category	Term	Count	%	PValue	Genes	List Total	Pop Hits	Pop Total	Fold Enrichment	Bonferroni	Benjamini	FDR
UP_KW_CELLULAR_COMPONENT	KW-0997~Cell inner membrane	19	19.1919	5.50608e-05	PSPTO_RS17400, PSPTO_RS09260, PSPTO_RS17430, PSPTO_RS17395, PSPTO_RS29020, PSPTO_RS17405, PSPTO_RS12870, PSPTO_RS18910, PSPTO_RS29055, PSPTO_RS03250, PSPTO_RS26635, PSPTO_RS00700, PSPTO_RS07430, PSPTO_RS22320, PSPTO_RS22870, PSPTO_RS26665, PSPTO_RS25775, PSPTO_RS06995, PSPTO_RS07435	62	195	1750	2.75021	0.000605502	0.000605668	0.000385425
UP_KW_CELLULAR_COMPONENT	KW-1003~Cell membrane	23	23.2323	0.00152555	PSPTO_RS17400, PSPTO_RS09260, PSPTO_RS17430, PSPTO_RS17395, PSPTO_RS29020, PSPTO_RS16755, PSPTO_RS17405, PSPTO_RS12870, PSPTO_RS18910, PSPTO_RS25045, PSPTO_RS29055, PSPTO_RS03250, PSPTO_RS24010, PSPTO_RS20690, PSPTO_RS26635, PSPTO_RS00700, PSPTO_RS06980, PSPTO_RS22320, PSPTO_RS22870, PSPTO_RS26665, PSPTO_RS25610, PSPTO_RS25775, PSPTO_RS06995	62	341	1750	1.90379	0.0166537	0.00839054	0.00533943
GOTERM_CC_DIRECT	GO:0005886~plasma membrane	27	27.2727	0.00368737	PSPTO_RS12285, PSPTO_RS17430, PSPTO_RS17395, PSPTO_RS12205, PSPTO_RS29020, PSPTO_RS25045, PSPTO_RS03250, PSPTO_RS24010, PSPTO_RS20690, PSPTO_RS07430, PSPTO_RS00700, PSPTO_RS06980, PSPTO_RS06640, PSPTO_RS07435, PSPTO_RS17400, PSPTO_RS09260, PSPTO_RS17405, PSPTO_RS12870, PSPTO_RS16755, PSPTO_RS26520, PSPTO_RS29055, PSPTO_RS03945, PSPTO_RS22320, PSPTO_RS26665, PSPTO_RS25610, PSPTO_RS25775, PSPTO_RS0…	72	446	2001	1.68246	0.0677828	0.03503	0.03503
UP_KW_BIOLOGICAL_PROCESS	KW-0813~Transport	17	17.1717	0.00407904	PSPTO_RS17400, PSPTO_RS17395, PSPTO_RS29020, PSPTO_RS17405, PSPTO_RS29055, PSPTO_RS03250, PSPTO_RS24010, PSPTO_RS26635, PSPTO_RS07430, PSPTO_RS06980, PSPTO_RS08475, PSPTO_RS22320, PSPTO_RS25740, PSPTO_RS06840, PSPTO_RS25610, PSPTO_RS25775, PSPTO_RS07435	30	382	1263	1.87356	0.104488	0.110134	0.110134
Annotation Cluster 2	Enrichment Score: 2.8023074424937717
Category	Term	Count	%	PValue	Genes	List Total	Pop Hits	Pop Total	Fold Enrichment	Bonferroni	Benjamini	FDR
UP_SEQ_FEATURE	TRANSMEM:Helical	48	48.4848	5.4736e-10	PSPTO_RS19235, PSPTO_RS16285, PSPTO_RS17230, PSPTO_RS17395, PSPTO_RS29020, PSPTO_RS03250, PSPTO_RS24010, PSPTO_RS20690, PSPTO_RS26635, PSPTO_RS19790, PSPTO_RS21860, PSPTO_RS19030, PSPTO_RS07430, PSPTO_RS00700, PSPTO_RS06980, PSPTO_RS22595, PSPTO_RS26555, PSPTO_RS25545, PSPTO_RS07435, PSPTO_RS17445, PSPTO_RS20215, PSPTO_RS09260, PSPTO_RS08590, PSPTO_RS07020, PSPTO_RS12115, PSPTO_RS27590, PSPTO_RS2…	83	1139	4493	2.28127	4.81677e-08	4.81677e-08	4.76203e-08
UP_KW_CELLULAR_COMPONENT	KW-0472~Membrane	56	56.5657	0.00267476	PSPTO_RS12285, PSPTO_RS19235, PSPTO_RS16285, PSPTO_RS12205, PSPTO_RS25045, PSPTO_RS03250, PSPTO_RS19790, PSPTO_RS00700, PSPTO_RS19030, PSPTO_RS06840, PSPTO_RS17445, PSPTO_RS17400, PSPTO_RS09260, PSPTO_RS12115, PSPTO_RS27590, PSPTO_RS17405, PSPTO_RS12870, PSPTO_RS16755, PSPTO_RS26025, PSPTO_RS29055, PSPTO_RS24885, PSPTO_RS26665, PSPTO_RS25015, PSPTO_RS09940, PSPTO_RS01785, PSPTO_RS25610, PSPTO_RS2…	62	1318	1750	1.19928	0.0290321	0.00980747	0.00624112
GOTERM_CC_DIRECT	GO:0016021~integral component of membrane	49	49.4949	0.0236598	PSPTO_RS19235, PSPTO_RS16285, PSPTO_RS03250, PSPTO_RS19790, PSPTO_RS00700, PSPTO_RS19030, PSPTO_RS17445, PSPTO_RS09260, PSPTO_RS12115, PSPTO_RS27590, PSPTO_RS12870, PSPTO_RS16755, PSPTO_RS26025, PSPTO_RS29055, PSPTO_RS26665, PSPTO_RS25015, PSPTO_RS09940, PSPTO_RS01785, PSPTO_RS07720, PSPTO_RS25610, PSPTO_RS25775, PSPTO_RS00695, PSPTO_RS06995, PSPTO_RS17395, PSPTO_RS17230, PSPTO_RS27480, PSPTO_RS2…	72	1111	2001	1.22574	0.365513	0.149845	0.149845
UP_KW_DOMAIN	KW-1133~Transmembrane helix	29	29.2929	0.488211	PSPTO_RS19235, PSPTO_RS16285, PSPTO_RS17395, PSPTO_RS29020, PSPTO_RS26635, PSPTO_RS19790, PSPTO_RS21860, PSPTO_RS19030, PSPTO_RS22595, PSPTO_RS22870, PSPTO_RS26555, PSPTO_RS20215, PSPTO_RS09260, PSPTO_RS08590, PSPTO_RS07020, PSPTO_RS12115, PSPTO_RS28580, PSPTO_RS12870, PSPTO_RS18910, PSPTO_RS28145, PSPTO_RS26520, PSPTO_RS29055, PSPTO_RS25635, PSPTO_RS25015, PSPTO_RS26665, PSPTO_RS01785, PSPTO_RS2…	72	680	1761	1.04308	0.990803	0.69596	0.69596
UP_KW_DOMAIN	KW-0812~Transmembrane	40	40.404	0.575819	PSPTO_RS19235, PSPTO_RS16285, PSPTO_RS17395, PSPTO_RS29020, PSPTO_RS24010, PSPTO_RS20690, PSPTO_RS26635, PSPTO_RS19790, PSPTO_RS21860, PSPTO_RS19030, PSPTO_RS00700, PSPTO_RS22595, PSPTO_RS22870, PSPTO_RS26555, PSPTO_RS06840, PSPTO_RS20215, PSPTO_RS09260, PSPTO_RS08590, PSPTO_RS07020, PSPTO_RS12115, PSPTO_RS27590, PSPTO_RS28580, PSPTO_RS12870, PSPTO_RS16755, PSPTO_RS18910, PSPTO_RS28145, PSPTO_RS2…	72	974	1761	1.00445	0.997529	0.69596	0.69596
Annotation Cluster 3	Enrichment Score: 2.6567373253753432
Category	Term	Count	%	PValue	Genes	List Total	Pop Hits	Pop Total	Fold Enrichment	Bonferroni	Benjamini	FDR
UP_KW_MOLECULAR_FUNCTION	KW-1278~Translocase	6	6.06061	7.40547e-05	PSPTO_RS17400, PSPTO_RS17430, PSPTO_RS17395, PSPTO_RS03945, PSPTO_RS17405, PSPTO_RS25775	25	39	1978	12.1723	0.0014061	0.00140704	0.00140704
GOTERM_MF_DIRECT	GO:0008137~NADH dehydrogenase (ubiquinone) activity	4	4.0404	0.000186594	PSPTO_RS17445, PSPTO_RS17400, PSPTO_RS17395, PSPTO_RS17405	48	9	3459	32.0278	0.00891735	0.00895651	0.00876992
UP_KW_LIGAND	KW-0830~Ubiquinone	4	4.0404	0.000226162	PSPTO_RS17400, PSPTO_RS17430, PSPTO_RS17395, PSPTO_RS17405	9	16	925	25.6944	0.00248497	0.00248778	0.00248778
GOTERM_MF_DIRECT	GO:0048038~quinone binding	4	4.0404	0.000770825	PSPTO_RS17400, PSPTO_RS17430, PSPTO_RS17395, PSPTO_RS17405	48	14	3459	20.5893	0.0363372	0.0170523	0.0166971
UP_KW_PTM	KW-0874~Quinone	4	4.0404	0.0115137	PSPTO_RS17400, PSPTO_RS17430, PSPTO_RS17395, PSPTO_RS17405	20	10	364	7.28	0.0452655	0.0287842	0.0287842
UP_KW_LIGAND	KW-0520~NAD	4	4.0404	0.0205475	PSPTO_RS17400, PSPTO_RS17430, PSPTO_RS17395, PSPTO_RS17405	9	74	925	5.55556	0.204176	0.113011	0.113011
UP_KW_MOLECULAR_FUNCTION	KW-0560~Oxidoreductase	4	4.0404	0.443649	PSPTO_RS17400, PSPTO_RS17430, PSPTO_RS17395, PSPTO_RS17405	25	200	1978	1.5824	0.999985	1	1
Annotation Cluster 4	Enrichment Score: 2.611643475285765
Category	Term	Count	%	PValue	Genes	List Total	Pop Hits	Pop Total	Fold Enrichment	Bonferroni	Benjamini	FDR
GOTERM_MF_DIRECT	GO:0015450~P-P-bond-hydrolysis-driven protein transmembrane transporter activity	3	3.0303	0.00106577	PSPTO_RS03250, PSPTO_RS07430, PSPTO_RS07435	48	4	3459	54.0469	0.0498965	0.0170523	0.0166971
GOTERM_BP_DIRECT	GO:0043952~protein transport by the Sec complex	3	3.0303	0.00181907	PSPTO_RS03250, PSPTO_RS07430, PSPTO_RS07435	42	4	2300	41.0714	0.0803422	0.068944	0.068944
GOTERM_BP_DIRECT	GO:0065002~intracellular protein transmembrane transport	3	3.0303	0.00299756	PSPTO_RS03250, PSPTO_RS07430, PSPTO_RS07435	42	5	2300	32.8571	0.128984	0.068944	0.068944
GOTERM_BP_DIRECT	GO:0006605~protein targeting	3	3.0303	0.0061538	PSPTO_RS03250, PSPTO_RS07430, PSPTO_RS07435	42	7	2300	23.4694	0.247195	0.0943582	0.0943582
Annotation Cluster 5	Enrichment Score: 1.7908244112467382
Category	Term	Count	%	PValue	Genes	List Total	Pop Hits	Pop Total	Fold Enrichment	Bonferroni	Benjamini	FDR
COG_ONTOLOGY	Cell envelope biogenesis, outer membrane	7	7.07071	0.000701689	PSPTO_RS28145, PSPTO_RS24925, PSPTO_RS24935, PSPTO_RS26520, PSPTO_RS25570, PSPTO_RS22870, PSPTO_RS26665	26	52	1111	5.75222	0.00977897	0.00912196	0.00912196
UP_KW_MOLECULAR_FUNCTION	KW-0645~Protease	6	6.06061	0.00197693	PSPTO_RS24925, PSPTO_RS09260, PSPTO_RS26520, PSPTO_RS21870, PSPTO_RS21860, PSPTO_RS22870	25	78	1978	6.08615	0.0369009	0.0187809	0.0187809
GOTERM_MF_DIRECT	GO:0009002~serine-type D-Ala-D-Ala carboxypeptidase activity	3	3.0303	0.00480371	PSPTO_RS24925, PSPTO_RS26520, PSPTO_RS22870	48	8	3459	27.0234	0.206367	0.0576445	0.0564436
INTERPRO	IPR012338:Beta-lactamase/transpeptidase-like	3	3.0303	0.047984	PSPTO_RS24925, PSPTO_RS26520, PSPTO_RS22870	91	20	5079	8.37198	0.999956	0.752979	0.752979
GOTERM_BP_DIRECT	GO:0009252~peptidoglycan biosynthetic process	3	3.0303	0.127662	PSPTO_RS24925, PSPTO_RS26520, PSPTO_RS22870	42	35	2300	4.69388	0.998131	0.768785	0.768785
UP_KW_MOLECULAR_FUNCTION	KW-0378~Hydrolase	7	7.07071	0.440741	PSPTO_RS24925, PSPTO_RS09260, PSPTO_RS26520, PSPTO_RS22250, PSPTO_RS21870, PSPTO_RS21860, PSPTO_RS22870	25	436	1978	1.27028	0.999984	1	1
Annotation Cluster 6	Enrichment Score: 1.6402679622639127
Category	Term	Count	%	PValue	Genes	List Total	Pop Hits	Pop Total	Fold Enrichment	Bonferroni	Benjamini	FDR
SMART	SM00283:MA	5	5.05051	0.0121297	PSPTO_RS26025, PSPTO_RS07020, PSPTO_RS19030, PSPTO_RS12870, PSPTO_RS16755	22	52	1162	5.07867	0.253897	0.291112	0.291112
INTERPRO	IPR004089:Methyl-accepting chemotaxis protein (MCP) signalling domain	5	5.05051	0.0139408	PSPTO_RS26025, PSPTO_RS07020, PSPTO_RS19030, PSPTO_RS12870, PSPTO_RS16755	91	53	5079	5.26539	0.942956	0.597201	0.597201
UP_SEQ_FEATURE	DOMAIN:Methyl-accepting transducer	5	5.05051	0.0153225	PSPTO_RS26025, PSPTO_RS07020, PSPTO_RS19030, PSPTO_RS12870, PSPTO_RS16755	83	53	4493	5.10684	0.743037	0.337096	0.333265
GOTERM_BP_DIRECT	GO:0007165~signal transduction	5	5.05051	0.0255341	PSPTO_RS26025, PSPTO_RS07020, PSPTO_RS19030, PSPTO_RS12870, PSPTO_RS16755	42	64	2300	4.27827	0.695726	0.234914	0.234914
INTERPRO	IPR003660:HAMP linker domain	5	5.05051	0.0261313	PSPTO_RS26025, PSPTO_RS19030, PSPTO_RS12870, PSPTO_RS16755, PSPTO_RS01785	91	64	5079	4.36041	0.995491	0.597201	0.597201
UP_SEQ_FEATURE	DOMAIN:HAMP	5	5.05051	0.0286136	PSPTO_RS26025, PSPTO_RS19030, PSPTO_RS12870, PSPTO_RS16755, PSPTO_RS01785	83	64	4493	4.2291	0.922286	0.454735	0.449568
SMART	SM00304:HAMP	4	4.0404	0.0666503	PSPTO_RS19030, PSPTO_RS12870, PSPTO_RS16755, PSPTO_RS01785	22	53	1162	3.98628	0.808986	0.799803	0.799803
Annotation Cluster 7	Enrichment Score: 1.353291703900788
Category	Term	Count	%	PValue	Genes	List Total	Pop Hits	Pop Total	Fold Enrichment	Bonferroni	Benjamini	FDR
GOTERM_CC_DIRECT	GO:0009424~bacterial-type flagellum hook	3	3.0303	0.0036399	PSPTO_RS10140, PSPTO_RS10110, PSPTO_RS10105	72	3	2001	27.7917	0.0669387	0.03503	0.03503
GOTERM_MF_DIRECT	GO:0005198~structural molecule activity	3	3.0303	0.0240776	PSPTO_RS10140, PSPTO_RS10110, PSPTO_RS10105	48	18	3459	12.0104	0.689592	0.231145	0.22633
UP_KW_CELLULAR_COMPONENT	KW-0282~Flagellum	5	5.05051	0.0780343	PSPTO_RS10085, PSPTO_RS10140, PSPTO_RS10110, PSPTO_RS10105, PSPTO_RS25610	62	47	1750	3.00275	0.590869	0.143063	0.09104
UP_KW_CELLULAR_COMPONENT	KW-0966~Cell projection	5	5.05051	0.0780343	PSPTO_RS10085, PSPTO_RS10140, PSPTO_RS10110, PSPTO_RS10105, PSPTO_RS25610	62	47	1750	3.00275	0.590869	0.143063	0.09104
UP_KW_CELLULAR_COMPONENT	KW-0969~Cilium	5	5.05051	0.0780343	PSPTO_RS10085, PSPTO_RS10140, PSPTO_RS10110, PSPTO_RS10105, PSPTO_RS25610	62	47	1750	3.00275	0.590869	0.143063	0.09104
GOTERM_CC_DIRECT	GO:0005576~extracellular region	3	3.0303	0.182259	PSPTO_RS10140, PSPTO_RS10110, PSPTO_RS10105	72	22	2001	3.78977	0.978138	0.692586	0.692586
old_locus_tag	locus_tag
PSPTO_2350	PSPTO_RS12205
PSPTO_4958	PSPTO_RS25635
PSPTO_0130	PSPTO_RS00695
PSPTO_3522	PSPTO_RS18210
PSPTO_3729	PSPTO_RS19270
PSPTO_4845	PSPTO_RS25045
PSPTO_3991	PSPTO_RS20690
PSPTO_5297	PSPTO_RS27370
PSPTO_5438	PSPTO_RS28145
PSPTO_4414	PSPTO_RS22870
PSPTO_4219	PSPTO_RS21860
PSPTO_5341	PSPTO_RS27595
PSPTO_4304	PSPTO_RS22320
PSPTO_1107	PSPTO_RS05860
PSPTO_2366	PSPTO_RS12285
PSPTO_4817	PSPTO_RS24905
PSPTO_4221	PSPTO_RS21870
PSPTO_4813	PSPTO_RS24885
PSPTO_1326	PSPTO_RS06980
PSPTO_4821	PSPTO_RS24925
PSPTO_3952	PSPTO_RS20485
PSPTO_4992	PSPTO_RS25815
PSPTO_0655	PSPTO_RS03460
PSPTO_1329	PSPTO_RS06995
PSPTO_5612	PSPTO_RS29055
PSPTO_5605	PSPTO_RS29020
PSPTO_5133	PSPTO_RS26520
PSPTO_3367	PSPTO_RS17405
PSPTO_3818	PSPTO_RS19790
PSPTO_1910	PSPTO_RS09940
PSPTO_5161	PSPTO_RS26665
PSPTO_4977	PSPTO_RS25740
PSPTO_4974	PSPTO_RS25725
PSPTO_1470	PSPTO_RS07720
PSPTO_3657	PSPTO_RS18910
PSPTO_0335	PSPTO_RS01785
PSPTO_4359	PSPTO_RS22595
PSPTO_5451	PSPTO_RS28225
PSPTO_4945	PSPTO_RS25570
PSPTO_0131	PSPTO_RS00700
PSPTO_2333	PSPTO_RS12115
PSPTO_5155	PSPTO_RS26635
PSPTO_4959	PSPTO_RS25645
PSPTO_3372	PSPTO_RS17430
PSPTO_3375	PSPTO_RS17445
PSPTO_5264	PSPTO_RS27200
PSPTO_3901	PSPTO_RS20215
PSPTO_5031	PSPTO_RS26025
PSPTO_3366	PSPTO_RS17400
PSPTO_3151	PSPTO_RS16285
PSPTO_1646	PSPTO_RS08590
PSPTO_3365	PSPTO_RS17395
PSPTO_4984	PSPTO_RS25775
PSPTO_4381	PSPTO_RS22695
PSPTO_5139	PSPTO_RS26555
PSPTO_1415	PSPTO_RS07430
PSPTO_3722	PSPTO_RS19235
PSPTO_4290	PSPTO_RS22250
PSPTO_4940	PSPTO_RS25545
PSPTO_3970	PSPTO_RS20570
PSPTO_0613	PSPTO_RS03250
PSPTO_1416	PSPTO_RS07435
PSPTO_4822	PSPTO_RS24935
PSPTO_4560	PSPTO_RS23605
PSPTO_4903	PSPTO_RS25345
PSPTO_3680	PSPTO_RS19030
PSPTO_4115	PSPTO_RS21320
PSPTO_4953	PSPTO_RS25610
PSPTO_5318	PSPTO_RS27480
PSPTO_1417	PSPTO_RS07440
PSPTO_3282	PSPTO_RS16980
PSPTO_1258	PSPTO_RS06640
PSPTO_3626	PSPTO_RS18745
PSPTO_2480	PSPTO_RS12870
PSPTO_1624	PSPTO_RS08475
PSPTO_3237	PSPTO_RS16755
PSPTO_3333	PSPTO_RS17230
PSPTO_4839	PSPTO_RS25015
PSPTO_5522	PSPTO_RS28605
PSPTO_5340	PSPTO_RS27590
PSPTO_1296	PSPTO_RS06840
PSPTO_1334	PSPTO_RS07020
PSPTO_4507	PSPTO_RS23345
PSPTO_0569	PSPTO_RS02975
PSPTO_3102	PSPTO_RS16050
PSPTO_0750	PSPTO_RS03945
PSPTO_1149	PSPTO_RS06070
PSPTO_1778	PSPTO_RS09260
PSPTO_5517	PSPTO_RS28580
PSPTO_3987	PSPTO_RS20655
PSPTO_1944	PSPTO_RS10105
PSPTO_1945	PSPTO_RS10110
PSPTO_1940	PSPTO_RS10085
PSPTO_1951	PSPTO_RS10140
PSPTO_1720	PSPTO_RS08990
PSPTO_1785	PSPTO_RS09295
PSPTO_4638	PSPTO_RS24010
PSPTO_3229	PSPTO_RS16715
PSPTO_1138	PSPTO_RS06015

## Sheet: Table S2E
DAVID
Annotation Cluster 1	Enrichment Score: 2.896346374417138
Category	Term	Count	%	PValue	Genes	List Total	Pop Hits	Pop Total	Fold Enrichment	Bonferroni	Benjamini	FDR
UP_SEQ_FEATURE	TRANSMEM:Helical	18	62.069	4.61061e-07	PSPTO_RS20700, PSPTO_RS19935, PSPTO_RS10490, PSPTO_RS11330, PSPTO_RS17710, PSPTO_RS11410, PSPTO_RS22280, PSPTO_RS03155, PSPTO_RS05425, PSPTO_RS28385, PSPTO_RS19050, PSPTO_RS26775, PSPTO_RS00990, PSPTO_RS00385, PSPTO_RS28515, PSPTO_RS21630, PSPTO_RS25325, PSPTO_RS02300	23	1139	4493	3.08715	6.45483e-06	6.45485e-06	6.45485e-06
UP_KW_CELLULAR_COMPONENT	KW-0472~Membrane	20	68.9655	0.00443246	PSPTO_RS20700, PSPTO_RS19935, PSPTO_RS10490, PSPTO_RS11330, PSPTO_RS17710, PSPTO_RS11410, PSPTO_RS22280, PSPTO_RS03155, PSPTO_RS05425, PSPTO_RS14715, PSPTO_RS28385, PSPTO_RS08410, PSPTO_RS19050, PSPTO_RS26775, PSPTO_RS00990, PSPTO_RS00385, PSPTO_RS28515, PSPTO_RS21630, PSPTO_RS25325, PSPTO_RS02300	20	1318	1750	1.32777	0.0176123	0.0177299	0.00886493
GOTERM_CC_DIRECT	GO:0016021~integral component of membrane	17	58.6207	0.0205895	PSPTO_RS20700, PSPTO_RS19935, PSPTO_RS10490, PSPTO_RS11330, PSPTO_RS17710, PSPTO_RS11410, PSPTO_RS22280, PSPTO_RS03155, PSPTO_RS05425, PSPTO_RS28385, PSPTO_RS08410, PSPTO_RS19050, PSPTO_RS00990, PSPTO_RS00385, PSPTO_RS28515, PSPTO_RS25325, PSPTO_RS02300	21	1111	2001	1.45802	0.0798493	0.0823581	0.0823581
UP_KW_DOMAIN	KW-0812~Transmembrane	14	48.2759	0.0617397	PSPTO_RS20700, PSPTO_RS19935, PSPTO_RS10490, PSPTO_RS11330, PSPTO_RS17710, PSPTO_RS11410, PSPTO_RS22280, PSPTO_RS03155, PSPTO_RS28385, PSPTO_RS19050, PSPTO_RS00990, PSPTO_RS28515, PSPTO_RS25325, PSPTO_RS02300	18	974	1761	1.40623	0.225015	0.246959	0.246959
Annotation Cluster 2	Enrichment Score: 0.7321146333484012
Category	Term	Count	%	PValue	Genes	List Total	Pop Hits	Pop Total	Fold Enrichment	Bonferroni	Benjamini	FDR
GOTERM_CC_DIRECT	GO:0005886~plasma membrane	8	27.5862	0.136162	PSPTO_RS20700, PSPTO_RS05425, PSPTO_RS19935, PSPTO_RS28385, PSPTO_RS00385, PSPTO_RS28515, PSPTO_RS11410, PSPTO_RS09535	21	446	2001	1.70916	0.443161	0.272324	0.272324
UP_KW_CELLULAR_COMPONENT	KW-0997~Cell inner membrane	5	17.2414	0.153093	PSPTO_RS20700, PSPTO_RS05425, PSPTO_RS28385, PSPTO_RS00385, PSPTO_RS11410	20	195	1750	2.24359	0.485549	0.306185	0.153093
UP_KW_CELLULAR_COMPONENT	KW-1003~Cell membrane	6	20.6897	0.305244	PSPTO_RS20700, PSPTO_RS19935, PSPTO_RS28385, PSPTO_RS00385, PSPTO_RS28515, PSPTO_RS11410	20	341	1750	1.53959	0.767014	0.406992	0.305244
old_locus_tag	locus_tag
PSPTO_2021	PSPTO_RS10490
PSPTO_4172	PSPTO_RS21630
PSPTO_3410	PSPTO_RS17625
PSPTO_3426	PSPTO_RS17710
PSPTO_0068	PSPTO_RS00385
PSPTO_5181	PSPTO_RS26775
PSPTO_5421	PSPTO_RS28045
PSPTO_1610	PSPTO_RS08410
PSPTO_2846	PSPTO_RS14715
PSPTO_1689	PSPTO_RS08820
PSPTO_2196	PSPTO_RS11410
PSPTO_0438	PSPTO_RS02300
PSPTO_3847	PSPTO_RS19935
PSPTO_1830	PSPTO_RS09535
PSPTO_4569	PSPTO_RS23650
PSPTO_4899	PSPTO_RS25325
PSPTO_0187	PSPTO_RS00990
PSPTO_3993	PSPTO_RS20700
PSPTO_5476	PSPTO_RS28385
PSPTO_3170	PSPTO_RS16375
PSPTO_0602	PSPTO_RS03155
PSPTO_5503	PSPTO_RS28515
PSPTO_4296	PSPTO_RS22280
PSPTO_1028	PSPTO_RS05425
PSPTO_3685	PSPTO_RS19050
PSPTO_2180	PSPTO_RS11330
PSPTO_3412	PSPTO_RS17635
PSPTO_3422	PSPTO_RS17690
PSPTO_3427	PSPTO_RS17720

## Sheet: Table S2F
DAVID
Annotation Cluster 1	Enrichment Score: 9.18937374638229
Category	Term	Count	%	PValue	Genes	List Total	Pop Hits	Pop Total	Fold Enrichment	Bonferroni	Benjamini	FDR
UP_SEQ_FEATURE	TRANSMEM:Helical	75	59.5238	9.48499e-23	PSPTO_RS18985, PSPTO_RS24945, PSPTO_RS14100, PSPTO_RS00735, PSPTO_RS09470, PSPTO_RS00615, PSPTO_RS27060, PSPTO_RS14025, PSPTO_RS17975, PSPTO_RS17215, PSPTO_RS28510, PSPTO_RS27340, PSPTO_RS25525, PSPTO_RS28835, PSPTO_RS09155, PSPTO_RS16040, PSPTO_RS21200, PSPTO_RS22330, PSPTO_RS28755, PSPTO_RS27225, PSPTO_RS02445, PSPTO_RS22855, PSPTO_RS17440, PSPTO_RS10930, PSPTO_RS17965, PSPTO_RS05665, PSPTO_RS0…	106	1139	4493	2.79105	7.7777e-21	7.7777e-21	7.7777e-21
UP_KW_CELLULAR_COMPONENT	KW-0472~Membrane	81	64.2857	7.65086e-11	PSPTO_RS18985, PSPTO_RS12120, PSPTO_RS24945, PSPTO_RS14100, PSPTO_RS00735, PSPTO_RS09470, PSPTO_RS00615, PSPTO_RS27060, PSPTO_RS14025, PSPTO_RS17975, PSPTO_RS17215, PSPTO_RS28510, PSPTO_RS27340, PSPTO_RS25525, PSPTO_RS28835, PSPTO_RS09155, PSPTO_RS16040, PSPTO_RS21200, PSPTO_RS22330, PSPTO_RS28755, PSPTO_RS27225, PSPTO_RS02445, PSPTO_RS22855, PSPTO_RS17440, PSPTO_RS00965, PSPTO_RS10930, PSPTO_RS1…	81	1318	1750	1.32777	6.12069e-10	6.12068e-10	6.12068e-10
GOTERM_CC_DIRECT	GO:0016021~integral component of membrane	73	57.9365	1.72823e-09	PSPTO_RS18985, PSPTO_RS12120, PSPTO_RS14100, PSPTO_RS00735, PSPTO_RS09470, PSPTO_RS00615, PSPTO_RS27060, PSPTO_RS14025, PSPTO_RS17975, PSPTO_RS17215, PSPTO_RS28510, PSPTO_RS27340, PSPTO_RS25525, PSPTO_RS28835, PSPTO_RS09155, PSPTO_RS16040, PSPTO_RS21200, PSPTO_RS22330, PSPTO_RS28755, PSPTO_RS27225, PSPTO_RS02445, PSPTO_RS22855, PSPTO_RS17440, PSPTO_RS00965, PSPTO_RS10930, PSPTO_RS17965, PSPTO_RS0…	85	1111	2001	1.54681	2.07387e-08	2.07387e-08	2.07387e-08
UP_KW_DOMAIN	KW-0812~Transmembrane	63	50	0.00027237	PSPTO_RS18985, PSPTO_RS12120, PSPTO_RS14100, PSPTO_RS09470, PSPTO_RS00615, PSPTO_RS27060, PSPTO_RS14025, PSPTO_RS17975, PSPTO_RS17215, PSPTO_RS28510, PSPTO_RS27340, PSPTO_RS25525, PSPTO_RS28835, PSPTO_RS09155, PSPTO_RS21200, PSPTO_RS22330, PSPTO_RS28755, PSPTO_RS27225, PSPTO_RS02445, PSPTO_RS22855, PSPTO_RS17440, PSPTO_RS10930, PSPTO_RS05145, PSPTO_RS10920, PSPTO_RS21295, PSPTO_RS05020, PSPTO_RS2…	85	974	1761	1.34005	0.00217689	0.00217896	0.00217896
UP_KW_DOMAIN	KW-1133~Transmembrane helix	42	33.3333	0.0330845	PSPTO_RS18985, PSPTO_RS16740, PSPTO_RS20205, PSPTO_RS12120, PSPTO_RS00615, PSPTO_RS19495, PSPTO_RS14025, PSPTO_RS17975, PSPTO_RS26110, PSPTO_RS02265, PSPTO_RS25540, PSPTO_RS27520, PSPTO_RS11845, PSPTO_RS27340, PSPTO_RS25525, PSPTO_RS28835, PSPTO_RS09155, PSPTO_RS26510, PSPTO_RS04920, PSPTO_RS28755, PSPTO_RS02445, PSPTO_RS18995, PSPTO_RS22855, PSPTO_RS18475, PSPTO_RS17440, PSPTO_RS03815, PSPTO_RS2…	85	680	1761	1.27962	0.235974	0.132338	0.132338
Annotation Cluster 2	Enrichment Score: 2.1022923883237357
Category	Term	Count	%	PValue	Genes	List Total	Pop Hits	Pop Total	Fold Enrichment	Bonferroni	Benjamini	FDR
SMART	SM00304:HAMP	7	5.55556	0.00117475	PSPTO_RS18475, PSPTO_RS05580, PSPTO_RS25525, PSPTO_RS28835, PSPTO_RS22660, PSPTO_RS28755, PSPTO_RS02445	29	53	1162	5.29213	0.0266729	0.0270192	0.0270192
INTERPRO	IPR003660:HAMP linker domain	7	5.55556	0.00254645	PSPTO_RS18475, PSPTO_RS05580, PSPTO_RS25525, PSPTO_RS28835, PSPTO_RS22660, PSPTO_RS28755, PSPTO_RS02445	112	64	5079	4.95996	0.400998	0.405123	0.405123
GOTERM_MF_DIRECT	GO:0004888~transmembrane signaling receptor activity	5	3.96825	0.00273373	PSPTO_RS18475, PSPTO_RS05580, PSPTO_RS28835, PSPTO_RS28755, PSPTO_RS02445	62	34	3459	8.20446	0.12792	0.136686	0.136686
UP_SEQ_FEATURE	DOMAIN:HAMP	7	5.55556	0.00352815	PSPTO_RS18475, PSPTO_RS05580, PSPTO_RS25525, PSPTO_RS28835, PSPTO_RS22660, PSPTO_RS28755, PSPTO_RS02445	106	64	4493	4.63606	0.251602	0.144654	0.144654
INTERPRO	IPR004089:Methyl-accepting chemotaxis protein (MCP) signalling domain	6	4.7619	0.00567383	PSPTO_RS18475, PSPTO_RS05580, PSPTO_RS25525, PSPTO_RS28835, PSPTO_RS28755, PSPTO_RS02445	112	53	5079	5.13376	0.681358	0.405123	0.405123
INTERPRO	IPR004090:Chemotaxis methyl-accepting receptor	5	3.96825	0.00604661	PSPTO_RS18475, PSPTO_RS05580, PSPTO_RS28835, PSPTO_RS28755, PSPTO_RS02445	112	34	5079	6.66886	0.704492	0.405123	0.405123
SMART	SM00283:MA	6	4.7619	0.00662919	PSPTO_RS18475, PSPTO_RS05580, PSPTO_RS25525, PSPTO_RS28835, PSPTO_RS28755, PSPTO_RS02445	29	52	1162	4.62334	0.141852	0.0762357	0.0762357
GOTERM_BP_DIRECT	GO:0007165~signal transduction	6	4.7619	0.00737338	PSPTO_RS18475, PSPTO_RS05580, PSPTO_RS25525, PSPTO_RS28835, PSPTO_RS28755, PSPTO_RS02445	46	64	2300	4.6875	0.267161	0.0774205	0.0718905
UP_SEQ_FEATURE	DOMAIN:Methyl-accepting transducer	6	4.7619	0.00746464	PSPTO_RS18475, PSPTO_RS05580, PSPTO_RS25525, PSPTO_RS28835, PSPTO_RS28755, PSPTO_RS02445	106	53	4493	4.7985	0.459033	0.204034	0.204034
INTERPRO	IPR024478:4HB MCP domain	3	2.38095	0.0362959	PSPTO_RS18475, PSPTO_RS28835, PSPTO_RS02445	112	14	5079	9.71747	0.999408	1	1
GOTERM_BP_DIRECT	GO:0006935~chemotaxis	5	3.96825	0.0419116	PSPTO_RS18475, PSPTO_RS05580, PSPTO_RS28835, PSPTO_RS28755, PSPTO_RS02445	46	68	2300	3.67647	0.83441	0.293381	0.272426
COG_ONTOLOGY	Cell motility and secretion / Signal transduction mechanisms	3	2.38095	0.107793	PSPTO_RS18475, PSPTO_RS25525, PSPTO_RS28755	31	21	1111	5.11982	0.772986	0.647069	0.647069
Annotation Cluster 3	Enrichment Score: 1.9418027278675547
Category	Term	Count	%	PValue	Genes	List Total	Pop Hits	Pop Total	Fold Enrichment	Bonferroni	Benjamini	FDR
GOTERM_BP_DIRECT	GO:0008360~regulation of cell shape	5	3.96825	0.00241826	PSPTO_RS02265, PSPTO_RS05145, PSPTO_RS22855, PSPTO_RS24945, PSPTO_RS22840	46	30	2300	8.33333	0.0966904	0.0667978	0.0620266
GOTERM_BP_DIRECT	GO:0009252~peptidoglycan biosynthetic process	5	3.96825	0.00430205	PSPTO_RS02265, PSPTO_RS05145, PSPTO_RS22855, PSPTO_RS24945, PSPTO_RS22840	46	35	2300	7.14286	0.165628	0.0667978	0.0620266
GOTERM_BP_DIRECT	GO:0071555~cell wall organization	5	3.96825	0.00477127	PSPTO_RS02265, PSPTO_RS05145, PSPTO_RS22855, PSPTO_RS24945, PSPTO_RS22840	46	36	2300	6.94444	0.181984	0.0667978	0.0620266
UP_KW_BIOLOGICAL_PROCESS	KW-9998~Cell wall biogenesis/degradation	4	3.1746	0.0125051	PSPTO_RS02265, PSPTO_RS05145, PSPTO_RS22855, PSPTO_RS22840	30	22	1263	7.65455	0.21266	0.0672615	0.0672615
UP_KW_BIOLOGICAL_PROCESS	KW-0961~Cell wall biogenesis/degradation	4	3.1746	0.0125051	PSPTO_RS02265, PSPTO_RS05145, PSPTO_RS22855, PSPTO_RS22840	30	22	1263	7.65455	0.21266	0.0672615	0.0672615
GOTERM_MF_DIRECT	GO:0008955~peptidoglycan glycosyltransferase activity	3	2.38095	0.0125699	PSPTO_RS02265, PSPTO_RS05145, PSPTO_RS24945	62	10	3459	16.7371	0.468728	0.314248	0.314248
UP_KW_BIOLOGICAL_PROCESS	KW-0573~Peptidoglycan synthesis	4	3.1746	0.0141603	PSPTO_RS02265, PSPTO_RS05145, PSPTO_RS22855, PSPTO_RS22840	30	23	1263	7.32174	0.23736	0.0672615	0.0672615
UP_KW_BIOLOGICAL_PROCESS	KW-0133~Cell shape	4	3.1746	0.0198478	PSPTO_RS02265, PSPTO_RS05145, PSPTO_RS22855, PSPTO_RS22840	30	26	1263	6.47692	0.316755	0.0754217	0.0754217
GOTERM_BP_DIRECT	GO:0051301~cell division	3	2.38095	0.121806	PSPTO_RS22855, PSPTO_RS24945, PSPTO_RS22840	46	31	2300	4.83871	0.995726	0.63948	0.593803
Annotation Cluster 4	Enrichment Score: 1.676053884341136
Category	Term	Count	%	PValue	Genes	List Total	Pop Hits	Pop Total	Fold Enrichment	Bonferroni	Benjamini	FDR
UP_KW_MOLECULAR_FUNCTION	KW-0407~Ion channel	3	2.38095	0.00588522	PSPTO_RS11915, PSPTO_RS00735, PSPTO_RS22760	31	8	1978	23.9274	0.0738637	0.0382539	0.0382539
INTERPRO	IPR006685:Mechanosensitive ion channel MscS	3	2.38095	0.015415	PSPTO_RS11915, PSPTO_RS00735, PSPTO_RS22760	112	9	5079	15.1161	0.955955	0.774603	0.774603
GOTERM_BP_DIRECT	GO:0055085~transmembrane transport	7	5.55556	0.0156393	PSPTO_RS05665, PSPTO_RS19215, PSPTO_RS11915, PSPTO_RS00735, PSPTO_RS09470, PSPTO_RS22760, PSPTO_RS23855	46	106	2300	3.30189	0.484203	0.13137	0.121987
INTERPRO	IPR010920:Like-Sm (LSM) domain	3	2.38095	0.0270806	PSPTO_RS11915, PSPTO_RS00735, PSPTO_RS22760	112	12	5079	11.3371	0.995987	0.907199	0.907199
UP_KW_BIOLOGICAL_PROCESS	KW-0406~Ion transport	4	3.1746	0.10843	PSPTO_RS11915, PSPTO_RS00735, PSPTO_RS00615, PSPTO_RS22760	30	51	1263	3.30196	0.887033	0.29431	0.29431
Annotation Cluster 5	Enrichment Score: 0.766403907062634
Category	Term	Count	%	PValue	Genes	List Total	Pop Hits	Pop Total	Fold Enrichment	Bonferroni	Benjamini	FDR
INTERPRO	IPR011527:ABC transporter, transmembrane domain, type 1	3	2.38095	0.0228898	PSPTO_RS21200, PSPTO_RS15885, PSPTO_RS17215	112	11	5079	12.3677	0.99048	0.907199	0.907199
GOTERM_MF_DIRECT	GO:0042626~ATPase activity, coupled to transmembrane movement of substances	6	4.7619	0.0325886	PSPTO_RS19225, PSPTO_RS27245, PSPTO_RS21200, PSPTO_RS19975, PSPTO_RS15885, PSPTO_RS17215	62	102	3459	3.28178	0.809208	0.431583	0.431583
INTERPRO	IPR003439:ABC transporter-like	6	4.7619	0.115018	PSPTO_RS19225, PSPTO_RS27245, PSPTO_RS21200, PSPTO_RS19975, PSPTO_RS15885, PSPTO_RS17215	112	118	5079	2.30584	1	1	1
COG_ONTOLOGY	Defense mechanisms	3	2.38095	0.116637	PSPTO_RS21200, PSPTO_RS19975, PSPTO_RS15885	31	22	1111	4.8871	0.800561	0.647069	0.647069
UP_SEQ_FEATURE	DOMAIN:ABC transporter	6	4.7619	0.133834	PSPTO_RS19225, PSPTO_RS27245, PSPTO_RS21200, PSPTO_RS19975, PSPTO_RS15885, PSPTO_RS17215	106	116	4493	2.19242	0.999992	1	1
INTERPRO	IPR017871:ABC transporter, conserved site	5	3.96825	0.153268	PSPTO_RS19225, PSPTO_RS27245, PSPTO_RS19975, PSPTO_RS15885, PSPTO_RS17215	112	95	5079	2.38675	1	1	1
UP_SEQ_FEATURE	DOMAIN:ABC transmembrane type-1	5	3.96825	0.229756	PSPTO_RS19215, PSPTO_RS21200, PSPTO_RS06630, PSPTO_RS15885, PSPTO_RS17215	106	105	4493	2.01842	1	1	1
INTERPRO	IPR003593:AAA+ ATPase domain	7	5.55556	0.264248	PSPTO_RS19225, PSPTO_RS27245, PSPTO_RS26480, PSPTO_RS21200, PSPTO_RS19975, PSPTO_RS15885, PSPTO_RS17215	112	198	5079	1.60322	1	1	1
SMART	SM00382:AAA	6	4.7619	0.528276	PSPTO_RS19225, PSPTO_RS27245, PSPTO_RS21200, PSPTO_RS19975, PSPTO_RS15885, PSPTO_RS17215	29	197	1162	1.22037	1	1	1
INTERPRO	IPR027417:P-loop containing nucleoside triphosphate hydrolase	8	6.34921	0.678611	PSPTO_RS19225, PSPTO_RS27245, PSPTO_RS26480, PSPTO_RS21200, PSPTO_RS18270, PSPTO_RS19975, PSPTO_RS15885, PSPTO_RS17215	112	359	5079	1.01055	1	1	1
GOTERM_MF_DIRECT	GO:0005524~ATP binding	7	5.55556	0.830751	PSPTO_RS19225, PSPTO_RS27245, PSPTO_RS21200, PSPTO_RS14025, PSPTO_RS19975, PSPTO_RS15885, PSPTO_RS17215	62	454	3459	0.860203	1	1	1
Annotation Cluster 6	Enrichment Score: 0.42450640868028133
Category	Term	Count	%	PValue	Genes	List Total	Pop Hits	Pop Total	Fold Enrichment	Bonferroni	Benjamini	FDR
GOTERM_MF_DIRECT	GO:0046872~metal ion binding	7	5.55556	0.314301	PSPTO_RS18985, PSPTO_RS09625, PSPTO_RS08080, PSPTO_RS03000, PSPTO_RS22855, PSPTO_RS00745, PSPTO_RS06045	62	262	3459	1.49058	1	1	1
UP_KW_LIGAND	KW-0479~Metal-binding	6	4.7619	0.314762	PSPTO_RS09625, PSPTO_RS08080, PSPTO_RS03000, PSPTO_RS22855, PSPTO_RS07640, PSPTO_RS06045	12	318	925	1.4544	0.984359	1	1
UP_KW_LIGAND	KW-0460~Magnesium	3	2.38095	0.538459	PSPTO_RS09625, PSPTO_RS03000, PSPTO_RS22855	12	146	925	1.5839	0.999798	1	1
Annotation Cluster 7	Enrichment Score: 0.41243581015492214
Category	Term	Count	%	PValue	Genes	List Total	Pop Hits	Pop Total	Fold Enrichment	Bonferroni	Benjamini	FDR
INTERPRO	IPR011701:Major facilitator superfamily	4	3.1746	0.236611	PSPTO_RS20205, PSPTO_RS27060, PSPTO_RS22300, PSPTO_RS22330	112	77	5079	2.35575	1	1	1
INTERPRO	IPR020846:Major facilitator superfamily domain	3	2.38095	0.477068	PSPTO_RS27060, PSPTO_RS22300, PSPTO_RS22330	112	73	5079	1.86363	1	1	1
UP_SEQ_FEATURE	DOMAIN:MFS	3	2.38095	0.512953	PSPTO_RS27060, PSPTO_RS22300, PSPTO_RS22330	106	73	4493	1.74192	1	1	1
Annotation Cluster 8	Enrichment Score: 0.2839226289096856
Category	Term	Count	%	PValue	Genes	List Total	Pop Hits	Pop Total	Fold Enrichment	Bonferroni	Benjamini	FDR
GOTERM_MF_DIRECT	GO:0000155~phosphorelay sensor kinase activity	3	2.38095	0.414746	PSPTO_RS22660, PSPTO_RS05090, PSPTO_RS14025	62	80	3459	2.09214	1	1	1
INTERPRO	IPR004358:Signal transduction histidine kinase-related protein, C-terminal	3	2.38095	0.462566	PSPTO_RS22660, PSPTO_RS05090, PSPTO_RS14025	112	71	5079	1.91612	1	1	1
INTERPRO	IPR003661:Signal transduction histidine kinase, subgroup 1, dimerisation/phosphoacceptor domain	3	2.38095	0.477068	PSPTO_RS22660, PSPTO_RS05090, PSPTO_RS14025	112	73	5079	1.86363	1	1	1
SMART	SM00388:HisKA	3	2.38095	0.487843	PSPTO_RS22660, PSPTO_RS05090, PSPTO_RS14025	29	67	1162	1.79413	1	1	1
INTERPRO	IPR005467:Signal transduction histidine kinase, core	3	2.38095	0.512274	PSPTO_RS22660, PSPTO_RS05090, PSPTO_RS14025	112	78	5079	1.74416	1	1	1
INTERPRO	IPR003594:Histidine kinase-like ATPase, ATP-binding domain	3	2.38095	0.545911	PSPTO_RS22660, PSPTO_RS05090, PSPTO_RS14025	112	83	5079	1.63909	1	1	1
UP_SEQ_FEATURE	DOMAIN:Histidine kinase	3	2.38095	0.548877	PSPTO_RS22660, PSPTO_RS05090, PSPTO_RS14025	106	78	4493	1.63026	1	1	1
SMART	SM00387:HATPase_c	3	2.38095	0.593422	PSPTO_RS22660, PSPTO_RS05090, PSPTO_RS14025	29	81	1162	1.48404	1	1	1
UP_KW_MOLECULAR_FUNCTION	KW-0418~Kinase	3	2.38095	0.684569	PSPTO_RS22660, PSPTO_RS05090, PSPTO_RS14025	31	152	1978	1.25934	1	0.988821	0.988821
old_locus_tag	locus_tag
PSPTO_5238	PSPTO_RS27060
PSPTO_1409	PSPTO_RS07395
PSPTO_3371	PSPTO_RS17425
PSPTO_5009	PSPTO_RS25905
PSPTO_4211	PSPTO_RS21820
PSPTO_3855	PSPTO_RS19975
PSPTO_0733	PSPTO_RS03860
PSPTO_2334	PSPTO_RS12120
PSPTO_4445	PSPTO_RS23030
PSPTO_0943	PSPTO_RS04975
PSPTO_0978	PSPTO_RS05150
PSPTO_1437	PSPTO_RS07540
PSPTO_5125	PSPTO_RS26480
PSPTO_2712	PSPTO_RS14025
PSPTO_3720	PSPTO_RS19225
PSPTO_0965	PSPTO_RS05090
PSPTO_3992	PSPTO_RS20695
PSPTO_2284	PSPTO_RS11845
PSPTO_0977	PSPTO_RS05145
PSPTO_1144	PSPTO_RS06045
PSPTO_5326	PSPTO_RS27520
PSPTO_4989	PSPTO_RS25800
PSPTO_3115	PSPTO_RS16110
PSPTO_3807	PSPTO_RS19720
PSPTO_4939	PSPTO_RS25540
PSPTO_1432	PSPTO_RS07515
PSPTO_4392	PSPTO_RS22760
PSPTO_5291	PSPTO_RS27340
PSPTO_1456	PSPTO_RS07640
PSPTO_1414	PSPTO_RS07425
PSPTO_4823	PSPTO_RS24940
PSPTO_4493	PSPTO_RS23275
PSPTO_3764	PSPTO_RS19495
PSPTO_5048	PSPTO_RS26110
PSPTO_5192	PSPTO_RS26830
PSPTO_1324	PSPTO_RS06970
PSPTO_4306	PSPTO_RS22330
PSPTO_1564	PSPTO_RS08195
PSPTO_0141	PSPTO_RS00745
PSPTO_1541	PSPTO_RS08080
PSPTO_1504	PSPTO_RS07890
PSPTO_3899	PSPTO_RS20205
PSPTO_5569	PSPTO_RS28835
PSPTO_5167	PSPTO_RS26700
PSPTO_3821	PSPTO_RS19805
PSPTO_3532	PSPTO_RS18270
PSPTO_5252	PSPTO_RS27135
PSPTO_2297	PSPTO_RS11915
PSPTO_3670	PSPTO_RS18985
PSPTO_0724	PSPTO_RS03815
PSPTO_2728	PSPTO_RS14100
PSPTO_1620	PSPTO_RS08455
PSPTO_3330	PSPTO_RS17215
PSPTO_1756	PSPTO_RS09155
PSPTO_4365	PSPTO_RS22620
PSPTO_4978	PSPTO_RS25745
PSPTO_0572	PSPTO_RS03000
PSPTO_3471	PSPTO_RS17965
PSPTO_4587	PSPTO_RS23740
PSPTO_5273	PSPTO_RS27245
PSPTO_1119	PSPTO_RS05920
PSPTO_3577	PSPTO_RS18475
PSPTO_0956	PSPTO_RS05045
PSPTO_0932	PSPTO_RS04920
PSPTO_5553	PSPTO_RS28755
PSPTO_0115	PSPTO_RS00615
PSPTO_5176	PSPTO_RS26750
PSPTO_1972	PSPTO_RS10240
PSPTO_5131	PSPTO_RS26510
PSPTO_0338	PSPTO_RS01800
PSPTO_4300	PSPTO_RS22300
PSPTO_4613	PSPTO_RS23855
PSPTO_4936	PSPTO_RS25525
PSPTO_2511	PSPTO_RS13020
PSPTO_1256	PSPTO_RS06630
PSPTO_0738	PSPTO_RS03885
PSPTO_1984	PSPTO_RS10305
PSPTO_2515	PSPTO_RS13035
PSPTO_1061	PSPTO_RS05580
PSPTO_3293	PSPTO_RS17035
PSPTO_0739	PSPTO_RS03890
PSPTO_3374	PSPTO_RS17440
PSPTO_0951	PSPTO_RS05020
PSPTO_3671	PSPTO_RS18990
PSPTO_3718	PSPTO_RS19215
PSPTO_3307	PSPTO_RS17100
PSPTO_3071	PSPTO_RS15885
PSPTO_4422	PSPTO_RS22915
PSPTO_3409	PSPTO_RS17620
PSPTO_0466	PSPTO_RS02445
PSPTO_1071	PSPTO_RS05640
PSPTO_4113	PSPTO_RS21310
PSPTO_1846	PSPTO_RS09625
PSPTO_3100	PSPTO_RS16040
PSPTO_5502	PSPTO_RS28510
PSPTO_3694	PSPTO_RS19100
PSPTO_1168	PSPTO_RS06175
PSPTO_3234	PSPTO_RS16740
PSPTO_3473	PSPTO_RS17975
PSPTO_4110	PSPTO_RS21295
PSPTO_1342	PSPTO_RS07060
PSPTO_3672	PSPTO_RS18995
PSPTO_1817	PSPTO_RS09470
PSPTO_1701	PSPTO_RS08890
PSPTO_4373	PSPTO_RS22660
PSPTO_4991	PSPTO_RS25810
PSPTO_4790	PSPTO_RS24780
PSPTO_1076	PSPTO_RS05665
PSPTO_5269	PSPTO_RS27225
PSPTO_2375	PSPTO_RS12330
PSPTO_1421	PSPTO_RS07460
PSPTO_4824	PSPTO_RS24945
PSPTO_0139	PSPTO_RS00735
PSPTO_1736	PSPTO_RS09055
PSPTO_0917	PSPTO_RS04850
PSPTO_5259	PSPTO_RS27170
PSPTO_5413	PSPTO_RS30455
PSPTO_4091	PSPTO_RS21200
PSPTO_0431	PSPTO_RS02265
PSPTO_2111	PSPTO_RS10930
PSPTO_0893	PSPTO_RS04725
PSPTO_4408	PSPTO_RS22840
PSPTO_4411	PSPTO_RS22855
PSPTO_0182	PSPTO_RS00965
PSPTO_2109	PSPTO_RS10920
PSPTO_3871	PSPTO_RS20055
